# Supplementary material for: Specific Cryptosporidium antigens associate with reinfection immunity and protection from cryptosporidiosis
Source: J Clin Invest. 2023 Aug 15;133(16):e166814. doi: 10.1172/JCI166814 (PMC10425216; doi:10.1172/JCI166814)
Supplement: Supplemental data set 1 [file jci-133-166814-s097.xlsx]

## Sheet: Crypto_UVA_Serum_IgG_Normalized
StudyID Plasma samples From Week 52 used	cgd5_3260	cgd7_2480	cgd7_1310_e1of3	cgd4_500_e8of9	cgd8_3570_e2of3	cgd4_3090-m1	cgd7_4920	cgd8_2800-m1	cgd4_4240_s2	cgd3_4270_s2	cgd8_2720_s1	cgd6_3330	cgd6_210	cgd5_570	cgd7_180	cgd6_5270	cgd3_2080_s2	cgd7_1800_s1	cgd6_1080-m2	cgd7_2260	cgd6_1570	cgd5_320	cgd6_120	cgd1_3510_US	cgd4_3530_s2	cgd7_2530_s3-m2	cgd3_1540_s2	cgd3_660	cgd7_1670_s2	cgd7_4280_s2	cgd1_670-m2	cgd2_340	cgd5_3210	cgd2_4270_s2-m2	cgd6_5410	cgd5_3210_s1	cgd2_2540	cgd2_3660_e4	cgd8_3830_e1	cgd6_5380_s1	cgd7_3820_s2	cgd3_600_s1	cgd4_1630	cgd4_1800	cgd6_300	cgd7_4640	cgd1_1200	cgd1_400	cgd1_370
	cgd5_3260	cgd7_2480	cgd7_1310	cgd4_500	cgd8_3570	cgd4_3090	cgd7_4920	cgd8_2800	cgd4_4240	cgd3_4270	cgd8_2720	cgd6_3330	cgd6_210	cgd5_570	cgd7_180	cgd6_5270	cgd3_2080	cgd7_1800	cgd6_1080	cgd7_2260	cgd6_1570	cgd5_320	cgd6_120	cgd1_3510	cgd4_3530	cgd7_2530	cgd3_1540	cgd3_660	cgd7_1670	cgd7_4280	cgd1_670	cgd2_340	cgd5_3210	cgd2_4270	cgd6_5410	cgd5_3210	cgd2_2540	cgd2_3660	cgd8_3830	cgd6_5380	cgd7_3820	cgd3_600	cgd4_1630	cgd4_1800	cgd6_300	cgd7_4640	cgd1_1200	cgd1_400	cgd1_370
	secreted lipopolysaccharide sugar transferase like family 8 glycosyltransferase	hypothetical protein	extracellular protein with a signal peptide followed by a family 2 glycosyltransferase and ricin domains	oocyst wall protein 7	hypothetical protein	oocyst wall protein 6	membrane protein	extracellular protein with a signal peptide, a mucin-like stretch of threonine residues and 6 notch domains; possible mucin	Insulinase_like_peptidase	insulinase_like_peptidase	Insulinase_like_metalloprotease	membrane associated protein with a SPX domain (SYG1, Pho81 and XPR1) domain at the N-terminus and a vtc1p domain at the C-terminus. 3 transmembrane domains near the C-terminus.	oocyst wall protein 9	Uncharacterized protein	Uncharacterized protein	Uncharacterized protein	hypothetical protein	oocyst wall protein 2	Glycoprotein GP40	Uncharacterized protein	Apyrase	Phospholipase/carboxylesterase/thioesterase	Disulfide-isomerase, signal peptide plus ER retention motif	PAN domain/Thrombospondin type-1 (TSP1) repeat containing protein	Uncharacterized protein	Signal peptide containing protein	Signal peptide containing protein	Uncharacterized protein	Uncharacterized protein with Armadillo-like helical domain	Uncharacterized Protein	Signal peptide region containing protein	RING/FYVE/PHD-type Zinc finger-containing protein	Uncharacterized protein	Secreted insulinase-like peptidase	Uncharacterized Secreted Protein	Uncharacterized protein	Glutaredoxin	Subtilase family	Uncharacterized protein	Uncharacterized protein	Uncharacterized protein	Uncharacterized protein	Uncharacterized protein	Uncharacterized protein	Uncharacterized protein	PPM-type phosphatase domain containing protein	Uncharacterized protein	CMGC/MAPK group Protein kinase	carboxypeptidase A with signal peptide region
	C. parvum	C. parvum	C. parvum	C. parvum	C. parvum	C. parvum	C. parvum	C. parvum	C. parvum	C. parvum	C. parvum	C. parvum	C. parvum	C. parvum	C. parvum	C. parvum	C. parvum	C. parvum	C. parvum	C. parvum	C. parvum	C. parvum	C. parvum	C. parvum	C. parvum	C. parvum	C. parvum	C. parvum	C. parvum	C. parvum	C. parvum	C. parvum	C. parvum	C. parvum	C. parvum	C. parvum	C. parvum	C. parvum	C. parvum	C. parvum	C. parvum	C. parvum	C. parvum	C. parvum	C. parvum	C. parvum	C. parvum	C. parvum	C. parvum
	IVTT.AG	IVTT.AG	IVTT.AG	IVTT.AG	IVTT.AG	IVTT.AG	IVTT.AG	IVTT.AG	IVTT.AG	IVTT.AG	IVTT.AG	IVTT.AG	IVTT.AG	IVTT.AG	IVTT.AG	IVTT.AG	IVTT.AG	IVTT.AG	IVTT.AG	IVTT.AG	IVTT.AG	IVTT.AG	IVTT.AG	IVTT.AG	IVTT.AG	IVTT.AG	IVTT.AG	IVTT.AG	IVTT.AG	IVTT.AG	IVTT.AG	IVTT.AG	IVTT.AG	IVTT.AG	IVTT.AG	IVTT.AG	IVTT.AG	IVTT.AG	IVTT.AG	IVTT.AG	IVTT.AG	IVTT.AG	IVTT.AG	IVTT.AG	IVTT.AG	IVTT.AG	IVTT.AG	IVTT.AG	IVTT.AG
CRC5543	-0.0163136	-0.0592861	-0.43241	-0.330851	-0.227985	-0.641797	-0.136562	-1.00892	0.155139	0.107849	-0.334806	-0.185709	-0.166201	-0.187496	-0.560061	-0.481977	-0.584962	-0.584962	-0.340095	-0.256456	-0.387224	0.0729537	-0.281679	-0.618312	-0.319053	-0.414863	-0.6127	-0.0851425	-0.294457	-0.480516	0.0858306	-0.365488	-0.253958	0.489234	-0.388594	-0.294457	-0.293174	-0.730179	0.187665	-0.0312088	-0.242769	-0.269012	-0.772459	-0.170317	-0.369539	-0.372923	-0.370892	-0.421155	-0.354742
CRC6436	0.33869	0.41225	0.162522	0.0245118	0.195632	-0.418282	0.101319	-0.806848	0.531855	0.470881	0.156899	0.527364	0.376953	0.275309	-0.395714	-0.168304	-0.380863	-0.336949	-0.0823421	0.253888	0.0387843	0.406452	0.0439037	-0.166938	0.798995	0.0429206	-0.545291	0.171006	0.0318639	0.0175225	0.507404	-0.0536678	0.121761	0.733233	-0.046535	0.0399673	0.0715476	-0.355754	0.55769	0.347316	0.0217202	-0.0633744	-0.728211	0.278821	-0.0461166	0.262866	0.287646	0.271453	0.226787
CRC8700	0.0654182	0.0348571	-0.155237	-0.0261781	0.0591481	-0.731921	0.0253587	-0.966208	0.331693	0.303482	-0.0405705	0.0686586	-0.00169604	-0.0227255	-0.270715	-0.0992304	-0.574692	-0.528144	0.0106317	0.070507	-0.0276604	0.163284	0.0584497	-0.204538	-0.137526	0.00169854	-0.761827	-0.0677587	-0.0546041	-0.0175621	0.123997	-0.109003	0.0326069	0.511347	-0.175769	0.0113536	0.0074993	-0.394651	0.349976	0.0215417	-0.0593967	0.0717765	-0.734137	0.162526	0.0311839	-0.00436882	0.0709688	0.0585661	-0.0788559
CRC9224	0.295666	0.330682	0.0870983	-0.0453997	0.0501396	-0.387398	0.149285	-0.741764	0.365687	0.499651	0.235572	0.204331	0.590183	0.191227	-0.258165	-0.11394	-0.274337	-0.268926	0.146429	0.234676	0.0298792	0.264396	0.142134	-0.0264771	0.0396602	0.0332328	-0.460619	0.142612	0.0437588	0.00697051	0.558664	-0.0221865	0.170994	0.721831	-0.0345564	0.137827	0.0665987	-0.287794	0.340086	0.248503	0.0880909	-0.11052	-0.576549	0.333196	-0.102571	-0.0879243	0.0435029	0.201353	0.160416
CRC7076	-0.265276	-0.301182	-0.501096	-0.437573	-0.376886	-1.31071	-0.52724	-1.37111	0.114115	0.285264	-0.0750211	-0.205589	-0.213108	-0.278216	-0.681713	-0.397362	-1.04887	-1.06692	-0.463743	-0.15805	-0.217583	0.0090049	-0.170738	-0.437736	-0.367223	-0.315649	-0.783762	-0.311458	-0.260219	-0.0649075	-0.0872517	-0.492429	-0.251733	0.376779	-0.293929	-0.100749	-0.147874	-0.667871	0.0731456	-0.132874	-0.314899	-0.324519	-1.11099	-0.0789592	-0.27006	-0.453647	-0.047751	-0.140421	-0.0400533
CRC5773	-0.0809319	-0.0829473	-0.248007	-0.213744	-0.266211	-0.73993	-0.063582	-0.907208	0.178854	0.897594	0.270105	-0.0457829	0.0706012	-0.0108303	0.212658	-0.228541	-0.512851	-0.531079	-0.268121	-0.0198111	-0.190742	-0.104963	-0.217798	-0.384267	-0.0217428	-0.101895	-0.576734	0.0323231	-0.189656	-0.139154	0.267998	-0.305676	-0.146161	0.723639	-0.277322	-0.0856389	-0.162407	-0.527872	0.448136	0.0511297	-0.168814	-0.19764	-0.755919	-0.00731737	-0.335399	-0.386339	-0.149677	-0.130791	-0.0937439
CRC9050	0.0248732	0.218233	0.0598258	-0.0238269	0.0881487	-0.219485	0.150404	-0.781767	0.059128	0.221355	-0.0662125	-0.0398095	-0.100495	0.0867799	-0.346864	-0.118934	-0.364075	-0.20852	-0.176118	-0.0597558	-0.244249	0.0130316	-0.183531	-0.349641	-0.116961	-0.10479	-0.444914	-0.0138811	-0.0116802	0.0202199	0.299653	-0.045802	0.431398	0.291358	-0.0323537	0.266184	-0.192643	-0.450369	0.130614	0.0202199	-0.0915573	-0.137211	-0.57049	0.0674794	-0.138411	-0.0876884	-0.119724	-0.00875082	-0.0865298
CRC9701	0.135583	0.359206	-0.0195692	0.109498	0.0848471	-0.510352	0.238029	-0.710446	0.511631	0.485308	0.209368	0.13096	0.144174	0.04608	-0.471396	-0.270455	-0.40007	-0.380574	2.01781	0.16784	-0.208206	0.266975	-0.0472477	-0.31434	-0.231831	-0.24299	-0.57687	0.192309	-0.137333	-0.0933895	0.636055	-0.184577	-0.117026	0.707769	-0.0168304	-0.000505514	-0.105705	-0.503147	0.158784	0.154538	-0.0919475	-0.17806	-0.737246	0.141112	-0.249004	-0.0926683	0.100698	-0.0577656	0.120113
CRC8913	0.00873396	0.106619	-0.205281	-0.0326415	0.0123956	-0.65511	0.101471	-0.601657	0.281057	0.438703	0.000461072	0.0902538	0.00414377	-0.0416303	-0.463009	-0.242979	-0.376668	-0.39656	-0.0190288	0.164124	-0.0621825	0.247661	0.0958733	-0.256686	-0.11663	-0.106667	-0.51543	-0.0138988	-0.217023	-0.18627	0.535083	-0.185221	0.0346228	0.563752	-0.068454	0.0377703	0.0278548	-0.335361	0.162477	0.208693	-0.0918496	-0.331875	-0.651484	0.116435	-0.244617	-0.224546	0.0802576	0.227718	0.1538
CRC8484	-0.164654	-0.243972	-0.332523	-0.393923	-0.372372	-0.475818	0.0474112	-0.665183	0.0509603	0.0186999	-0.147266	-0.00229509	0.0911591	-0.134109	-0.460578	-0.0671779	-0.323304	-0.246148	-0.189565	-0.0943628	-0.124069	-0.387904	-0.377133	-0.430573	-0.377133	-0.37952	-0.640645	-0.238546	-0.0729603	-0.271411	0.422365	-0.360537	-0.158493	0.673822	-0.034842	-0.0105944	-0.115093	-0.358181	0.205443	0.203849	0.0580323	0.0509603	-0.407253	0.290468	-0.0386088	-0.255981	-0.1544	-0.386704	-0.062377
CRC9848	0.0322159	0.109057	-0.0628981	-0.0737049	-0.100351	-0.488947	-0.139231	-0.703672	0.67423	0.545438	0.0222925	0.436276	0.411049	0.276395	-0.3052	-0.0572214	-0.162985	-0.399527	-0.113756	0.104542	-0.0784199	-0.0212521	-0.0841808	-0.131968	-0.0519701	-0.0804747	-0.431692	0.208003	-0.0173103	-0.110393	0.614767	-0.149333	0.220742	0.773246	-0.113125	0.0649332	-0.081709	-0.382188	0.495136	0.190216	0.0124933	0.0484792	-0.587197	0.301702	-0.21215	-0.241508	-0.048748	-0.108715	-0.0556036
CRC9285	-0.0414831	-0.0475535	-0.353482	-0.330317	-0.235358	-0.844222	-0.189771	-1.29113	-0.217599	0.107424	-0.326427	-0.122464	-0.106367	-0.109372	-0.646996	-0.486915	-0.656731	-0.676895	1.36243	-0.224459	-0.522517	-0.140108	-0.349135	-0.743278	-0.338128	-0.456414	-0.909643	-0.0459536	-0.211488	-0.234265	0.195546	-0.33578	-0.253709	0.154387	-0.403416	-0.36381	-0.352295	-0.909061	-0.282056	-0.13092	-0.343228	-0.239741	-0.887696	0.0267032	-0.355066	-0.291884	-0.495187	-0.520738	-0.344014
CRC6888	0.147038	0.123433	-0.115032	-0.0990181	0.0219456	-0.719533	-0.109263	-0.906271	0.515983	0.58089	0.123083	0.0922992	0.296077	0.00190525	-0.363605	-0.223028	-0.611318	-0.541955	-0.188729	0.015925	-0.191338	0.331656	-0.0667146	-0.260901	0.090868	-0.061533	-0.653275	0.0546174	-0.0567663	-0.121239	0.486625	-0.150987	0.0808093	0.881247	-0.272828	-0.0599423	-0.0775364	-0.558705	0.39101	0.222175	0.4586	-0.0323866	-0.708277	0.965858	-0.0969778	-0.0425603	-0.0195764	-0.0583535	0.0316759
CRC5485	0.0425179	0.00956647	-0.0807344	-0.109358	-0.129972	-0.538806	-0.0834577	-0.831674	0.0657486	0.354566	-0.0231745	0.0241874	0.416274	-0.135496	-0.39458	-0.137735	0.336682	0.631603	-0.184357	-0.0142696	-0.177552	0.0620567	-0.104855	-0.355516	-0.233922	-0.226127	-0.751163	-0.0334506	-0.181315	-0.0304915	0.204313	-0.12716	0.0350044	0.222986	-0.215882	-0.161757	-0.154699	-0.471862	1.56896	-0.0784689	-0.0104854	-0.22137	-0.735908	0.166799	-0.242266	0.109131	-0.105432	-0.202622	-0.124002
CRC9911	0.256271	0.175126	0.107732	0.42251	-0.0847914	-0.448124	0.190843	-0.852074	0.570788	0.696652	0.202817	0.12776	0.223144	0.0733604	-0.50477	-0.260794	-0.636185	-0.20594	-0.137412	0.149164	-0.0925753	0.217253	-0.01033	-0.196473	-0.198834	-0.0272472	-0.690892	0.141304	0.034134	-0.0712698	0.649892	-0.0999111	0.0889292	0.574018	-0.243901	0.0421539	-0.095994	-0.61501	0.253971	0.221576	0.0815982	-0.261342	-0.818607	0.232131	-0.330416	-0.266286	-0.0251507	0.219416	0.0197653
CRC7259	-0.0421494	-0.120062	-0.2917	-0.315033	-0.317976	-0.555506	0.0402226	-0.669296	-0.15297	0.155051	-0.174592	-0.0188147	-0.125208	-0.154284	-0.584747	-0.246138	-0.407097	-0.38224	-0.259279	-0.099658	-0.223425	-0.457052	-0.253632	-0.251286	-0.273493	-0.299436	-0.696488	0.0186088	-0.103462	-0.0144314	0.242889	-0.451654	-0.172371	0.469175	-0.0498763	-0.00570462	-0.0433667	-0.356291	0.147959	0.10025	-0.0891442	-0.0979706	-0.523445	0.109042	-0.18217	-0.180383	0.0413714	-0.378651	-0.297498
CRC9470	-0.252935	-0.396981	-0.490476	-0.548985	-0.601214	-0.780624	-0.0626992	-0.778743	0.0482155	-0.0661362	-0.247072	-0.142992	-0.0837356	-0.378703	-0.707235	-0.540195	-0.583867	-0.26276	2.90687	0.365155	-0.245123	-0.518845	-0.522775	-0.443902	-0.470982	-0.62975	-0.825547	-0.501291	-0.334169	-0.256203	0.158589	-0.636548	-0.365586	0.48194	0.0585102	-0.0198577	-0.225775	-0.615412	-0.195975	0.212537	0.138076	-0.0692941	-0.885007	-0.17882	-0.355738	-0.43092	-0.237352	-0.43647	-0.46719
CRC9622	0.329262	0.251674	-0.0925591	-0.170839	-0.158645	-0.552141	0.108536	-0.778572	0.538457	1.32956	0.0950776	0.258902	0.505674	0.10418	-0.188899	-0.124508	-0.182499	-0.418292	2.19308	0.30942	0.121179	0.441106	0.106969	-0.0430231	-0.146138	-0.0667925	-0.622585	0.269211	0.199708	0.0171531	0.351483	-0.170206	0.10121	0.669466	-0.000374969	0.333138	0.0151129	-0.32418	0.27991	0.277281	0.265627	0.100686	-0.580468	0.115131	-0.144686	-0.154673	0.002998	-0.00526101	-0.0593468
CRC7158	0.174374	0.194241	-0.312159	-0.348004	-0.405859	-0.714468	0.0522128	-1.34952	-0.175393	-0.361679	0.602773	0.0360803	-0.0578791	-0.0394458	-0.675994	-0.361679	-0.535043	-0.698955	2.79893	-0.125612	-0.562855	0.169892	-0.184816	-0.627464	-0.591214	-0.44495	-0.863226	0.0273631	0.111977	-0.279705	0.0875852	-0.353307	-0.101191	0.18408	-0.560225	-0.0992811	-0.293837	-0.857832	-0.156399	0.0788934	-0.0406674	-0.414542	-0.769104	0.0995555	-0.35179	-0.288748	-0.490128	-0.381664	-0.509448
CRC9171	-0.0980787	-0.0954364	-0.192335	-0.13491	-0.24407	-0.741914	-0.176191	-0.860839	0.176262	0.268123	-0.0809897	-0.0751211	-0.0686283	-0.0384976	-0.483018	-0.335425	-0.613975	-0.0725204	-0.205808	-0.0512423	-0.287516	-0.0426273	-0.161263	-0.342457	-0.157468	-0.137286	-0.685192	0.00555045	-0.160572	-0.169923	0.114267	-0.271396	-0.106035	0.354001	-0.330756	-0.155059	-0.194454	-0.592858	0.28875	-0.111363	-0.0261789	-0.210446	-0.636845	0.0193299	-0.365351	-0.237501	-0.202961	-0.129156	-0.140006
CRC5791	-0.178651	-0.320294	-0.599897	-0.427019	-0.45469	-0.847396	0.11205	-0.968488	0.0251269	-0.143199	-0.0409144	-0.0238306	0.018154	-0.101897	-0.605918	-0.180575	-0.747996	-0.503627	3.08874	0.34321	-0.386113	-0.255657	-0.508452	-0.426258	-0.554281	-0.481321	-0.969042	-0.145703	-0.143512	-0.375422	-0.040332	-0.500819	-0.226876	0.68711	-0.266174	0.0485859	-0.0342306	-0.608937	0.073016	0.158197	0.172588	-0.122092	-0.834211	2.78073	0.07463	-0.27129	-0.248239	-0.636401	-0.383894
CRC7161	0.553125	0.340119	0.108208	-0.0464329	-0.0360681	-0.246068	-0.0625256	0.0886682	0.822132	0.815543	0.474448	0.484451	1.72211	0.459312	-0.0364653	-0.0305177	-0.156984	-0.0104772	1.91956	1.12429	0.240343	0.391231	0.358366	0.276295	0.318536	0.316671	-0.105227	0.236731	0.281404	0.183143	0.736831	-0.0368627	0.0995565	1.71103	0.638225	0.221527	0.245908	0.0857507	0.557344	0.422786	0.250474	0.0333373	-0.391958	0.230801	-0.12115	-0.0234128	0.285542	0.344703	0.358366
CRC7107	0.0520153	0.0190957	-0.0664727	0.171626	-0.101887	-0.322249	0.237432	-0.223382	0.574302	0.914157	0.253215	0.33944	1.79541	0.44186	-0.0308829	0.257693	-0.173549	-0.159675	4.91502	1.69704	0.308752	-0.0713787	-0.0954477	0.242524	0.348652	0.0351604	-0.386303	0.297108	0.219468	0.317089	0.91646	-0.228461	0.291113	1.12873	0.415552	0.404236	0.395374	-0.0724321	1.06899	0.618057	0.462373	0.236298	-0.312674	0.654593	0.157019	0.228905	0.161207	-0.210568	0.270212
CRC8573	0.0886131	0.127916	-0.154545	-0.0559963	0.0229763	-0.748583	-0.155642	-0.90123	0.515072	0.766859	0.178853	0.103363	0.206441	0.0652605	-0.488034	-0.12604	-0.53866	-0.580038	-0.163897	0.114327	-0.183344	0.22173	0.0127582	-0.304052	-0.164725	-0.0925615	-0.60905	0.309019	-0.131156	-0.0899375	0.633172	-0.0949272	0.0930077	0.441162	-0.208455	-0.0833982	-0.0519049	-0.585572	0.175149	0.117509	-0.0590724	-0.162242	-0.794841	0.229734	-0.120942	-0.174421	-0.0108729	-0.122818	-0.0316207
CRC5583	-0.0483719	0.267017	-0.0878418	0.00025709	-0.0494245	-0.546057	0.0580923	-0.81296	0.942656	0.429217	0.161337	-0.00279839	0.878513	0.0803999	-0.411393	-0.255066	-0.293212	-0.417496	-0.104156	-0.039978	-0.204942	0.0492684	-0.161046	-0.185139	-0.0759943	-0.04732	-0.41478	0.145325	-0.119551	-0.114584	0.628647	-0.0584035	-0.0140575	0.43299	-0.327278	-0.0948886	-0.0615859	-0.44563	0.361923	0.086163	0.0324525	-0.00790528	-0.588271	0.226713	-0.135111	-0.20729	-0.144642	-0.124534	0.0324525
CRC8968	0.239756	0.0620934	0.0369388	0.0383222	0.0206999	-0.204027	0.355634	-0.406207	0.327996	0.334768	0.182097	0.363013	0.366689	0.16489	-0.200216	0.0760805	-0.0364063	0.146192	0.0720337	0.168685	0.0854792	0.0854792	-0.0142477	0.0805637	0.0602787	0.00238713	-0.20076	0.0318548	0.192076	0.416479	0.837621	-0.112145	0.317399	0.568482	0.134597	0.25689	0.114626	-0.0368919	0.663585	0.506527	0.428135	0.324221	-0.202937	0.541419	0.0756314	0.0122767	0.0520841	-0.0867897	0.013684
CRC8494	-0.151963	-0.0130394	0.0246686	-0.0611336	-0.119871	-0.555693	-0.0295066	-0.687695	0.318101	0.745522	-0.0495186	-0.0115847	0.031035	-0.0607575	-0.461326	-0.247612	-0.536738	-0.28052	0.0356155	0.025023	-0.112445	0.150199	-0.115567	-0.278331	-0.282273	-0.192181	-0.629638	-0.135629	-0.158387	-0.054378	0.385071	-0.174168	0.28445	0.791454	-0.186425	0.127273	-0.16161	-0.461822	0.184237	0.114007	-0.0988658	-0.151562	-0.761573	0.0600331	-0.155573	-0.183965	0.0225402	0.0700291	-0.0123118
CRC7374	-0.0957441	0.00606175	-0.205283	-0.157074	-0.0973678	-0.661763	0.136122	-0.694567	0.288747	0.359107	-0.0828195	0	-0.00608733	-0.0660299	-0.201786	-0.282605	-0.41605	-0.431328	-0.269732	-0.0415969	-0.223785	-0.0338027	-0.0369153	-0.238939	0.276888	-0.172395	-0.513489	-0.00914065	-0.14695	-0.162163	0.52343	-0.217591	-0.066825	0.300509	-0.290013	-0.0369153	-0.155382	-0.403944	0.264299	0.0897836	-0.103065	-0.186151	-0.558628	0.0565835	-0.214064	-0.346819	-0.193079	-0.13356	-0.0652352
CRC8246	0.0819941	-0.00116343	-0.2552	-0.230073	-0.181755	-0.68431	-0.037428	-1.07371	0.936208	0.119434	-0.168616	-0.0225762	0.231714	-0.160139	-0.415522	-0.322364	-0.505169	-0.553452	0.00406794	-0.163719	-0.275833	0.120504	-0.0392206	-0.434268	-0.295693	-0.270208	-0.785483	0.00174523	-0.142048	-0.16144	0.247729	-0.296408	-0.177472	0.243803	-0.158839	-0.10403	-0.243098	-0.684778	0.397918	0.018788	0.0245198	-0.138201	-0.752271	0.131169	-0.192353	-0.179777	-0.177472	-0.277242	-0.299985
CRC9797	0.244089	0.237591	0.0193083	0.088344	0.0899982	-0.597816	0.148176	-0.695727	0.370363	0.608474	0.0881936	0.222451	0.450279	0.177045	-0.246886	-0.0540278	-0.367593	-0.334943	0.0399947	0.33059	-0.0505445	0.354059	0.100332	-0.136558	1.10413	0.0536226	-0.409474	0.300771	0.0446551	0.0759525	2.63727	0.0234064	0.239489	0.964372	-0.067543	0.107477	0.0625348	-0.316099	0.771879	1.03781	0.0789847	-0.0615207	-0.572378	0.605638	-0.14202	-0.037351	0.069869	0.046515	0.163398
CRC5232	0.30124	0.173447	-0.263566	-0.179728	-0.249374	-0.687136	-0.123131	-1.10722	0.199274	0.389568	-0.0562647	0.132963	-0.00265991	-0.0397802	-0.44574	-0.31709	-0.54625	-0.55909	-0.247888	-0.0854906	-0.331181	0.43074	-0.12007	-0.402121	-0.261316	-0.26883	-0.749894	-0.023482	-0.0821771	-0.220674	0.304788	-0.288552	-0.132011	0.304281	-0.308934	-0.00516786	-0.155499	-0.488964	-0.0481605	0.128966	-0.181855	-0.170199	-0.79258	0.0544536	-0.291993	-0.235321	-0.201134	-0.193963	-0.128589
CRC9923	0.535414	0.760132	0.553742	0.135159	0.323538	0.108957	0.364951	-0.390585	0.776352	0.700789	0.329578	0.421601	0.497414	0.437152	-0.153086	0.202532	-0.0315238	-0.0342587	0.236965	0.371854	0.20408	0.462594	0.232421	0.0317351	0.164476	0.227102	-0.165025	2.37306	0.227482	0.356624	0.701063	0.13069	0.301654	1.10192	0.210255	0.233179	0.178323	-0.13487	0.519029	0.460653	0.285295	0.131096	-0.374323	0.429232	0.0981755	0.14002	0.375293	0.51965	0.366334
CRC5108	0.120756	0.165967	-0.180221	-0.252077	-0.0982932	-0.753775	-0.072553	-0.828278	0.278753	0.374963	0.0681167	0.122429	0.52525	0.0465502	-0.516364	-0.251355	-0.689763	-0.74969	-0.22229	0.0574708	-0.279298	0.222509	-0.105018	-0.401354	-0.4406	-0.203079	-0.822188	-0.0252885	-0.18045	-0.120979	0.480742	-0.299559	0.461196	0.456489	-0.530603	0.330637	0.232352	-0.796327	0.230975	0.135003	-0.171542	-0.144921	-1.02858	0.297133	-0.285938	-0.277582	-0.194031	-0.215232	0.828913
CRC8395	-0.27891	0.267309	-0.36892	-0.202045	-0.431282	-0.678517	-0.214707	-0.632662	0.13009	0.189559	0.00188242	0.0794528	0.341082	-0.0986797	-0.696165	-0.13545	-0.581542	-0.532171	2.6394	0.572408	-0.0581804	-0.320217	-0.275589	-0.333533	-0.30068	-0.33699	-0.74929	0.91228	-0.00188486	-0.147539	0.516763	-0.474407	-0.0492935	0.955836	0.24031	0.135089	0.0356866	-0.531181	0.484081	0.288214	-0.0411656	0.000513638	-0.652444	0.456892	-0.223078	-0.0696361	-0.00634981	-0.375125	-0.213912
CRC7511	-0.167336	-0.266921	-0.397713	-0.328162	-0.294978	-0.567438	0.0431127	-0.577378	-0.114406	-0.057013	-0.18105	-0.104572	-0.0369229	-0.210984	-0.647042	-0.239399	-0.390525	-0.365256	-0.17761	-0.0437973	-0.231529	-0.402524	-0.45654	-0.399315	-0.0633489	-0.446567	-0.624381	-0.24587	-0.338115	-0.335812	0.331868	-0.375468	-0.175549	1.30531	0.331868	-0.0754644	-0.190728	-0.478386	0.0872565	0.6726	0.00486167	-0.199773	-0.620639	0.104317	-0.116381	-0.186573	-0.0857465	-0.362128	-0.396112
CRC5963	0.125501	0.0534347	0.0776728	0.230291	-0.106612	-0.548251	0.071511	-0.809992	0.141098	0.764938	-0.00455921	0.26384	0.116007	0.110007	-0.405073	-0.00959791	-0.635364	-0.54782	0.922001	0.160756	-0.225374	0.0477391	-0.0600543	-0.328264	-0.0450659	-0.138399	-0.795586	-0.108837	-0.113935	-0.049943	0.490683	-0.0637488	0.208504	0.703236	-0.323458	-0.127403	0.00340742	-0.394955	0.0821376	0.0380047	0.0863109	-0.168247	-0.920651	0.324453	-0.104074	0.0328245	-0.103123	-0.040812	-0.121615
CRC5806	0.0467428	0.0359827	-0.0137503	-0.0898582	-0.190679	-0.571321	0.184913	-0.685716	0.343055	1.26905	0.0551813	-0.0458777	0.00146686	-0.0824344	-0.53287	-0.220926	-0.40776	-0.304107	-0.174146	-0.00436693	-0.0973205	0.152771	-0.22637	-0.365101	-0.332446	-0.253903	-0.663392	0.0176771	-0.299796	-0.0488889	0.369461	-0.296929	-0.153256	0.412131	0.293512	-0.0102244	-0.15715	-0.56441	0.33707	-0.0543251	-0.171518	-0.289075	-0.759766	0.0359827	-0.225007	-0.367355	-0.168895	-0.107958	-0.0762769
CRC6273	0.170153	0.0681742	-0.107349	-0.0707971	0.00587644	-0.349157	-0.171126	-0.843797	0.169085	0.314146	-0.112795	0.021113	0.00491879	-0.0358874	-0.408842	-0.246666	-0.323671	-0.529219	-0.264452	-0.144054	-0.39077	0.186927	-0.0440404	-0.285972	-0.255818	-0.291256	-0.487518	-0.100634	-0.154982	0.0340795	0.240186	-0.270816	-0.000119314	0.211833	-0.288318	-0.198992	-0.143523	-0.512668	1.02679	-0.0477615	-0.202859	-0.161418	-0.309902	0.80156	-0.0582321	-0.15927	-0.071807	0.00443973	-0.0811826
CRC8085	0.19754	0.290316	0.114701	-0.0048062	0.114324	-0.191841	0.125226	-0.653666	0.442653	0.609234	0.222263	0.137533	0.227506	0.230642	-0.373331	0.0620658	-0.297824	-0.282092	3.22772	0.372759	0.108652	0.146049	-0.0333672	-0.121274	-0.0952949	0.0506734	-0.439098	0.244846	-0.0693465	0.157997	0.492864	-0.0831275	-0.00275837	0.953509	0.337632	0.110166	0.0197794	-0.438268	0.18034	0.256177	0.207126	-0.0142638	-0.595107	0.202341	-0.0702039	-0.347374	0.00173665	0.0861242	0.163296
CRC9455	-0.523773	-0.553055	-0.72466	-0.69498	-0.661967	-1.0304	-0.311802	-1.12533	-0.262411	-0.3347	-0.344906	-0.291539	-0.304314	-0.308725	-0.65048	-0.207654	-0.851286	-0.733658	3.20395	0.142264	-0.57738	-0.742972	-0.59836	-0.73779	-0.809642	-0.741934	-1.24668	-0.456679	-0.308917	-0.438489	0.240581	-0.603535	-0.134155	0.275084	-0.36894	-0.11572	-0.191269	-0.674785	0.0178825	0.147874	-0.203362	-0.246501	-0.878401	0.0693429	-0.360752	-0.382827	-0.601651	-0.81318	-0.639324
CRC7690	0.0249857	0.0169451	0.0572671	0.0169451	-0.275059	-0.410625	-0.123585	-0.44076	0.323006	0.535314	0.0550252	0.0420659	0.236125	0.0569871	-0.514594	-0.4114	-0.568882	-0.559404	1.6728	0.284293	-0.298518	0.0215452	-0.207561	-0.378074	-0.367887	-0.390243	-0.644293	-0.0718321	-0.242983	-0.229256	0.637742	-0.355159	0.160718	0.452355	-0.00803469	-0.0227592	-0.235417	-0.619909	-0.0502513	-0.0478398	-0.082282	-0.403285	-0.860022	-0.0364398	-0.398284	-0.367511	-0.198839	-0.175618	-0.149852
CRC5432	0.115339	0.27215	0.0486397	0.11243	0.128975	-0.287709	0.301274	-0.366688	0.321208	0.429357	0.161506	0.134721	0.31616	0.0914783	-0.181892	-0.0392036	-0.0290729	-0.146617	4.33212	0.443977	0.0787597	0.0762025	-0.0322886	-0.0962308	0.269167	0.244325	-0.167678	0.10283	0.0473347	0.175112	0.616398	-0.0176465	0.121139	0.838622	0.331252	0.063348	0.416611	-0.169194	0.815044	0.237094	0.123205	0.00762502	-0.318783	0.222906	-0.0871256	-0.202444	0.069361	0.17909	0.0525477
CRC7568	-0.175299	-0.16848	-0.393555	-0.308305	-0.261054	-0.739902	-0.179031	-1.13607	0.00467031	0.0561188	-0.246947	-0.159234	0.666264	-0.223951	-0.643065	-0.343128	-0.665144	-0.683584	-0.206069	-0.179655	-0.440572	-0.0902501	-0.314108	-0.548291	-0.0861557	-0.382754	-0.849648	-0.233623	-0.292719	-0.294068	0.0742629	-0.361037	-0.0401695	0.0898569	-0.447308	-0.097885	-0.284989	-0.747272	1.37391	-0.145171	-0.348022	-0.354339	-0.919739	-0.0424343	-0.353285	-0.332697	-0.272307	-0.323028	-0.207974
CRC9683	-0.0265067	0.0751548	-0.159626	-0.0344462	0.0274167	-0.667861	0.173885	-0.970274	0.118329	0.179512	-0.0622146	0.0357134	0.103934	-0.0397636	-0.46924	-0.207239	-0.333339	-0.477416	-0.00933442	0.0324925	-0.145487	0.0148815	-0.107685	-0.317694	-0.287192	-0.0950498	-0.621823	0.0999836	-0.12865	-0.150446	0.304367	-0.12968	0.0800657	0.355894	-0.215147	-0.0176565	-0.0334815	-0.424925	0.0878442	0.0582862	-0.0995858	-0.194244	-0.696205	0.0986642	-0.259575	-0.318869	-0.161996	-0.120176	-0.000117396
CRC6593	-0.139623	-0.0172426	-0.233411	-0.116054	-0.10462	-0.819733	0.00192525	-1.01102	0.154198	0.277535	0.211706	-0.0660043	0.0494109	-0.0135441	-0.443367	-0.263149	-0.499982	-0.6024	-0.164446	-0.0742939	-0.272889	-0.0887628	0.052014	-0.287389	1.26364	-0.104827	-0.723101	0.26701	-0.160997	-0.146855	0.108483	-0.230245	-0.0771355	0.251563	-0.296822	-0.120026	-0.129054	-0.582076	0.197164	0.089422	-0.0877391	-0.170936	-0.850309	-0.0822236	-0.344687	-0.318513	0.00211757	-0.115637	0.11721
CRC5200	-0.0516123	-0.0475637	-0.440892	-0.355257	-0.327805	-0.696268	-0.0155777	-1.09145	-0.147011	-0.0933774	-0.215935	0.0219516	-0.100457	-0.0812297	-0.595075	-0.404591	-0.559163	-0.616598	-0.335378	-0.286114	-0.564939	-0.0453884	-0.36375	-0.596895	-0.501796	-0.391111	-0.752442	-0.131106	-0.300866	-0.344519	2.05831	-0.389534	-0.117331	2.59601	-0.317269	-0.261017	-0.35218	-0.698708	0.0130332	0.0281619	-0.252747	-0.277335	-0.848867	-0.0869711	-0.483169	-0.467274	-0.513346	-0.54329	-0.341465
CRC9315	0.0203098	0.333316	-0.0409558	0.096842	0.0403369	-0.813793	0.157343	-0.915965	0.44732	0.450777	0.239596	0.0499939	0.0860131	0.0525245	-0.4456	-0.275358	-0.503899	-0.524873	-0.15311	0.111479	-0.14381	0.105642	-0.0942627	-0.29324	0.279893	-0.0195346	-0.618385	0.155461	-0.108892	0.252861	0.448473	-0.21446	-0.123101	0.978338	-0.257067	-0.0184718	-0.0452785	-0.431386	0.617288	0.34575	0.0234091	-0.109458	-0.70464	0.215861	-0.128823	-0.293883	0.0934052	-0.0205981	0.0254715
CRC8800	-0.25002	-0.326641	-0.427817	-0.418702	-0.403405	-0.540425	-0.0789897	-0.731224	-0.0956556	-0.0110222	-0.211971	-0.0333241	0.430382	-0.0911925	-0.462703	-0.158466	0.132791	-0.351778	1.92528	0.386255	-0.120453	-0.355787	-0.343793	-0.303224	-0.268797	-0.384169	-0.69861	-0.277644	-0.243815	-0.225358	0.265734	-0.39513	-0.160802	1.43193	0.0634262	0.12514	-0.144527	-0.50067	0.725522	0.303086	-0.137607	-0.0984521	-0.600999	-0.0247874	-0.169009	-0.38008	-0.246294	-0.0462246	-0.254379
CRC6724	0.375484	0.497975	0.0659098	0.149842	0.204616	-0.421231	0.295071	-0.559116	0.923864	1.20515	0.403172	0.935203	0.430641	0.284404	-0.201023	-0.0232085	0.455518	-0.103237	0.0557527	0.170989	-0.0423836	0.396996	0.197882	0.0486787	0.233324	0.175686	-0.314511	0.245405	0.065131	0.88622	0.970983	0.0929057	0.222887	0.782252	0.35237	0.176047	0.107352	-0.264706	0.423671	0.391104	0.489873	0.476756	-0.474588	0.675829	0.014797	-0.0252804	0.385812	0.238514	0.573302
CRC6434	-0.120824	-0.0477855	-0.0977243	-0.0759697	-0.145844	-0.455463	0.0584077	-0.665355	0.0440301	0.302542	-0.195091	-0.105216	0.0295077	0.0198973	-0.425143	-0.240018	-0.111741	-0.472157	-0.170257	-0.0627809	-0.252165	-0.305249	-0.242219	-0.378402	-0.088785	0.0336069	-0.373568	0.923785	-0.219817	-0.195624	0.539421	-0.188179	0.0686539	0.261188	-0.336651	-0.159818	-0.223617	-0.519419	0.255349	0.0845466	0.0116086	-0.207401	-0.591946	0.126091	-0.207939	-0.396672	-0.307551	-0.198826	-0.118801
CRC5728	-0.257125	-0.0348197	-0.321239	-0.1105	-0.159942	-1.12356	-0.312465	-1.46926	0.224025	0.169336	0.118145	-0.0899273	-0.218721	-0.00275847	-0.664173	-0.437258	-0.540828	-0.76431	-0.160512	-0.0669678	-0.269008	-0.194805	-0.21374	-0.416126	-0.28733	-0.183399	-0.915928	-0.046686	0.0604777	-0.317926	0.0886879	-0.178769	-0.116907	0.333236	-0.459406	-0.172313	-0.182819	-0.71488	-0.0147754	-0.0162201	-0.18816	-0.279874	-0.989016	-0.00286075	-0.375696	-0.377552	-0.197729	-0.183399	-0.0976623
CRC6119	-0.409415	-0.444512	-0.532105	-0.40173	-0.412137	-1.00119	-0.202843	-1.2907	-0.0340094	-0.100874	-0.0902995	0.0213439	-0.0922991	-0.0910263	-0.533833	-0.134007	-0.58104	-0.418508	-0.116698	0.0127439	-0.206185	-0.378475	-0.426283	-0.552481	-0.513717	-0.429267	-0.929242	-0.192667	-0.109684	-0.274509	0.226898	-0.497969	-0.0904811	0.364733	-0.0994109	0.0338987	0.0103741	-0.550231	0.121832	0.301066	0.380679	-0.00563896	-0.79588	0.1146	-0.10564	-0.366986	-0.195986	-0.669189	-0.379362
CRC6980	0.242429	0.189011	0.0255121	0.0518546	0.0864533	-0.220633	0.406764	-0.273899	0.340551	0.381149	0.44217	0.231228	0.590671	0.420637	-0.155233	0.274429	0.351972	-0.0252993	-0.0159267	0.232352	0.027456	0.0131395	0.0626376	0.129924	0.135943	-0.0517342	-0.372124	0.0531274	0.12388	0.176218	2.96974	-0.0891549	0.116594	0.780904	0.244659	0.259069	0.193635	-0.142064	0.772429	0.484295	0.39577	0.423592	-0.205334	0.486652	0.0157531	0.212554	0.126301	-0.0647903	0.0403488
CRC6687	0.307781	0.151252	-0.116615	-0.16267	-0.205513	-0.187328	0.0908466	-0.334052	0.20657	0.211295	0.102655	0.160748	0.075706	0.15922	-0.167453	-0.121805	-0.135986	-0.129998	-0.0691186	0.048574	-0.181705	0.348155	0.00655482	-0.185581	-0.120691	-0.0871323	-0.389973	0.0267964	0.0276337	-0.100426	0.524352	-0.0757575	-0.0160439	0.385471	0.221283	0.120031	-0.025913	-0.140869	0.505483	0.170181	0.0786176	-0.091671	-0.319498	0.175328	-0.146147	-0.0964066	-0.0913074	-0.116985	-0.0710891
CRC7575	0.0371605	0.0363265	-0.233174	-0.225818	-0.172458	-0.688087	-0.156795	-1.04607	0.543791	0.331762	-0.0794288	-0.161572	-0.0570054	0.0201068	-0.507785	-0.246645	-0.728152	-0.600733	-0.265717	-0.100677	-0.431192	0.0368826	-0.258877	-0.556443	-0.236866	-0.269837	-0.658078	0.200431	-0.178577	1.9543	0.75437	-0.247321	-0.119761	0.284547	-0.545997	-0.197419	-0.23016	-0.637968	0.259513	-0.0632489	-0.152985	-0.316662	-0.837031	0.137011	-0.293409	-0.352623	-0.313114	-0.339213	-0.248676
CRC6779	0.224538	0.0887058	-0.0934755	-0.168643	-0.163708	-1.04352	-0.280509	-1.27932	0.0804117	0.292735	0.00694613	0.00207545	0.300293	-0.034488	-0.597106	-0.345449	-0.952777	-0.848363	-0.228063	-0.122702	-0.366081	0.0709073	-0.186324	-0.427838	-0.312917	-0.104727	-0.955143	-0.0111581	-0.185768	-0.159882	0.38205	-0.27873	0.12276	0.308996	-0.601176	-1.04806	-0.215811	-0.814886	0.219511	0.0723021	0.195818	-0.192453	-1.11633	0.194538	-0.243597	-0.234371	-0.21922	-0.206761	-0.0761168
CRC5929	0.0177508	0.0536302	-0.195704	-0.0111817	-0.0247888	-0.537821	0.0665206	-0.768365	0.181998	0.232839	0.0597506	-0.124196	0.0107474	-0.0118947	-0.395192	-0.287248	-0.350319	-0.356192	-0.143207	0.0382149	-0.209132	0.0474838	-0.183604	-0.374872	-0.247661	-0.158914	-0.540905	-0.0476345	-0.177192	-0.143207	0.394111	-0.216509	-0.0835326	0.45084	-0.245144	-0.1215	-0.160099	-0.527589	0.0233291	0.0712408	-0.181196	-0.251024	-0.701854	0.110423	-0.28423	-0.302432	-0.0955739	-0.189238	-0.0884123
CRC6907	0.195261	0.138565	-0.12403	-0.00443839	0.0306926	-0.730668	-0.0859025	-0.892509	0.311496	0.537872	0.204381	0.122001	0.35593	0.0768783	-0.430564	-0.249641	-0.590007	-0.673005	-0.072284	0.0973586	-0.162291	0.325067	-0.0604724	-0.36424	-0.26505	-0.166806	-0.680733	0.075732	-0.100514	-0.076526	0.429269	-0.146151	-0.0162056	0.530081	-0.247726	0.0200045	-0.0330075	-0.544052	0.428072	0.191033	-0.116149	-0.190517	-0.841806	0.36503	-0.167711	-0.151958	-0.000805919	-0.0773759	-0.109179
CRC7233	0.291563	0.284675	0.140413	0.234252	0.0366711	-0.319299	0.136368	-0.410393	0.475389	1.0691	0.262161	0.335749	0.319585	0.187226	-0.242955	0.11414	-0.291178	-0.282727	0.00891209	0.191999	0.0705175	-0.0482616	0.156483	0.210076	0.0400436	0.0695749	-0.547568	0.0985138	0.146684	0.160915	0.78143	-0.22955	0.131408	2.30544	0.461802	0.260923	0.236353	-0.288758	0.625648	0.718176	0.365624	0.144895	-0.402524	0.50985	0.0289329	0.332609	0.319982	-0.0950558	-0.0224035
CRC6750	-0.157096	-0.141967	-0.346561	-0.248721	-0.136726	-0.947748	-0.359933	-1.64578	-0.278036	-0.246461	-0.431279	-0.289621	0.371363	-0.147929	-0.511755	-0.318206	-0.737468	-0.65574	-0.234097	-0.786687	-0.639837	-0.246461	-0.421687	-0.647767	-0.409207	-0.187477	-0.80791	-0.218143	-0.143017	-0.149336	0.313195	-0.277075	-0.0895557	-0.471176	-1.07829	-0.482211	-0.368507	-0.680183	0.462118	-0.104142	-0.322166	-0.267116	-0.862806	0.0574435	-0.218512	-0.186755	-0.745422	-0.848742	-0.482211
CRC9289	-0.0157826	0.0574545	-0.249941	-0.176696	-0.0819597	-0.799429	-0.194775	-0.947135	0.146668	0.219466	-0.0954824	0.0474916	0.106631	-0.0536379	-0.511369	-0.284372	-0.600745	-0.599239	-0.161505	-0.0714825	-0.215389	0.0690547	-0.0629477	-0.354785	-0.354023	-0.146472	-0.753485	-0.118809	-0.129854	0.101085	0.284531	-0.286551	-0.123996	0.328233	-0.407046	-0.0181951	-0.137047	-0.597134	0.0641217	0.0179685	-0.158397	-0.209404	-0.846527	0.154187	-0.236067	-0.23677	-0.177595	-0.219779	-0.24146
CRC8016	0.768322	1.22538	1.19193	0.147072	0.436445	0.263171	0.0712525	-0.573815	0.473843	0.628714	0.35416	0.306918	0.373449	0.2817	-0.305943	-0.124217	-0.372865	-0.321622	-0.210572	0.16823	-0.0293902	0.283707	0.0450671	-0.191859	-0.11758	-0.0198701	-0.378144	0.10115	-0.0293902	0.0946865	0.47267	-0.150624	0.126346	0.71998	-0.05368	0.0403266	-0.030221	-0.320605	0.546964	0.236825	0.038743	0.0426988	-0.563555	0.171846	-0.153789	-0.0448381	0.443045	0.669196	0.18515
CRC5444	0.369823	0.328003	0.71117	0.561094	0.0131296	-0.188303	0.52911	-0.296286	0.321117	0.444785	0.0980473	0.162013	0.178243	0.0875826	-0.291311	-0.120559	-0.313204	-0.404256	-0.0484895	0.194293	0.0989948	0.164731	-0.0281732	-0.120007	0.823211	0.162466	-0.365181	0.677945	-0.0224943	-0.0142738	0.535423	-0.159122	0.237101	0.679213	0.081363	0.260157	0.0266386	-0.340563	0.363134	0.239681	0.0799239	-0.0230096	-0.534861	0.149262	-0.167644	-0.249704	0.209289	0.342078	0.216293
CRC9811	-0.415986	-0.478047	-0.496663	-0.536005	-0.567989	-0.766673	-0.1871	-0.745845	-0.0551043	0.269974	-0.251132	-0.126825	-0.206669	-0.339583	-0.589237	-0.283092	-0.413457	-0.446683	-0.38841	-0.0123834	-0.361351	-0.663914	-0.660911	-0.742668	-0.290033	-0.575037	-0.685108	1.10427	-0.313416	-0.496663	0.000948518	-0.431253	-0.385929	0.595987	-0.255655	-0.0277723	-0.278482	-0.619519	0.0820408	0.443216	0.221986	-0.36379	-0.567989	-0.103199	-0.423599	-0.485996	-0.376047	-0.59639	-0.556784
CRC7427	-0.108566	-0.152859	-0.416027	-0.300057	-0.363416	-1.03825	-0.148202	-0.773579	0.147451	0.132765	-0.0072004	0.0264387	0.285643	0.258843	-0.449603	0.233831	-0.756264	-0.639619	-0.132348	0.0667701	0.0535474	-0.211683	-0.152859	-0.255373	-0.12612	-0.258954	-0.934375	-0.0272171	-0.0156584	-0.273733	0.851964	-0.279178	0.23968	1.09468	0.0113535	0.206041	0.213039	-0.399725	0.516859	0.463305	0.128933	0.0860972	-0.511057	0.625359	0.0564322	0.0679141	0.0790217	-0.293064	0.00120834
CRC6456	-0.600034	-0.606847	-0.692357	-0.455889	-0.527369	-1.32878	-0.344677	-1.64444	-0.182112	-0.142629	-0.115508	-0.0369664	-0.135251	-0.161359	-0.720748	-0.230356	-0.786142	-0.563962	-0.12744	-0.0162728	-0.30182	-0.465183	-0.569244	-0.717368	-0.799245	-0.557268	-1.2246	-0.280204	-0.189672	-0.391608	0.0439274	-0.583828	-0.201552	0.296072	-0.147468	-0.0164914	-0.0443022	-0.715238	0.000945989	0.175525	-0.166868	-0.114338	-1.04642	0.0606537	-0.198945	-0.522393	-0.323225	-0.990387	-0.502815
CRC5939	0.147009	0.11088	-0.0902711	0.0270362	0.16041	-0.917938	-0.0447926	-1.2034	0.480811	0.63127	0.168539	0.113944	0.305594	0.0840949	-0.322425	-0.010432	-0.705438	-0.680799	-0.00236229	0.295372	-0.0513863	0.426566	0.0997926	-0.228022	0.37353	0.00912348	-0.736841	0.0549709	0.047537	0.0516983	0.51998	-0.0697847	0.0984007	0.885275	-0.0783291	0.0698037	0.0516184	-0.49028	0.529479	0.145811	-0.110784	-0.0574931	-0.812063	0.611999	0.0514585	0.00045564	0.156626	0.15231	0.114786
CRC6121	0.144831	0.21891	-0.0849867	-0.0386546	-0.014075	-0.593825	-0.00150906	-0.62008	0.31107	0.571323	0.159183	0.788984	0.665356	0.527744	-0.116411	-0.11035	-0.344186	-0.220526	0.0485218	0.19426	-0.0307082	0.131123	0.108915	-0.120154	0.187464	0.0765843	-0.392021	0.0258414	-0.0158169	0.0485218	0.482191	-0.0302681	0.139755	0.628754	0.0460193	0.0650952	0.0936482	-0.269037	0.22113	0.199149	0.176065	-0.0987661	-0.604269	0.211485	-0.113611	0.146779	0.211857	0.0879826	0.229609
CRC7957	-0.265278	-0.324172	-0.378946	-0.345546	-0.488803	-0.913384	0.161255	-1.23638	-0.186026	-0.251764	-0.323819	-0.362876	-0.204783	-0.274815	-0.894359	-0.676474	-0.882855	-0.876619	-0.486031	-0.323465	-0.465996	-0.397428	-0.327004	-0.679185	-0.511976	-0.453952	-0.984811	-0.389637	-0.645216	-0.55947	-0.196992	-0.58297	-0.429022	0.152896	-0.62591	-0.336245	-0.470685	-0.846342	-0.0717849	-0.227751	-0.542504	-0.610304	-1.18795	-0.310797	-0.623732	-0.70014	-0.400035	-0.323465	-0.402646
CRC6310	0.724426	0.423048	-0.446489	-0.472478	-0.500658	-1.0365	-0.134834	-1.58102	0.164435	0.2524	-0.101434	0.457162	0.166488	0.0936458	-0.80402	-0.380494	-0.851326	-0.861417	1.15707	-0.0857915	-0.551069	0.499857	-0.216099	-0.607731	-0.679654	-0.404509	-1.08759	0.297164	0.194498	-0.216803	0.408152	-0.458426	-0.163858	0.7919	-0.775949	-0.0676473	-0.296254	-1.04172	0.0817886	0.339049	0.0894385	-0.236081	-1.16074	0.223636	-0.492794	-0.321013	-0.47416	-0.383335	-0.269719
CRC6281	0.242981	0.233809	-0.212778	-0.340392	-0.372312	-0.66799	0.00211788	-1.04322	0.746861	0.274051	-0.0910228	0.125416	0.946079	-0.169805	-0.520329	-0.409322	-0.460841	-0.600808	-0.284312	-0.021087	-0.266659	0.404889	-0.00636304	-0.472544	-0.299287	-0.318519	-0.846819	0.419033	-0.0765634	-0.164522	0.498443	-0.35958	-0.127048	0.994109	-0.422504	-0.0466135	-0.306251	-0.746325	0.472229	0.26703	0.233809	0.25407	-0.805942	0.254464	-0.32322	-0.261574	-0.302184	-0.287754	-0.287754
CRC6901	-0.3707	-0.359376	-0.397823	-0.358351	-0.389423	-0.543987	-0.0282493	-0.627958	0.00558434	-0.0136519	-0.119078	0.0277072	-0.0023996	-0.126912	-0.442743	-0.0763159	-0.350177	-0.227196	0.00558434	0.050268	-0.202153	-0.352216	-0.225326	-0.412641	-0.408392	-0.389423	-0.471269	-0.192074	-0.178442	-0.145358	0.204585	-0.181158	-0.170324	0.589485	-0.0847676	0.022995	-0.134788	-0.402041	0.260368	0.219764	-0.0364232	-0.133034	-0.427614	0.159497	-0.129533	-0.162252	-0.0805356	-0.354259	-0.319931
CRC7652	0.105014	0.255044	-0.149694	0.0144797	0.103467	-0.855332	0.097262	-0.973633	0.414831	0.57746	0.110031	0.061055	0.0538635	0.166689	-0.506872	-0.31157	-0.616698	-0.565962	-0.0891779	0.12574	-0.224958	0.165577	-0.0277037	-0.24305	1.04341	0.0824169	-0.760719	0.047843	-0.133641	0.0674175	0.420433	-0.160341	0.0729618	0.669734	-0.393304	0.0103578	-0.182346	-0.574605	0.271327	0.0618518	-0.15802	-0.218171	-0.966303	0.0598589	-0.381341	-0.161736	0.0910301	-0.0874099	0.0925906
CRC9853	-0.036197	0.814161	-0.146646	-0.180882	-0.259709	-0.532183	-0.0553506	-0.5787	0.0219354	0.152876	-0.147855	-0.0627418	-0.115568	-0.0839878	-0.532183	-0.147251	-0.507147	-0.450862	-0.183978	-0.0650236	-0.255794	-0.345866	-0.343094	-0.165498	0.228422	-0.280771	-0.579515	-0.155129	-0.0874628	-0.125655	0.835114	-0.306187	-0.00409893	1.31586	-0.0967706	0.0305101	-0.0446158	-0.0828314	0.691111	0.257019	0.114574	0.0187067	-0.348643	0.380798	-0.200815	0.0305101	0.0315784	-0.174092	-0.222938
CRC6174	0.109523	0.413791	0.310421	-0.0952703	-0.00916505	-0.280582	0.0165167	-0.849492	0.139993	0.187445	-0.0447054	-0.0706383	-0.0158675	0.018158	-0.350871	-0.144914	-0.386256	-0.290707	-0.110433	-0.0344613	-0.158755	-0.0550227	-0.207793	-0.39606	-0.221285	-0.149513	-0.433707	-0.0125124	-0.10417	0.076822	0.347449	-0.149513	-0.0209148	0.357208	-0.21356	-0.136673	-0.0662836	-0.45632	0.623481	0.0449731	-0.0688948	-0.133025	-0.627955	0.190359	-0.0988237	-0.199186	-0.0855432	0.0263365	-0.0934968
CRC7249	0.38975	0.175337	-0.280077	-0.278381	-0.174951	-0.505585	0.012358	-0.522552	0.348628	0.391083	0.0971281	0.273139	0.203226	0.304885	-0.421745	-0.291152	-0.236198	-0.469816	-0.245696	0.182129	-0.15536	0.44136	0.148475	-0.265722	-0.114686	-0.179298	-0.64289	3.03394	-0.0177503	-0.196814	0.518034	-0.289443	0.111108	0.906535	-0.0791816	0.445984	-0.082138	-0.49176	0.312221	0.266763	0.421667	-0.174163	-0.612653	0.376082	-0.168653	-0.0751265	0.0140893	-0.123795	-0.0732871
CRC7003	-0.190937	-0.217828	-0.318285	-0.28449	-0.362236	-0.771908	-0.178997	-0.902157	-0.165518	1.03602	-0.124549	-0.0971404	0.0234409	-0.0537964	-0.474903	-0.104963	-0.599771	-0.543834	2.15968	-0.0647397	-0.34917	-0.416886	-0.321927	-0.338063	-0.439655	-0.367119	-0.790459	-0.222927	-0.145695	-0.264727	0.373904	-0.376936	0.115456	0.52388	0.0340227	0.0399942	-0.0516781	-0.400619	0.157914	0.120563	-0.141505	-0.0471494	-0.586129	0.153462	-0.274575	-0.186946	-0.298057	-0.399849	-0.348427
CRC6265	0.0964503	0.0407442	-0.076921	0.058228	-0.219609	-0.780315	-0.0357849	-0.942361	0.379095	0.440835	0.0305717	-0.0120876	0.0533598	0.0960199	-0.55702	-0.271786	-0.776633	-0.547352	-0.199397	0.0623458	-0.291356	0.115967	0.00726531	-0.312909	-0.41491	-0.0887764	-0.8201	0.0610235	-0.104187	-0.147181	0.475216	-0.191145	0.0284684	0.454775	-0.457861	-0.0949865	-0.160487	-0.673494	0.193776	0.0905579	-0.189571	-0.330734	-1.02046	0.107452	-0.395013	-0.237576	-0.103034	-0.0584401	-0.0688567
CRC6774	-0.497646	-0.200838	-0.511758	-0.435348	-0.474428	-0.753582	-0.152869	-0.981388	-0.37477	-0.154344	-0.200838	-0.174408	-0.188318	-0.161001	-0.542332	-0.195513	-0.0401729	-0.377351	3.98142	0.156472	-0.241807	-0.666284	-0.587949	-0.618673	-0.522195	-0.581485	-0.681092	-0.356827	-0.285184	-0.0858886	-0.0545623	-0.332827	-0.154713	0.227853	2.08732	-0.0374483	-0.271113	-0.597449	1.07131	0.0107352	-0.280747	-0.30348	-0.579007	0.073835	-0.23165	-0.420185	-0.425964	-0.310042	-0.568152
CRC9618	0.112937	0.0641388	-0.0876703	-0.125349	-0.0151419	-0.405078	-0.036052	-0.57919	0.270725	0.246687	-0.0544226	0.0393286	0.237811	0.015741	-0.242155	-0.103932	-0.28638	-0.230682	-0.001673	0.0542072	-0.05822	0.044502	-0.111803	-0.167965	-0.07191	-0.0789648	-0.585798	0.0363641	0.0319058	-0.0468576	0.353566	-0.0791255	-0.022542	0.36022	-0.076235	-0.151308	-0.0645713	-0.269407	0.229009	0.100075	-0.0609159	-0.00213011	-0.366116	0.207163	-0.0262563	-0.0163726	0.026687	-0.0847626	-0.127675
CRC6925	-0.156316	-0.230019	-0.274891	-0.213125	-0.260935	-0.369989	0.165774	-0.653578	0.0501889	-0.0127334	-0.142656	-0.0602828	0.698572	-0.0363122	-0.415641	0.0956427	-0.239395	-0.226624	-0.0348272	-0.0281635	-0.145859	-0.254007	-0.385993	-0.362518	-0.276645	-0.341254	-0.610912	0.581941	0.0190707	-0.089275	0.696785	-0.180741	-0.0318618	2.64422	0.105776	0.0332986	-0.147462	-0.380324	0.330379	0.223996	0.127823	0.0682663	-0.357869	0.468197	-0.0587729	-0.161978	-0.166849	-0.203918	-0.297862
CRC9390	-0.0254124	-0.00573636	-0.185249	-0.121166	-0.110619	-0.858685	0.0419401	-0.986325	0.312585	0.436348	-0.00286532	-0.0275505	0.0170735	0.0859354	-0.453718	-0.292181	-0.561116	-0.641592	-0.080443	0.013864	-0.187638	0.0144309	-0.0784266	-0.240089	-0.179835	-0.0402495	-0.687568	0.892468	-0.0877252	-0.0114956	0.176863	-0.09586	-0.011111	0.985423	-0.379848	-0.0128428	-0.129283	-0.379848	0.153033	-0.0285233	0.161589	-0.219723	-0.899752	0.25602	-0.263034	-0.172288	-0.129492	-0.129909	-0.0604052
CRC6194	0.0956662	-0.0703782	-0.204438	-0.285391	-0.17048	-0.523976	-0.0205177	-0.676099	0.140874	0.997745	-0.00149956	-0.0711711	-0.0144046	0.123653	-0.516397	-0.437088	0.281983	-0.263476	-0.16751	-0.0691897	-0.289999	0.0821797	-0.153167	-0.336905	-0.367745	-0.248601	-0.728299	-0.152328	-0.313261	-0.347432	0.233041	-0.337859	-0.00831725	0.281051	-0.465994	-0.155688	-0.187574	-0.611235	0.260716	-0.0205177	-0.212725	-0.141878	-0.723928	0.0313753	-0.344553	-0.193605	-0.26393	-0.180284	-0.14772
CRC6186	-0.108353	-0.0787901	-0.367919	-0.30368	-0.174442	-0.930194	-0.286681	-1.37877	0.274373	0.205635	-0.11951	0.115725	0.275438	0.159939	-0.575009	-0.122313	-0.887847	-0.758496	3.51775	0.20731	-0.217247	0.00642928	-0.355499	-0.625807	1.12904	-0.232306	-0.911893	-0.131459	-0.236475	-0.104884	0.500718	-0.284718	-0.0438303	0.781254	-0.436023	-0.206798	-0.271824	-0.815756	0.483769	-0.0682805	-0.310856	-0.363767	-1.00323	0.16713	-0.258274	-0.109743	-0.324508	-0.365426	-0.357149
CRC7610	0.160984	0.0868093	-0.0422649	-0.143594	-0.0470383	-0.530172	-0.0838421	-1.12362	0.094632	0.250847	-0.0305575	0.115572	0.789794	0.140977	-0.415449	-0.281166	-0.630726	-0.378481	-0.18719	-0.0604887	-0.316846	0.000308499	-0.0330808	-0.349495	0.512412	-0.0792715	-0.592076	0.085356	-0.0264665	-0.216286	0.37166	-0.148032	0.0908708	0.376897	-0.376076	-0.123625	-0.10426	-0.45635	0.0208291	0.109293	0.868454	-0.205217	-0.83131	0.0992477	-0.351068	-0.235046	-0.129688	-0.057917	0.0104521
CRC9872	-0.0412416	-0.0388144	-0.273565	-0.224317	-0.180555	-0.817885	-0.3216	-1.11347	0.235671	0.326747	-0.0616286	-0.108369	0.0177277	-0.183233	-0.556393	-0.277375	-0.559869	-0.432277	-0.277057	-0.126867	-0.307573	0.0753771	-0.138369	-0.372648	-0.239721	-0.251226	-0.798594	-0.185021	-0.310172	-0.269133	0.214125	-0.302064	0.0763726	0.104215	-0.400076	-0.206653	-0.165767	-0.628365	0.453601	-0.0940189	-0.135197	-0.282152	-0.983828	-0.0121168	-0.0940189	-0.216677	-0.130595	-0.272297	-0.0968214
CRC8267	-0.0719034	0.0921636	-0.333639	-0.112081	-0.0925113	-0.793363	-0.123481	-0.866969	0.0524903	1.59379	0.0775967	-0.0114775	0.678382	0.23159	-0.456306	-0.39002	-0.702062	-0.471221	-0.211975	-0.00371188	-0.236884	0.0477152	-0.126851	-0.257421	-0.188193	-0.127526	-0.576029	-0.170697	-0.203411	-0.0780875	0.516735	-0.25042	0.0208609	1.45879	-0.0748294	-0.0458328	0.0784749	-0.523561	0.251713	0.0314813	-0.168612	-0.299393	-0.897726	0.152622	-0.254838	-0.356007	-0.0793928	-0.151007	-0.0299718
CRC8199	0.0788443	0.0890743	0.0355136	0.0515714	-0.147697	-0.28558	-0.0244593	-0.524881	0.267262	0.600667	0.239252	0.090683	0.328761	0.162807	-0.355047	-0.148329	-0.426879	-0.394262	0.150005	0.318958	-0.0967654	0.0405162	-0.179012	-0.275183	-0.258361	-0.112721	-0.575859	0.0318898	0.0699011	0.166625	0.648415	-0.0528892	0.148976	0.384033	-0.237691	-0.118904	-0.116118	-0.437274	0.656222	0.0898789	-0.0131848	-0.0609034	-0.663987	0.156932	-0.194602	-0.296402	-0.121075	-0.104721	0.0318898
CRC9166	0.155065	-0.0381163	-0.125087	-0.317407	-0.322625	-0.526264	0.13744	-0.533304	0.284241	1.04256	0.237736	0.279657	0.686061	0.0792854	-0.248755	-0.0510489	-0.0957588	-0.246274	-0.0706678	0.104126	-0.0331181	-0.219261	-0.101727	-0.0655558	-0.128891	-0.161243	-0.511293	0.000696618	-0.0020912	-0.0684747	0.776679	-0.281402	-0.0765325	0.884	0.155691	0.173713	0.135539	-0.2471	0.32151	0.524016	0.620513	0.223487	-0.474047	0.320395	0.0228073	-0.187975	0.150679	-0.269597	-0.148833
CRC5018	0.0578486	-0.0661471	-0.351568	-0.199203	-0.180116	-0.79758	-0.331083	-1.19725	0.128575	0.173535	0.0339428	-0.10345	0.018623	-0.0490247	-0.519097	-0.284733	-0.50333	-0.660345	-0.289233	-0.120001	-0.356644	0.110297	-0.00281753	-0.430033	-0.0958511	-0.20475	-0.654082	-0.0849788	-0.136121	-0.143308	1.57169	-0.245532	-0.0309434	1.08337	-0.46798	-0.173382	-0.212946	-0.654082	0.0482789	0.0328341	0.443428	-0.0211232	-0.784328	0.179058	-0.330727	-0.389709	-0.155263	-0.22649	-0.216897
CRC7993	-0.411356	-0.426292	-0.537624	-0.393901	-0.37139	-0.872139	0.0270464	-1.00241	-0.0301454	0.165026	0.00697026	0.118535	0.187944	0.0419222	-0.448298	0.00999954	-0.541315	-0.247447	0.0387121	0.252675	-0.0621308	-0.618743	-0.462923	-0.508433	-0.577992	-0.445529	-0.787303	-0.11505	0.0782137	0.000638754	0.0617643	-0.193893	-0.0376845	0.640713	0.0228035	0.280747	0.267729	-0.595535	0.315034	0.478139	0.15776	0.119236	-0.550955	0.179897	0.000638754	-0.281301	0.00216085	-0.260164	-0.46994
CRC8992	0.240749	0.283001	0.130028	0.206452	0.0678604	-0.201078	0.198484	-0.190027	1.77853	0.664742	0.237069	0.312052	0.293275	0.121182	-0.320722	0.107364	-0.294447	-0.259371	3.02914	0.796979	0.215207	0.0669395	1.17453	0.425615	-0.0223671	0.0627878	-0.500169	0.260218	0.213127	0.167457	0.673845	-0.135478	0.242789	0.850408	0.775435	0.362464	0.303476	-0.335258	0.538215	0.432781	0.712048	0.231326	-0.377257	0.406084	0.230504	0.356446	0.424177	0.0697006	0.0788664
CRC9582	0.207414	0.214943	-0.0648968	0.016251	0.0471576	-0.50175	0.174489	-0.856244	0.246968	0.0505804	-0.0470594	-0.102417	-0.0901878	0.0173279	-0.493291	-0.237816	-0.502908	-0.552376	2.29804	-0.028606	-0.334785	-0.0372441	-0.276881	-0.449861	1.03099	-0.192916	-0.577355	0.0159817	-0.15907	-0.213296	0.23058	-0.248778	-0.14244	0.566783	-0.36955	-0.246837	-0.193539	-0.649005	0.0704295	0.00950253	-0.211403	-0.289475	-0.676601	0.00787818	-0.280846	-0.156032	-0.0535459	-0.267343	-0.13345
CRC6749	0.00210024	-0.0301496	-0.191624	-0.244412	-0.186355	-0.970467	-0.264463	-1.19066	0.272947	0.657226	-0.068415	-0.0357389	0.603198	-0.118632	-0.612111	-0.334802	-0.789604	-0.824901	-0.228569	-0.0715029	-0.279687	0.219448	-0.113167	-0.456964	0.0645145	-0.258419	-1.00716	-0.0701787	-0.201255	0.106495	0.607893	-0.270027	-0.142555	0.384351	-0.454083	-0.106818	-0.180152	-0.803472	0.447039	-0.0400532	-0.165466	-0.23845	-0.931472	0.567629	-0.2484	-0.267495	-0.200289	-0.217777	-0.313756
CRC8053	0.288794	0.474962	0.0494741	-0.0168684	-0.0265521	-0.89106	-0.865065	-0.849571	0.409605	0.684314	0.219293	0.272547	0.396171	0.189605	-0.300618	-0.252411	-0.620926	-0.61185	-0.118545	0.100374	-0.0707787	0.323906	0.019283	-0.168317	-0.281701	0.0790463	-0.705294	0.274452	-0.130738	-0.0295706	0.530672	-0.359748	0.0453362	0.618135	-0.314868	-0.181313	-0.199328	-0.537397	0.384627	0.193062	0.0712403	-0.16647	-0.675569	0.253911	-0.162047	-0.192922	0.056766	-0.036976	-0.046796
CRC5215	-0.155456	-0.138486	-0.394874	-0.221279	-0.143469	-1.28067	-0.363187	-1.61494	0.0195179	0.524365	-0.113611	-0.151086	-0.223342	-0.152177	-0.71364	-0.323304	-0.957023	-0.89359	-0.206919	-0.224949	-0.398495	0.0314874	-0.0612119	-0.439744	-0.55021	-0.347601	-1.05814	-0.152614	-0.151304	-0.281863	0.142818	-0.295545	0.0729889	0.11133	-0.576635	-0.122782	-0.307168	-0.889944	-0.0360114	-0.216705	-0.338379	-0.320356	-1.25793	0.0160243	-0.217161	-0.228628	-0.243206	-0.29458	-0.196749
CRC5252	0.0841621	0.0600234	-0.387436	-0.371334	-0.235433	-0.886365	-0.0847416	-1.14096	0.0104995	0.46164	-0.169909	-0.00805237	-0.0306341	0.473279	-0.48975	-0.344367	-0.75731	-0.785838	-0.28736	-0.167822	-0.38178	0.202376	0.0184651	-0.550093	-0.476772	-0.299497	-0.972398	0.285974	1.74476	-0.330292	0.228496	-0.498467	-0.222376	0.301123	-0.496719	-0.131435	-0.299497	-0.809507	-0.0281075	0.0564568	-0.23762	-0.315582	-0.977264	0.137463	-0.327959	-0.28585	-0.282083	-0.403719	-0.340443
CRC5290	0.193414	0.092415	-0.186967	-0.0843911	-0.0840808	-0.661769	0.12419	-0.91419	0.450677	0.500985	0.192902	0.202984	0.361546	0.162621	-0.347736	-0.167602	-0.646566	-0.619777	-0.0579415	0.2135	-0.031968	0.122711	0.0552835	-0.240089	0.0765391	-0.00366301	-0.755033	0.0741773	-0.0714133	0.0272608	0.324035	-0.127554	0.120289	0.534923	-0.210148	0.0969386	0.00613586	-0.456816	0.201075	0.125532	-0.0509492	-0.0717209	-0.89392	0.195717	-0.166452	-0.177501	0.103084	0.0216481	0.122443
CRC7338	0.382533	0.247544	-0.167029	-0.100151	-0.0902406	-0.560649	0.1268	-0.753852	0.438374	0.445934	0.137082	0.24111	1.84095	0.0698528	-0.322425	-0.212376	-0.327406	-0.453315	-0.139758	0.0262674	-0.0567691	0.601436	0.118889	-0.152224	-0.0912992	-0.0433901	-0.527793	0.0967497	0.0295174	-0.0519521	0.351965	-0.177483	0.020072	1.19829	-0.154804	0.0742656	-0.0109762	-0.324083	0.464543	0.251168	1.01647	0.00330969	-0.632798	0.277103	-0.196342	-0.226651	-0.0485212	-0.0274298	-0.0571138
CRC8368	0.286833	0.264539	0.0435074	-0.129546	-0.0406362	-0.249354	-0.044005	-0.597896	0.463002	0.548526	0.119629	0.199433	0.204765	0.278092	-0.301821	-0.183323	-0.384817	-0.0785648	-0.159377	0.239125	0.0506319	0.163738	0.0403297	-0.0894008	-0.0431621	-0.022247	-0.313462	0.21255	0.0679005	-0.0772699	0.687046	-0.0850566	0.1185	0.939885	0.0130325	0.0355499	-0.027239	-0.34065	0.206184	0.28146	0.0379418	-0.211929	-0.694517	0.204056	-0.276834	-0.166244	0.0949542	0.163008	0.191219
CRC9086	-0.253268	0.254343	-0.211289	0.0881584	0.152479	-0.589621	0.254994	-0.989925	-0.074113	-0.0497837	-0.393181	-0.160043	-0.0700295	-0.227571	-0.501196	-0.340095	-0.0749311	-0.337147	-0.060276	-0.336166	-0.44512	-0.356911	-0.134234	-0.470731	-0.0306114	-0.29746	-0.568729	-0.184556	-0.193412	-0.0847845	0.427232	-0.274725	-0.0337891	0.173987	-0.275665	-0.271908	-0.385042	-0.637161	0.622547	-0.0377712	-0.0814925	-0.356911	-0.673873	0.201273	-0.104695	-0.322501	-0.315716	-0.348973	-0.207696
CRC7564	0.396826	0.429024	0.106717	-0.0943485	0.0177721	-0.265364	-0.00662925	-0.388888	0.807302	0.826135	0.293187	0.346339	0.433188	0.334246	-0.300129	-0.157266	-0.305165	-0.127414	-0.208827	0.135806	-0.000490109	0.374562	0.125551	-0.100901	-0.0102225	0.00866989	-0.384218	0.131154	-0.0482383	-0.0477107	0.736475	-0.176747	0.0278188	0.802921	0.0106976	0.0491851	-0.0889105	-0.304534	0.363101	0.43281	0.274745	-0.193573	-0.632937	0.137199	-0.272743	-0.153288	0.032816	0.253497	0.220589
CRC7771	0.0318297	0.0855176	0.121838	-0.0794751	-0.120363	-0.210837	0.11728	-0.531081	0.398193	0.562607	0.0835949	0.182636	0.421866	0.107311	-0.349791	-0.210163	-0.150757	0.126381	-0.157888	0.0907234	-0.130849	0.213608	0.020963	-0.168323	0.564972	-0.0980588	-0.553988	0.271215	-0.149464	0.417293	0.433127	-0.279879	-0.10243	0.729286	-0.293378	-0.0325467	-0.0623436	-0.453255	0.256174	0.223121	0.00827736	-0.168651	-0.620491	0.205548	-0.341279	-0.186769	-0.0074454	-0.0614316	0.118354
CRC7119	-0.324257	-0.243436	-0.402065	-0.235561	-0.250431	-0.801472	-0.159954	-1.24197	0.0227782	-0.0171659	0.0206389	0.0473057	0.258373	0.014816	-0.500679	-0.0550207	-0.638533	-0.358454	-0.0629392	0.129726	-0.0952207	-0.454244	-0.292751	-0.335175	-0.0828455	-0.226639	-0.888394	0.0184963	0.0444505	0.00665515	0.46163	-0.303815	0.095144	0.501295	-0.0892673	0.227436	0.140603	-0.433146	0.24613	0.265876	0.123332	0.0461042	-0.598053	0.294364	0.0238467	-0.0619672	-0.0242475	-0.357261	-0.173886
CRC9036	0.149634	0.0172895	-0.279165	-0.163898	-0.0541505	-0.667226	0.098655	-1.00355	0.499257	0.336605	-0.0869596	0.0929282	0.26577	-0.0449831	-0.349857	-0.231305	-0.477461	-0.546348	-0.0886712	-0.0201098	-0.152039	0.317993	0.0713247	-0.223574	-0.12246	-0.145255	-0.7485	0.43495	-0.0830307	-0.0866176	0.813187	-0.154367	-0.0484765	0.276978	-0.211589	-0.0174992	-0.124916	-0.481727	0.311519	0.0484586	-0.108675	-0.0845668	-0.730217	0.0607092	-0.0886712	-0.0723232	-0.0419954	-0.111109	-0.126673
CRC6577	-0.347111	-0.367523	-0.407311	-0.400603	-0.448227	-0.728759	-0.00215237	-0.582769	0.118838	1.03154	-0.0396271	0.054738	0.470995	-0.0758094	-0.462128	-0.0666784	-0.306239	-0.287555	-0.151016	0.202411	-0.0781012	-0.441327	-0.388227	-0.3545	-0.334271	-0.33976	-0.571963	-0.175345	-0.070476	-0.112923	0.334641	-0.341594	-0.213466	0.770915	-0.0927012	0.165434	0.00580435	-0.587115	0.132777	0.561621	0.213697	-0.0174654	-0.527438	0.117503	-0.101999	-0.399647	-0.0666784	-0.393926	-0.2805
CRC9918	-0.154927	0.00457113	-0.253465	-0.104834	-0.109907	-1.01327	-0.0244049	-1.29459	0.157356	0.0396097	0.127492	-0.0714623	-0.130665	-0.113299	-0.487967	-0.351197	-0.741639	-0.705353	-0.0769709	-0.0217465	-0.292344	-0.0501776	-0.171921	-0.388725	-0.352199	-0.108778	-0.866772	-0.0132725	-0.0802862	1.03732	0.0852066	-0.173396	-0.184948	0.774028	-0.375767	-0.135543	-0.143612	-0.600084	0.033488	-0.00484802	-0.252841	-0.248484	-0.919734	0.096017	-0.254089	-0.232105	-0.201398	-0.169565	-0.127518
CRC6241	0.323411	0.2356	-0.0788405	0.0816242	0.12844	-0.718283	0.00308727	-0.916352	0.724468	0.646879	0.191718	0.333649	0.538937	0.165688	-0.327688	-0.165702	-0.355517	-0.502579	-0.0982058	0.232412	-0.0709414	0.403755	0.161863	-0.191162	0.599055	0.00575745	-0.686038	0.0982331	-0.0647653	0.616804	1.04717	-0.159108	0.447818	0.921442	-0.174139	-0.0179115	0.103229	-0.448216	0.434601	0.502723	0.091713	-0.202829	-0.803132	0.381722	-0.0862142	-0.144231	0.212671	0.0745198	0.274649
CRC7921	0.508742	0.0824981	-0.243816	-0.182289	-0.102187	-0.657087	-0.0201257	-0.81859	1.76825	0.255072	0.063345	0.037717	0.359458	0.00143873	-0.656583	-0.417437	-0.642537	-0.660621	-0.172165	-0.0844476	-0.449393	0.122116	-0.202753	-0.457274	0.0797775	-0.309668	-0.831052	0.104378	-0.168926	-0.237016	0.37557	-0.300975	0.112979	0.534801	-0.540408	-0.0605731	-0.188471	-0.669749	0.859904	0.043624	-0.153193	-0.3393	-0.997284	0.24701	-0.366252	-0.319611	-0.246848	-0.291551	-0.284523
CRC5872	-0.0522354	-0.16471	-0.286701	-0.242821	-0.301629	-0.573264	-0.0227825	-0.721677	0.300382	0.731221	0.319323	0.133631	0.231686	0.150966	1.11689	0.0646283	-0.303774	-0.26355	4.03342	0.899166	0.207037	-0.371911	-0.116776	-0.0504332	1.39832	-0.0360957	-0.565521	0.237599	0.0462178	0.0284222	0.697299	-0.192266	0.51458	1.17427	0.566003	0.628089	0.317231	0.0121301	1.07085	0.638182	0.346936	0.158777	-0.344048	0.299676	0.108039	-0.113009	0.0104044	-0.374164	-0.135759
CRC8097	-0.176353	-0.428514	-0.842875	-0.722617	-0.216703	-0.508549	0.0963128	-0.916923	0.183056	0.242942	-0.08335	-0.0614005	-0.0361647	-0.0131384	-0.884523	-0.816058	-0.780629	-0.499276	-0.196387	-0.0323014	-0.235531	-0.163619	-0.115142	-0.362354	-0.341171	-0.152115	-0.75451	-0.0182237	-0.526552	-0.237902	0.440467	-0.101045	0.0107749	0.46764	-0.454473	-0.138485	-0.172663	-0.515004	0.203295	0.00502166	-0.308098	-0.63174	-1.07538	0.0785585	-0.153233	-0.237309	-0.150997	-0.163901	-0.0648164
CRC5250	0.111313	0.196983	-0.124319	-0.0621829	-0.0239671	-0.673012	0.00625711	-0.77481	0.294983	0.382947	0.0775503	0.119993	0.136721	0.0810117	-0.394374	-0.151624	-0.509022	-0.554718	-0.0429485	0.126707	-0.0844442	0.152553	0.0480401	-0.320099	-0.330244	-0.13031	-0.730362	-0.0033983	-0.0276902	0.0204914	0.353195	-0.157439	-0.021844	0.701265	-0.259433	0.141228	-0.0282229	-0.493126	0.212847	0.100877	0.0215211	-0.107617	-0.776599	0.252418	-0.162985	-0.205425	0.0235784	-0.118352	-0.137189
CRC7749	-0.0191079	1.05795	0.0156878	-0.0412431	-0.08257	-0.636009	0.0743759	-0.855713	0.0980023	0.904855	0.143801	0.355614	0.266383	0.0891035	-0.473465	-0.338225	-0.54799	-0.257198	2.51702	0.248247	-0.269238	0.0553646	-0.0603569	-0.25677	0.175238	-0.0733043	-0.453702	0.0477587	-0.238478	-0.0734928	0.238106	-0.266003	0.258018	0.737439	-0.0646598	0.231712	-0.115768	-0.633784	0.0944829	0.0534669	-0.0294929	-0.322458	-0.870704	0.105182	-0.341399	-0.206085	-0.0667222	-0.121798	-0.0293101
CRC5258	0.14125	0.304303	0.0898031	-0.185939	0.00866071	-0.236212	0.0630285	-0.846984	0.230333	0.307231	0.0293782	0.0671802	0.0850338	0.0265382	-0.481956	-0.220945	-0.451941	-0.388026	-0.197513	-0.0167459	-0.22771	0.147145	0.118759	-0.271601	-0.244764	-0.137359	-0.534461	0.0463015	-0.0773188	-0.137359	0.734502	-0.112103	0.180743	0.384679	0.00938008	0.0336276	-0.126255	-0.480946	0.386342	0.344766	-0.0857445	-0.0811426	-0.695111	0.154968	-0.221789	-0.155788	-0.112885	-0.00507591	-0.0493338
CRC5694	-0.0371737	-0.0728626	-0.262848	-0.304668	-0.245167	-0.857387	-0.20293	-0.928563	0.303629	0.545808	0.0131452	0.0224322	0.0721249	-0.14101	-0.622693	-0.370464	-0.787061	-0.644574	-0.191322	0.00919804	-0.25549	0.219787	-0.0694434	-0.406438	0.0544739	-0.253765	-0.819879	0.166653	-0.209606	0.505619	0.638856	-0.300208	0.0824079	0.366128	-0.295762	-0.1623	-0.181446	-0.597304	0.189982	0.0102756	-0.281187	-0.233215	-0.866589	0.0783035	-0.305115	-0.234491	-0.118065	-0.13663	-0.0449872
CRC9893	0.426962	0.173253	0.183996	0.697462	-0.161748	-0.466658	0.290331	-0.914907	0.425714	0.637814	0.0137942	0.298195	0.171765	-0.0836961	-0.637452	-0.381173	-0.607758	-0.297377	-0.188733	-0.105183	-0.33179	0.0627869	-0.19688	-0.359494	0.264386	-0.202658	-0.745773	0.0523121	-0.0979848	0.137109	0.6221	-0.306681	0.00796852	0.566562	-0.363804	-0.151932	-0.203623	-0.697379	0.173997	-0.0369208	0.00462894	-0.194959	-0.823033	0.121006	-0.3779	-0.226006	-0.210399	-0.174941	-0.203141
CRC7776	-0.11833	-0.092051	-0.119657	-0.182039	-0.212855	-0.283209	0.117262	-0.114358	0.225704	0.485078	0.0767162	0.147354	0.492043	-0.0346163	-0.292904	0.00244124	-0.183425	-0.165503	-0.0803796	0.198816	-0.079734	-0.157306	-0.153225	-0.092051	-0.162082	-0.25378	-0.410565	-0.0535083	-0.0720087	0.100269	0.797022	-0.219951	0.03619	0.769338	-0.0777988	0.175209	-0.0816718	-0.201573	0.506734	0.379639	0.0609934	-0.11833	-0.368165	0.323149	-0.103817	-0.0624099	0.0574761	-0.04971	-0.0110363
CRC8205	0.236323	0.137803	-0.0770506	-0.0365154	-0.0320396	-0.672618	0.0419982	-0.687205	0.50599	0.492849	0.176346	0.244647	0.207593	0.0539767	-0.33924	-0.127883	-0.497349	-0.380843	-0.0587256	0.146384	-0.078973	0.306329	0.197464	-0.121925	-0.0242402	0.0105252	-0.573895	0.147042	-0.0309228	0.548696	0.349848	-0.0874617	0.147042	0.646405	0.0284917	0.0356162	0.117802	-0.33418	0.149015	0.277772	-0.0659515	-0.0473896	-0.695439	0.140449	-0.19676	-0.050781	0.0553794	0.0306328	0.208854
CRC6832	-0.280352	-0.220097	0.0705554	0.0102949	-0.306271	-0.588901	0.0122471	-1.04243	-0.0856174	0.0592696	-0.266085	-0.165012	0.00882895	-0.239129	-0.76829	-0.528055	-0.719687	-0.851048	-0.206979	-0.262541	-0.506932	-0.082489	-0.35451	-0.594089	-0.529475	-0.448038	-0.908981	-0.326483	-0.377969	-0.296572	0.328898	-0.377969	-0.0193101	0.243807	-0.571253	-0.279158	-0.450725	-0.854601	0.646119	-0.0414131	-0.333284	-0.426063	-1.0618	0.045037	-0.38245	-0.356398	-0.347608	-0.253717	-0.237388
CRC5833	1.22707	1.16415	1.03808	0.824174	0.719252	0.235575	0.976077	0.714936	0.195084	0.224989	0.064614	0.32786	0.165139	-0.155307	-0.456273	-0.184241	-0.0277605	-0.22047	-0.216858	-0.0908329	-0.227463	0.804376	0.797248	0.974498	0.362424	0.331742	-0.290343	-0.0120227	-0.152839	0.133751	0.307578	-0.3652	-0.0595297	0.397189	-0.102213	0.191399	-0.149884	-0.404871	-0.028665	0.567863	0.0110467	0.00972579	-0.396382	-0.00711175	-0.249701	0.731725	0.964419	0.70068	0.0561075
CRC9117	0.723799	0.284941	0.818239	-0.0859785	-0.13993	0.367578	-0.161946	-0.729835	0.277044	0.541134	0.0499813	-0.089377	0.050599	0.0683989	-0.554263	-0.349692	-0.50623	-0.21293	-0.233087	0.0937948	-0.264244	0.157117	-0.0451479	-0.410455	-0.356227	-0.242136	-0.698356	0.641314	-0.121025	0.245558	0.476404	-0.246683	0.0231657	0.556438	-0.301598	-0.143458	-0.181398	-0.561797	0.29436	0.128732	-0.137817	-0.245924	-0.770719	0.142125	-0.396074	-0.242893	-0.0975664	0.132237	-0.0267861
CRC7425	0.134752	0.0543552	-0.112503	-0.113175	-0.0257124	-0.638168	-0.094456	-0.907801	0.111906	0.458266	0.0240836	0.0945312	0.327539	0.00188782	-0.431072	-0.264879	-0.226523	-0.562716	3.19598	0.885142	-0.0648714	0.144916	-0.118569	-0.344793	-0.322839	-0.204133	-0.570086	0.115356	-0.159674	-0.11183	0.555022	-0.206285	-0.0403527	0.715932	0.876696	-0.089152	-0.226523	-0.655702	0.0216342	0.0386933	-0.143091	-0.251486	-0.862983	0.0645046	-0.0371574	-0.169436	-0.278398	-0.295094	-0.214924
CRC5520	-0.124395	-0.116061	-0.241296	-0.222115	-0.163065	-0.68432	-0.128398	-0.894443	0.119741	0.161473	-0.0970375	-0.015586	0.715098	-0.0948996	-0.648866	-0.495765	-0.761905	-0.742812	2.64882	0.0557499	-0.212812	0.0259357	-0.121491	-0.394569	-0.248011	-0.282467	-0.746163	-0.195911	-0.304531	-0.364214	0.252718	-0.365932	0.00748159	1.79749	0.349304	-0.0452069	-0.170925	-0.611203	0.22959	0.0602333	-0.24169	-0.354804	-0.879646	0.0428628	-0.375847	-0.430062	-0.0920541	-0.088505	0.0104634
CRC7545	0.250872	0.126484	-0.27685	-0.225956	-0.165963	-0.639605	0.0732914	-1.1316	0.18783	0.103122	0.0010721	0.00746672	-0.0291501	-0.0798411	-0.482504	-0.319788	-0.499531	-0.483999	0.641906	-0.18893	-0.41112	0.300321	-0.170367	-0.467647	-0.461255	-0.363127	-0.779998	0.0665022	0.00959197	-0.142962	0.352602	-0.218475	0.00391765	0.325277	-0.421581	-0.130427	-0.266527	-0.727728	-0.0727036	0.110071	-0.136681	-0.136289	-0.734233	0.058997	-0.341746	-0.26996	-0.330501	-0.370939	-0.279443
CRC6534	0.345885	0.34192	0.240492	0.0516284	0.0719861	-0.140246	-0.0350928	-0.395046	0.410417	0.437509	0.179091	0.201634	0.718393	0.180079	-0.271784	-0.0828569	2.0765	0.75828	3.32064	2.1882	0.313403	0.229564	0.187954	-0.129807	0.136486	-0.0157427	-0.408343	0.10927	-0.0078499	0.0133584	0.594993	0.13852	0.325502	0.673872	0.966625	0.193344	-0.0282337	-0.300421	0.337501	0.173152	-0.0769467	-0.209034	-0.62321	0.146625	-0.205161	-0.0483313	0.1607	0.273712	0.0836422
CRC5334	0.102663	0.312322	-0.0761633	0.115285	0.0706163	-0.68914	0.104353	-0.942841	0.163888	0.188783	-0.0152811	-0.0642539	0.000227017	-0.0107025	-0.597037	-0.351496	-0.55177	-0.52933	-0.12382	-0.108085	-0.30647	0.100549	-0.189569	-0.403363	-0.267169	-0.210418	-0.682571	-0.00613849	-0.21515	-0.279233	0.261748	-0.270997	-0.121844	0.324693	-0.459658	-0.169018	-0.190604	-0.579302	-0.0374626	0.071912	-0.152785	-0.286963	-0.759603	0.0584673	-0.227316	-0.176177	0.0941868	-0.17106	0.0137735
CRC7822	0.0650142	0.0657222	-0.132394	-0.245538	-0.192083	-0.803741	-0.189969	-0.993525	0.233916	0.338985	-0.0354324	0.0360412	0.460532	-0.0117102	-0.590152	-0.304249	-0.707443	-0.697796	0.787888	0.200133	-0.27796	0.131452	-0.206972	-0.471889	-0.46063	-0.179862	-0.83512	0.0557775	-0.119056	-0.145856	0.705325	-0.289686	0.0215161	0.557103	-0.50305	-0.0158241	-0.199721	-0.720202	1.18718	0.0262528	-0.136053	-0.303335	-0.934986	0.315065	-0.336629	-0.364974	-0.2074	-0.284262	-0.161516
CRC6203	-0.0293924	0.164158	-0.0780023	0.0295013	-0.00497587	-0.547488	0.250801	-0.671982	0.886355	1.21884	0.514431	0.0426514	0.0183338	0.0726518	-0.382989	-0.240363	-0.33924	-0.367343	-0.0840073	0.108638	-0.14312	0.0378206	-0.09913	-0.252992	-0.182039	-0.117489	-0.575766	0.163524	-0.0315668	0.283235	0.672384	-0.0106839	-0.02361	0.512443	-0.254685	0.0162302	-0.112877	-0.434805	0.123045	0.0584112	-0.0727684	-0.123661	-0.548525	0.213954	-0.249614	-0.251302	-0.0623572	-0.0855125	-0.0498151
CRC7281	-0.0361635	-0.208032	-0.251176	-0.283086	-0.303644	-0.60732	0.139177	-0.399606	0.0123946	0.0728112	-0.128977	0.0499931	0.00432431	-0.108413	-0.565076	-0.0778205	-0.547569	-0.381164	-0.211161	0.0368657	-0.333336	-0.454905	-0.289024	-0.112502	-0.487158	-0.367835	-0.681755	-0.269976	-0.0433951	-0.111333	0.053126	-0.295651	-0.262816	0.866578	-0.0892887	0.0993208	0.0321104	-0.503942	0.116394	0.339357	0.0635201	0.0107841	-0.496289	0.366475	0.0468534	-0.081824	0.225946	-0.44088	-0.481858
CRC9481	0.086783	-0.0880204	-0.192616	-0.19819	-0.203785	-0.388974	0.225432	-0.608271	0.120757	0.144806	0.0255319	0.216382	0.710561	0.260396	-0.233046	0.077202	-0.151935	-0.12205	0.0848719	0.0543355	-0.0564615	-0.307398	-0.176022	-0.0173436	0.00950178	-0.177857	-0.492461	0.559109	0.215335	0.0879284	0.747515	-0.182913	0.0601834	0.826496	0.310321	0.210785	0.158318	-0.0198091	1.9651	1.08926	0.358892	0.316197	-0.381557	0.925284	0.216382	-0.0837151	0.00101413	-0.334763	-0.100144
CRC8041	0.316885	0.35323	0.203317	0.0108585	0.0505884	-0.193987	0.277122	-0.564439	0.487949	0.626816	0.388681	0.325308	0.742293	0.257136	-0.259055	-0.0376911	-0.113723	-0.255462	-0.0594563	0.271529	0.0520391	0.175635	0.106111	-0.00640156	0.45543	0.152155	-0.321551	0.268412	0.0534883	0.453785	0.577302	-0.00791223	0.240055	1.5302	-0.00263178	0.221481	0.113077	-0.177743	1.92142	0.325907	0.172971	-0.0101812	-0.499246	0.252096	-0.0728329	-0.123515	0.170302	0.176301	0.19086
CRC9209	0.339025	0.320409	0.117317	-0.0539866	-0.0214332	-0.268932	0.022737	-0.386342	0.796587	0.72479	0.285004	0.40412	1.46527	0.26697	-0.268306	0.287136	-0.272068	-0.0400215	-0.100609	0.29054	0.0109179	0.363478	0.42208	-0.030963	-0.0566878	0.0465921	-0.408944	0.201562	0.0710494	0.144382	0.789987	-0.0545265	0.683303	1.18862	0.211025	0.709292	0.0486043	-0.193272	0.299862	0.388318	0.631219	-0.053447	-0.613272	0.235962	-0.245938	-0.0124903	0.209228	0.294361	0.469411
CRC9283	0.391833	0.286717	0.432093	0.233445	-0.0925847	-0.355106	0.42852	-0.974346	0.238555	0.434767	-0.00481992	-0.0458588	0.0197295	-0.00542393	-0.467123	-0.29332	-0.473794	-0.228421	-0.101598	-0.0671397	-0.26267	0.0197295	-0.209507	-0.397288	-0.227716	-0.11718	-0.551054	0.151826	-0.272088	-0.115875	0.635239	-0.193588	0.151284	0.393209	-0.495692	-0.118487	-0.193588	-0.636424	1.55967	0.12834	0.100542	-0.124379	-0.688822	0.284247	-0.212991	-0.174443	-0.199105	-0.0970841	-0.0785345
CRC7171	0.269667	0.190664	-0.121404	-0.176686	-0.124278	-0.989771	-0.485251	-1.25013	0.0843022	0.331574	0.0099376	0.00672999	0.0456112	0.172562	-0.72499	-0.224545	-0.522682	-0.967807	-0.22523	-0.00499454	-0.471359	0.210064	0.648179	-0.569356	-0.577649	-0.167434	-1.07494	0.115771	-0.188002	-0.140351	0.558422	-0.364415	0.167087	0.569136	-0.690029	0.0790364	-0.307047	-0.947302	0.368164	0.0757007	0.147891	-0.176686	-1.15432	0.350561	-0.265559	-0.163815	-0.217025	-0.307773	-0.107118
CRC7091	0.149174	0.154013	-0.0771353	-0.28547	-0.127548	-0.536418	-0.0490578	-1.06229	0.336708	0.408377	0.110652	0.218166	0.302478	0.023713	-0.647695	-0.398019	-0.62265	-0.550851	0.541455	0.213294	-0.178185	0.319581	0.0466287	-0.316842	0.225444	-0.104857	-0.684051	0.0136593	-0.192339	-0.238988	0.59188	-0.343516	-0.0278477	0.717974	0.579438	-0.0569823	-0.134364	-0.55251	0.264593	0.251581	-0.15406	-0.393553	-0.909932	0.171201	-0.413762	-0.185566	-0.0359462	0.0561839	0.041415
CRC7774	0.264351	0.208961	-0.137214	-0.259808	-0.171941	-0.72672	-0.144331	-0.85901	0.199936	0.244509	-0.0929399	0.122661	0.152651	0.0662359	-0.454418	-0.146711	-0.529557	-0.548838	-0.161074	-0.00826955	-0.15787	0.261362	-0.0845499	-0.310941	-0.31495	-0.248688	-0.684035	0.226232	-0.00971297	-0.167102	0.426826	-0.31495	-0.0679148	0.545337	-0.274915	-0.0433165	-0.159471	-0.606639	0.0839379	0.159731	1.8165	-0.0220407	-0.653253	0.221011	-0.0682908	-0.0887388	-0.131703	-0.145124	-0.216664
CRC8113	0.503043	0.225898	-0.183319	-0.180127	-0.137297	-0.702838	-0.0399391	-0.911693	0.494172	0.551845	0.0988548	0.281463	0.252338	0.10529	-0.38166	-0.263033	-0.497859	-0.511651	0.320292	0.101003	-0.137297	0.613332	0.0107051	-0.261806	-0.159982	-0.124971	-0.712447	0.24156	-0.0502318	-0.116073	0.445413	-0.183029	0.069416	0.74828	-0.0226861	0.0529895	-0.0362621	-0.548589	0.279146	0.26708	0.147008	-0.0291971	-0.784639	0.205412	-0.172035	-0.128882	0.00765502	-0.0494375	-0.02009
CRC5257	0.091129	-0.00396482	-0.406371	-0.335107	-0.262439	-0.858929	-0.0132618	-1.12868	0.0306982	0.153588	-0.245123	-0.0418576	-0.150499	-0.131573	-0.613966	-0.466668	-0.707884	-0.67326	0.966781	-0.130489	-0.479957	0.0464444	-0.240047	-0.584961	-0.587935	-0.431968	-0.934506	-0.0933941	-0.330534	-0.226468	0.18296	-0.473526	-0.195145	0.501511	-0.519153	-0.0776345	-0.244732	-0.831651	-0.176001	0.00198037	-0.294465	-0.292442	-0.999669	-0.139914	-0.463479	-0.52484	-0.304213	-0.217997	-0.326389
CRC9640	0.265259	0.021899	0.194459	-0.164347	-0.110694	-0.647108	-0.210633	-0.866699	0.499338	0.858572	0.367594	0.0799116	0.251179	-0.030219	-0.447828	-0.322363	-0.00902844	-0.628585	-0.368097	0.143325	-0.212314	0.21161	-0.0756975	-0.282266	-0.309353	-0.183013	-0.706039	0.00521692	-0.193267	0.0721996	0.481565	-0.15139	0.213614	0.731789	-0.215344	0.0431885	-0.00348802	-0.468971	1.04628	0.00579539	-0.016351	0.00954978	-0.670485	0.400301	-0.172177	-0.201924	-0.0975873	-0.0886062	-0.0705052
CRC7479	0.119648	-0.000224823	-0.399024	-0.346858	-0.297638	-0.602228	-0.072997	-0.951163	0.179485	0.116273	-0.116504	0.0328172	0.0412944	-0.150144	-0.436944	-0.443154	-0.53967	-0.601533	-0.251676	0.237716	-0.375078	0.170158	-0.0401475	-0.547677	-0.342208	-0.406286	-0.686654	-0.0144885	-0.294266	-0.378645	0.308179	-0.389998	-0.207134	1.70798	-0.428294	-0.193459	-0.271985	-0.68371	0.383806	0.0773198	-0.197653	0.00480279	-0.805635	-0.0648339	-0.417859	-0.449391	-0.418471	-0.376266	-0.278633
CRC7239	-0.0130463	-0.204768	-0.574857	-0.389118	-0.338749	-0.762513	-0.198222	-1.33785	-0.230421	-0.17554	-0.370598	-0.181581	-0.352313	-0.314652	-0.708602	-0.533582	-0.675832	-0.757091	-0.374283	-0.452465	-0.670159	-0.212169	0.401093	-0.731461	-0.529981	-0.537192	-0.875478	-0.252293	-0.335154	-0.529981	-0.0935245	-0.431679	-0.29837	0.0733601	-0.597291	-0.388187	-0.363256	-0.8794	-0.253141	-0.0818029	-0.493455	-0.40505	-0.947761	-0.265492	-0.44518	-0.545997	-0.541329	-0.524852	-0.451978
CRC9664	0.235707	0.0618692	-0.44495	-0.441142	-0.367033	-0.875134	-0.134065	-1.3588	-0.0504812	0.0816638	-0.34654	-0.139784	0.0234158	-0.286263	-0.752787	-0.573008	-0.722764	-0.86344	-0.330352	-0.278963	-0.554087	0.137651	-0.277993	-0.755486	-0.578972	-0.449313	-1.03728	0.129262	-0.31833	-0.39149	0.429371	-0.461932	-0.218129	0.867471	-0.27315	-0.287728	-0.475219	-0.950448	0.283166	-0.0274634	-0.258718	-0.44713	-1.04717	0.0441294	-0.446584	-0.381553	-0.479675	-0.525011	-0.49651
CRC5697	0.364534	0.100671	0.13019	0.198549	-0.0776663	-0.400122	0.501661	-0.736185	0.406354	0.317193	0.798336	0.0488017	0.650838	0.0837971	-0.355115	-0.18188	-0.210117	-0.265098	0.0488017	0.182788	-0.18188	0.127753	0.136265	-0.0847142	0.613006	-0.0347217	-0.475928	0.32891	-0.133575	0.0384597	0.573259	-0.0713526	-0.0299524	0.740097	-0.190217	-0.0374541	-0.213203	-0.416923	0.390178	0.145329	-0.0292724	-0.145316	-0.642729	0.585743	-0.0974878	-0.23656	-0.0982007	-0.175094	-0.0903774
CRC8901	0.184568	0.151401	-0.174841	-0.157888	-0.131722	-0.437193	-0.021815	-0.659358	0.512156	0.599494	0.059198	0.252085	0.174787	0.00803672	-0.406166	-0.258507	-0.474489	-0.384969	-0.00757102	0.0451133	-0.16521	0.265133	-0.19142	-0.280969	-0.136142	-0.194875	-0.44129	0.0945272	0.297862	0.088383	0.896685	-0.221635	0.0402245	0.709824	-0.248303	-0.0781122	-0.105481	-0.484317	0.273489	0.186339	-0.0434481	-0.162389	-0.587985	1.31981	-0.287101	-0.204707	-0.189696	0.109074	-0.142243
CRC9988	0.201851	0.0416883	-0.164763	-0.0936635	0.0148838	-0.906152	-0.188982	-1.08973	0.265925	0.345415	-0.0944521	-0.0532405	0.0588125	0.0221775	-0.508176	-0.278895	-0.758864	-0.689904	-0.137688	-0.0593862	-0.30467	0.219408	-0.0873704	-0.485759	-0.460124	-0.243916	-0.803297	0.0584578	-0.119917	-0.198276	0.340755	-0.199972	-0.100776	1.45147	-0.357644	-0.141758	-0.126757	-0.672725	0.076787	0.0456306	0.36103	-0.153214	-0.877366	0.209538	-0.183938	-0.136876	-0.0861935	-0.199972	-0.180584
CRC5165	0.106751	0.148966	-0.0271325	0.041534	0.07712	-0.83259	-0.0109526	-1.10819	0.418759	0.560479	0.111685	0.102956	0.110371	0.0585	-0.348609	-0.184771	-0.62353	-0.696409	-0.0756681	0.0865078	-0.140096	0.168357	0.139011	0.0818216	1.78306	0.0180722	-0.774986	0.211287	-0.0107739	0.131256	0.282887	-0.0775391	0.727942	0.508796	-0.281299	0.0454934	-0.0125625	-0.4942	0.211746	0.0960009	-0.0624537	-0.104753	-0.951072	0.202062	-0.139119	-0.125119	0.0715592	0.0401542	0.121993
CRC8952	0.456549	0.0530074	-0.25743	-0.380889	-0.25099	-0.727875	-0.0104764	-1.02689	0.0306288	0.0920293	-0.2433	0.00825545	0.0688803	-0.0202994	-0.57796	-0.44903	-0.38042	-0.60782	-0.16252	-0.156489	-0.395493	0.0341484	-0.197177	-0.684421	-0.545551	-0.474311	-0.917458	0.014327	-0.113798	-0.242448	0.27748	-0.349822	-0.203795	0.515149	-0.481832	-0.116137	-0.207947	-0.77391	0.292841	0.0344999	-0.14769	-0.187307	-0.81765	0.107147	-0.348447	-0.243726	-0.470815	-0.450505	-0.407379
CRC8770	0.176146	0.725703	0.144895	-0.0299447	0.407876	-0.836399	0.00809328	-0.898841	0.58837	0.618558	-0.0346353	-0.11948	-0.0397037	0.0289922	-0.622492	-0.457888	-0.656012	-0.826354	-0.252277	-0.131025	-0.334418	-0.0324685	0.340648	-0.421519	0.303965	-0.169395	-0.883138	0.0621512	-0.281569	-0.170189	0.562324	-0.403207	-0.00671819	0.558735	-0.420102	-0.190176	-0.378228	-0.751979	0.373701	-0.102714	-0.0865139	-0.420102	-1.12332	0.189511	-0.409285	-0.406476	-0.237227	-0.257751	-0.117948
CRC9338	0.237983	0.293309	0.116301	0.146454	0.13313	-0.416708	0.198152	-0.510308	0.413214	0.900067	0.305238	0.258452	1.19294	0.291811	-0.168652	0.0286264	-0.166076	-0.222227	0.0155253	0.161708	0.0553603	0.344425	0.186912	-0.0404593	0.189328	0.0979875	-0.263481	0.131875	0.108238	0.0349088	0.483144	0.0186986	0.219584	0.695185	0.0615275	0.153483	0.185702	-0.101163	0.331724	0.406308	0.101412	0.025475	-0.462749	0.229008	-0.0816136	-0.0310545	0.193345	0.291811	0.325148
CRC5713	0.0697236	0.0982301	-0.0918286	-0.237705	-0.161046	-0.815209	-0.115073	-1.04836	0.196232	0.630674	0.08563	0.0172431	0.484228	0.2748	-0.56459	-0.281467	-0.660976	-0.654503	-0.223698	-0.103003	-0.376088	0.153607	-0.18969	-0.450599	-0.508855	-0.203798	-0.845723	-0.00205254	-0.0204742	-0.121145	0.41597	-0.364996	0.0370113	0.563605	-0.543776	-0.0740491	-0.187989	-0.717513	0.163633	0.0561536	-0.0740491	-0.26748	-0.988667	0.344322	-0.308006	-0.297424	-0.287828	-0.279202	-0.20767
CRC7053	0.0286153	-0.0503376	-0.145048	-0.0522261	-0.130724	-0.788022	-0.0283971	-0.552523	0.364767	0.612045	0.0199105	-0.0543875	0.134162	0.130124	-0.476653	-0.309871	-0.370178	0.0812468	-0.142171	0.0574247	-0.175599	0.0473815	-0.0112392	-0.257888	0.671614	-0.0971941	-0.685223	0.0511559	-0.0849913	0.324374	0.576345	-0.250745	0.0291257	0.423604	-0.262878	-0.0739867	-0.0938558	-0.601854	0.00182163	0.00286141	-0.129299	-0.309549	-0.776826	0.0634172	-0.365139	-0.271652	-0.102496	0.195247	0.000260555
CRC6867	-0.052075	-0.128338	-0.356324	-0.372438	-0.349709	-0.752515	-0.281495	-0.534909	0.558318	0.0986298	-0.0864912	-0.145901	0.0148154	-0.173381	-0.660951	-0.470697	-0.560779	-0.608679	-0.304232	-0.0633058	-0.183149	0.00323433	-0.146378	-0.437584	-0.375794	-0.35136	-0.738044	-0.277304	-0.190026	-0.35909	0.229927	-0.464728	-0.256015	0.497554	-0.283595	-0.135907	-0.369089	-0.676734	-0.126924	-0.187566	-0.333846	-0.397803	-0.859654	0.0431584	-0.360197	-0.397235	-0.317618	-0.349159	-0.431751
CRC9235	0.070534	0.114589	0.0577512	0.0624126	-0.0665069	-0.497178	0.28414	-0.723864	0.200621	0.482676	-0.0597376	0.0230997	0.116458	0.147135	-0.395662	-0.202485	-0.410657	-0.406357	-0.0412843	1.04682	-0.173879	-0.109113	-0.0771478	-0.264371	-0.0238872	-0.0563648	-0.447735	0.0624126	-0.07843	-0.0107717	0.548393	-0.233572	0.229922	0.497095	-0.24889	0.0413168	-0.122717	-0.422006	0.310503	0.238186	-0.0588937	-0.126249	-0.607615	0.231303	-0.140463	-0.292863	-0.128903	-0.0682041	-0.0329738
CRC7112	-0.0350033	-0.0705667	-0.218162	-0.215414	-0.207201	-0.234761	0.0508197	-0.531862	0.897738	0.2652	0.102941	0.101288	0.464715	-0.00503349	-0.313382	1.59644	-0.338576	-0.238941	-0.118535	0.0542398	-0.0968779	-0.0459467	-0.136617	-0.129486	-0.0459467	-0.251553	-0.52334	-0.103849	0.165946	0.943334	1.25285	-0.0044404	0.0173343	0.611999	-0.0619018	0.130743	0.0324412	-0.269967	0.27842	0.363128	0.0946604	2.2196	2.2149	1.31024	0.315945	-0.00859717	-0.211302	-0.251553	-0.227821
CRC8091	-0.0105628	0.265955	-0.0956257	0.0474472	-0.00263346	-0.741357	0.234991	-0.964483	0.505335	0.665686	0.169438	0.0921498	-0.06182	0.0966679	-0.445467	-0.32687	-0.564282	-0.503963	-0.103613	-0.0472472	-0.233692	0.0597003	-0.162271	-0.337358	0.0393624	-0.134087	-0.657348	0.010486	-0.170638	0.0525301	0.485427	-0.124495	0.0260735	0.314719	-0.336251	-0.0746931	-0.158351	-0.524631	0.083485	0.0776794	-0.157862	-0.069162	-0.808891	0.0726845	-0.319737	-0.304494	-0.204092	-0.113067	-0.0783924
CRC8805	-0.753822	-0.730336	-0.814267	-0.64395	-0.59996	-1.18873	-0.361585	-1.28077	-0.248539	-0.223145	-0.28199	-0.220513	-0.235491	-0.233426	-0.758905	-0.285347	-0.84007	-0.610258	-0.224316	-0.00389183	-0.383007	-0.724109	-0.701506	-0.910437	-0.61294	-0.672041	-1.04521	-0.403424	-0.33193	-0.434942	-0.144819	-0.56764	-0.268939	0.525714	-0.298548	-0.0470215	-0.201646	-0.791085	0.0165794	0.237058	-0.247348	-0.252417	-0.899637	0.166871	-0.19073	-0.622173	-0.415079	-0.880122	-0.669646
CRC5839	-0.262335	-0.183525	-0.176928	-0.309897	-0.359081	-0.448412	0.0023274	-0.27637	0.249092	0.270004	0.098449	0.0435828	0.106583	-0.11131	-0.415425	-0.0570023	-0.308455	-0.221034	-0.0497526	0.20128	0.0282499	-0.309176	-0.253286	-0.351633	-0.321491	-0.353119	-0.520073	-0.317858	-0.216292	-0.208871	0.594248	-0.170361	-0.129028	0.662782	0.0276789	0.116284	-0.0759012	-0.425555	0.480762	0.267105	0.0951825	-0.118877	-0.464388	0.542024	-0.203498	-0.355352	0.0299617	-0.240161	-0.320764
CRC7674	0.0222263	-0.0878128	-0.249578	-0.18905	-0.171826	-0.548042	0.179537	-0.634189	0.221649	0.203007	0.204396	0.0518531	0.0607005	0.0468283	-0.384042	0.0127427	-0.531181	-0.338825	-0.0616962	1.48262	-0.00200119	-0.0865381	-0.0148753	-0.00922873	-0.204637	-0.247203	-0.76946	-0.137543	0.110824	0.139793	1.14161	-0.241517	0.0328214	0.71187	-0.022574	0.231563	0.157114	-0.277425	0.512652	0.436082	0.142332	0.165697	-0.438289	0.467951	0.0514672	0.0382847	-0.121355	-0.188138	-0.237268
CRC5094	0.130879	0.145398	-0.264921	-0.301648	-0.287134	-1.0317	-0.276343	-1.18001	0.0958699	0.400474	-0.0616501	0.0528767	0.304313	-0.205715	-0.279931	-0.409124	-0.862381	-0.845801	1.55205	0.13142	-0.132534	0.114848	-0.188754	-0.512538	1.07425	-0.312998	-1.04019	-0.0610326	-0.162355	-0.240597	0.158977	-0.406769	-0.274195	0.39868	-0.143604	-0.143604	-0.145566	-0.648776	0.155793	0.0477334	-0.145893	-0.278495	-1.00414	0.127362	-0.267056	-0.224951	-0.112563	-0.209131	-0.0148624
CRC9263	-0.295134	-0.508663	-0.543604	-0.53919	-0.543604	-0.677869	-0.100474	-0.70728	0.0977151	0.184789	-0.195681	-0.143379	0.124857	-0.242755	-0.633279	-0.221381	-0.545079	-0.404628	-0.252357	-0.12452	-0.233217	-0.677869	-0.605325	-0.49863	-0.242755	-0.478769	-0.674638	-0.334111	-0.26445	0.212102	0.116488	-0.380737	-0.323951	0.521231	-0.391306	-0.0789573	-0.207306	-0.645879	0.379212	0.31727	0.107132	-0.204974	-0.605325	0.35333	-0.349486	-0.380737	-0.226104	-0.639565	-0.524573
CRC5922	0.0452964	0.0220858	-0.210064	-0.277361	-0.249921	-1.01968	-0.233917	-1.16722	0.137312	0.417066	-0.121354	0.10412	0.238925	-0.0554889	-0.579559	-0.27154	-0.799556	-0.752183	-0.25171	-0.0542393	-0.313531	0.0695731	-0.297918	-0.460974	-0.180793	-0.278819	-1.01846	-0.00421637	-0.145102	-0.0880454	0.533635	-0.344128	-0.137142	0.504675	-0.495749	-0.132519	-0.197249	-0.717647	0.185183	0.0937298	-0.130543	-0.233209	-0.959374	0.623833	-0.307564	-0.307564	-0.242786	-0.326295	-0.418952
CRC7605	0.0465426	-0.0626899	-0.250698	-0.044597	0.034375	-0.808712	0.0424217	-1.25398	0.393911	0.23915	-0.0711812	0.0262831	-0.0940582	-0.0624433	-0.380944	-0.191307	-0.681901	-0.756323	-0.0489057	0.0408159	-0.113595	0.310916	0.0615526	-0.297907	-0.286631	-0.109004	-0.960945	-0.173711	-0.0810959	-0.181634	-0.0640468	-0.19351	-0.0799724	0.16997	-0.135214	0.00820229	-0.017418	-0.500887	-0.0975907	-0.0188526	-0.196032	-0.136078	-0.862645	-0.0491499	-0.0779357	-0.0963701	0.0611001	-0.0379561	-0.0536355
CRC5275	0.847276	-0.118427	-0.346774	-0.255186	-0.352293	-0.615973	-0.0548076	-0.57776	0.170688	0.229748	0.0545425	0.00827906	0.0398709	-0.0951069	-0.521757	-0.11686	-0.412992	-0.423604	-0.188268	0.072503	-0.27383	0.0416253	-0.225764	-0.188679	0.604443	-0.359684	-0.844463	-0.140538	-0.169879	-0.241893	0.26772	-0.367114	0.0367075	1.29077	-0.179248	0.277878	-0.115296	-0.508346	0.16039	0.0451279	-0.0380341	-0.078242	-0.60605	0.160713	-0.147317	-0.182522	-0.0518114	-0.401504	-0.357833
CRC8350	0.225399	0.220244	0.145795	0.113209	0.0561974	-0.344589	0.103302	-0.772544	0.0473461	0.290055	-0.107215	0.0801556	0.480823	0.207405	-0.374695	-0.108187	-0.215339	-0.326559	0.756003	-0.0996201	-0.243196	-0.142972	-0.262732	-0.200054	0.182572	0.0170467	-0.358792	0.114738	0.025051	1.20753	0.550771	-0.0650657	0.287469	0.271359	-0.0639647	0.0731671	-0.0184657	-0.177596	2.07349	0.245838	0.00974496	-0.0285556	-0.574321	0.180848	-0.1513	-0.318847	-0.1703	-0.190067	0.0119841
CRC7544	0.282221	0.247077	0.0938963	-0.0642926	-0.00901012	-0.250511	0.397869	-0.221418	0.790056	1.07526	0.0563773	0.268863	0.556538	0.0989378	-0.30108	0.0765372	-0.340916	-0.233513	1.93829	0.403992	-0.0135369	0.134152	0.317611	0.283329	-0.0373081	-0.157402	-0.508425	-0.0512026	0.0359317	-0.0322468	0.630356	-0.17758	0.12512	0.863979	0.292159	0.306395	0.276299	-0.101397	2.65588	0.96936	0.254627	0.303486	-0.301634	0.312195	-0.0313285	0.138648	0.0701338	-0.0708824	-0.143444
CRC9488	0.187889	0.162262	-0.414475	-0.415185	-0.313962	-0.7761	-0.384738	-0.737705	0.207391	0.173638	-0.00417745	0.142618	0.346236	-0.0468147	-0.546689	-0.312198	-0.293368	-0.698865	-0.291628	-0.0809541	-0.251771	0.42265	0.129372	-0.258338	-0.242922	-0.242502	-0.670336	-0.0140021	-0.132754	-0.333512	0.160834	-0.392639	-0.220412	0.460811	-0.247972	-0.0426035	-0.194789	-0.576555	0.0673643	0.0888874	-0.143498	-0.311757	-0.741855	-0.0109582	-0.316613	-0.421828	-0.150968	-0.250081	-0.119002
CRC9179	0.237228	0.233007	0.0589651	0.0557815	-0.0459944	0.0820992	0.208369	-0.146304	0.657643	0.969878	0.502993	0.57999	3.78671	0.34635	-0.0471349	0.149356	0.0867858	0.0300567	0.119681	0.373028	0.397545	-0.0357706	0.0658389	0.109993	0.477444	0.124247	-0.189095	0.15234	0.139365	0.233476	0.74457	0.0836631	0.205499	1.24261	0.319612	0.378984	0.345916	-0.14875	0.826556	0.635067	0.570355	0.356735	-0.154884	1.03168	0.267358	0.117647	0.286044	-0.0568655	0.210756
CRC5149	-0.257971	-0.277685	-0.451367	-0.374284	-0.400929	-0.675398	-0.233819	-0.940731	0.0926105	0.289743	-0.197187	-0.0756301	-0.101105	-0.198562	-0.627722	0.103431	-0.533379	-0.371698	0.419026	0.11712	-0.288375	-0.364482	-0.324926	-0.290327	-0.235699	-0.391469	-0.720749	-0.187604	-0.0580616	-0.0539099	0.436837	-0.321928	-0.0493569	2.07499	0.583165	-0.0138439	-0.0832255	-0.582767	0.207742	0.21292	-0.00700547	-0.0832255	-0.557862	0.529947	-0.0106218	-0.0138439	-0.0908611	-0.47116	-0.302589
CRC5388	-0.0310503	-0.0215534	-0.142283	-0.111733	-0.142283	-0.601791	0.0293223	-0.859009	0.298257	0.381042	-0.0366661	0.0185317	0.784767	-0.0777583	-0.60429	-0.240609	-0.400845	-0.422737	-0.0783374	-0.0248981	-0.18717	-0.0940601	-0.126029	-0.327424	-0.206029	-0.171022	-0.553492	-0.0400461	-0.277367	0.111844	0.398209	-0.113512	-0.0355412	1.6523	0.66982	-0.0110126	-0.145314	-0.490482	0.259373	0.0228576	-0.235433	0.83637	-0.709795	0.117923	-0.175971	-0.211735	-0.0411745	0.257539	-0.0964041
CRC6345	0.182868	1.16573	0.239728	-0.06648	0.15784	-0.227196	0.301607	-0.573964	0.361205	0.473489	0.164516	0.127719	0.167843	0.169051	-0.365057	-0.210608	-0.540016	-0.422112	0.0436298	0.102655	-0.148357	-0.0491724	-0.0216983	-0.326674	0.51231	-0.172248	-0.619116	0.123052	-0.0404213	-0.0544486	0.756627	-0.127819	0.147155	0.958182	-0.205904	-0.0973678	-0.0973678	-0.574469	0.315035	0.0217351	0.137932	-0.168048	-0.798125	0.157536	-0.243574	-0.198876	-0.120053	-0.0470673	-0.11343
CRC5199	0.385871	0.329912	0.0577187	0.168334	0.14326	-0.40126	0.278556	-0.742762	0.448343	0.545941	0.236562	0.357279	0.445851	0.256606	-0.175595	0.0424056	-0.124499	-0.185005	0.0606171	0.231105	-0.0289737	0.37456	0.249638	-0.056973	0.231105	0.163286	-0.342645	0.308735	0.121565	0.0942445	0.749147	0.0548144	0.273568	1.91117	0.0409387	0.0850215	0.0839535	-0.182432	1.19512	0.484675	0.236241	0.0446032	-0.532694	0.390198	0.00565415	-0.00226345	0.177374	0.14974	0.281043
CRC5075	0.661595	0.369102	0.793655	0.626231	-0.32033	-0.252387	0.436795	-0.921348	0.0682354	0.164282	-0.140429	-0.0967975	0.288012	-0.187499	-0.72363	-0.496613	-0.685672	-0.447832	-0.447832	0.0356357	-0.382078	0.0131843	-0.292096	-0.457833	-0.322613	-0.35671	-0.715358	-0.181272	-0.496613	-0.345641	0.149947	-0.580175	-0.211624	0.447551	-0.533155	-0.251299	-0.380293	-0.733468	-0.0197721	-0.00594862	-0.30897	-0.342163	-0.985007	-0.210038	-0.575403	-0.147493	-0.119936	0.0941372	-0.196368
CRC9685	-0.0451107	-0.21204	-0.310546	-0.382326	-0.301308	-0.297221	0.101399	-0.654263	0.00374174	0.055795	-0.0537034	0.0873997	0.33195	-0.0745369	-0.396465	-0.142567	-0.505399	-0.428514	-0.162874	2.23862	-0.137078	-0.116228	-0.127976	-0.112633	-0.357646	-0.272939	-0.611771	-0.216857	-0.255984	-0.215893	0.34443	-0.427397	-0.148077	0.422708	-0.13252	0.0389212	0.0111762	-0.135253	0.288422	0.403376	0.050994	0.0795632	-0.520804	0.020211	-0.268932	-0.245118	-0.106362	-0.285029	-0.181587
CRC6305	0.114876	0.0503983	-0.0492557	-0.122012	-0.149003	-0.792146	0.000432244	-1.04926	0.295899	0.201905	0.0761028	-0.0047182	0.173812	-0.0516227	-0.616296	-0.379337	-0.0725014	-0.631265	-0.234487	0.00128887	-0.214127	-0.00672613	-0.13953	-0.492153	0.030675	-0.196667	-0.836865	0.142058	-0.380824	-0.301217	0.132186	-0.348088	-0.120148	0.687828	-0.298755	-0.0474829	-0.159176	-0.736819	0.10322	-0.122945	-0.257527	-0.345908	-1.0707	0.0109619	-0.409758	-0.428477	-0.0430607	-0.163649	-0.13953
CRC7907	0.0822369	-0.0774337	-0.358585	-0.293272	-0.328162	-0.719466	-0.0945651	-0.720226	0.0787479	0.0986953	-0.0566612	-0.0609843	0.90445	-0.13248	-0.580583	-0.0113372	-0.695371	-0.579893	-0.313187	0.019927	-0.386043	-0.148748	-0.343293	-0.157979	-0.420191	-0.375236	-0.91081	-0.259207	-0.218933	-0.228626	0.275971	-0.432585	-0.255899	0.569902	-0.283697	0.0285428	-0.0533078	-0.661423	1.64156	0.399977	0.86347	-0.0225354	-0.767329	0.244008	-0.19868	-0.205045	-0.134504	-0.4749	-0.367481
CRC5286	0.350998	0.240179	0.0403684	-0.0207719	0.0271381	-0.0157842	0.398942	-0.188824	0.396138	0.481508	0.0198701	0.188175	0.221293	0.0932633	-0.246812	0.125223	0.54786	-0.117633	-0.00524221	0.0909532	0.0805114	0.136468	0.125787	0.220236	0.121267	0.102467	-0.231553	-0.0157842	0.297404	0.155385	0.896986	0.110473	0.103614	1.216	0.144287	0.293391	0.787832	-0.0898503	1.90654	0.554163	0.425771	0.285836	-0.190931	0.568763	0.274684	0.38109	0.055257	0.0409669	0.0247195
CRC7678	-0.148809	-0.142451	-0.337818	-0.232772	-0.326962	-0.407009	-0.0431691	-0.787656	0.107412	0.292434	-0.182984	-0.141183	-0.0301983	-0.19412	-0.503934	-0.0103792	-0.44641	-0.409297	-0.112315	-0.0574533	-0.0467269	-0.300529	1.07504	0.123858	-0.276659	-0.387329	-0.736961	-0.182984	-0.18625	-0.00575515	0.498102	-0.358302	-0.103643	0.446735	-0.299821	-0.00980036	0.997127	-0.560452	0.263039	0.227151	-0.0852332	-0.0544658	-0.651416	0.642434	-0.0755098	-0.185597	-0.281541	-0.426189	-0.342183
CRC8301	0.583812	0.637531	0.828694	0.609412	0.0752005	-0.0136573	0.764493	-0.512827	0.735446	0.811466	0.356492	0.232923	0.744277	0.235665	-0.324463	-0.106364	-0.195378	-0.143042	-0.0891033	0.167134	0.334366	0.342748	0.579809	-0.157362	-0.121324	0.323727	-0.326773	0.232531	-0.0691433	0.515174	0.788171	0.117021	0.410193	0.71088	-0.0499327	0.240354	0.730177	-0.402722	0.930131	0.529613	0.0571528	-0.0215881	-0.508232	0.2834	-0.0886132	-0.134417	0.112765	0.349275	0.253945
CRC7934	0.138913	0.223438	-0.0526707	-0.0614871	-0.0229728	-0.661162	-0.0247554	-0.73901	0.375116	0.403451	0.0684841	0.228435	0.300914	0.157372	-0.277186	-0.0854711	-0.527107	-0.497102	3.43875	0.764351	0.127723	0.354922	0.0214663	-0.163835	-0.212779	0.00233827	-0.621958	0.15028	0.0820749	-0.0907517	0.590506	-0.148207	-0.0442091	0.526217	-0.155674	0.145797	-0.00233727	-0.47744	0.238873	0.158944	-0.0316091	-0.0777404	-0.600532	0.346903	-0.0605725	-0.0526707	0.0122238	-0.0563123	0.0297915
CRC9096	0.0237234	-0.318378	-0.0949021	-0.230494	-0.342818	-0.23367	0.00194769	-0.0541498	0.38365	0.874544	0.202231	0.231891	0.208534	0.0769268	-0.144291	-0.0365356	0.0361384	0.201643	0.153985	0.412379	0.255868	0.340388	0.0497542	-0.0825014	0.0920688	0.0103619	-0.24404	0.0582196	0.021061	-0.0163962	0.320226	0.0955528	0.160652	0.617856	0.323606	0.271773	0.148201	-0.101777	0.140556	0.103754	0.154896	-0.0923774	-0.352064	0.142088	-0.21315	-0.0608331	0.226268	0.166989	0.219026
CRC9711	0.156936	0.344459	-0.0389999	0.107086	0.089781	-0.492283	0.104879	-0.783796	0.339962	0.566637	0.0700054	-0.00475753	0.0812748	0.0099422	-0.499652	-0.379842	-0.413612	-0.377371	-0.223025	-0.0861267	-0.243125	0.0672876	-0.10644	-0.348052	-0.270368	-0.194478	-0.507735	0.00710876	-0.256682	-0.136933	0.394827	-0.236954	-0.26865	0.573677	-0.346843	-0.162225	-0.213079	-0.537763	0.0799271	0.103111	-0.0861267	-0.226356	-0.740294	0.106644	-0.284185	-0.310453	0.0240265	-0.0283025	0.0686472
CRC6232	0.0370414	-0.0966112	-0.242307	-0.108329	-0.214339	-0.537653	-0.0061482	-0.440958	0.439894	0.631282	0.453408	0.298967	0.667378	0.0994942	-0.315119	0.129735	0.208	-0.252835	-0.0178411	0.358704	0.22794	0.0802666	0.293412	0.161796	-0.0450297	-0.0150813	-0.489932	0.0931134	0.0396983	0.362953	0.452411	-0.234261	0.0263646	0.920068	0.23665	0.364013	0.295637	-0.167621	0.657466	0.450416	0.571948	0.249331	-0.379326	0.285039	0.203268	-0.0130149	0.310014	0.0594706	0.194353
CRC5637	-0.00152125	-0.363378	-0.534044	-0.487025	-0.435768	-0.844762	-0.157586	-0.920469	0.34728	0.220597	-0.0736021	-0.0212501	0.00308187	-0.311969	-0.741692	-0.517467	-0.480584	-0.583797	-0.435249	-0.204135	-0.367333	0.0296446	-0.166604	-0.61109	-0.303418	-0.39836	-0.830359	-0.269251	-0.397349	-0.413616	0.231426	-0.536268	-0.201926	0.422803	-0.419251	-0.20679	-0.25911	-0.532933	-0.139717	-0.105455	-0.276206	-0.391799	-1.01193	-0.185684	-0.539054	-0.611676	-0.340843	-0.285999	-0.287872
CRC6124	-0.134233	0.139231	-0.234957	-0.181806	-0.181488	-1.04993	-0.0288803	-1.19716	-0.0783723	0.0404047	-0.164096	-0.288085	-0.296329	-0.218544	-0.73732	-0.563503	-0.773786	-0.793099	-0.317147	-0.240249	-0.451474	-0.26094	-0.379642	-0.620153	-0.482493	-0.369097	-0.92217	-0.206194	-0.446496	-0.501429	0.0379477	-0.370547	-0.298052	0.759751	-0.633146	-0.353243	-0.434315	-0.737788	0.580393	-0.179263	-0.364756	-0.508196	-1.03836	1.27757	-0.487597	-0.542105	-0.18117	-0.375997	-0.342888
CRC6418	-0.163282	0.0274472	0.169246	0.0408023	-0.259942	-0.168126	0.190214	-0.570283	0.00968416	0.111791	-0.269454	-0.160062	0.0794606	-0.123536	-0.517815	-0.301915	-0.40107	-0.431808	0.676632	-0.208306	-0.323368	-0.135346	-0.241957	-0.328781	-0.175423	-0.310815	-0.529195	-0.249637	0.263395	-0.25822	0.389625	-0.358002	-0.0538938	0.305934	-0.219157	-0.139304	-0.359848	-0.581009	0.290717	-0.0613845	-0.272059	-0.284278	-0.697563	-0.0434719	-0.370974	-0.51062	-0.34789	-0.265123	-0.236011
CRC5532	-0.0453279	-0.0566159	-0.379089	-0.390306	-0.271979	-0.956441	-0.306029	-1.2355	0.247595	0.304355	-0.0750392	0.0659517	-0.0633876	-0.0999753	-0.748175	-0.521315	-0.997269	-0.887369	-0.0427354	-0.0721725	-0.425614	0.0880023	-0.259634	-0.578993	-0.277302	-0.41161	-0.969512	-0.123979	-0.289288	-0.332698	0.332751	-0.542217	-0.0901275	0.515211	-0.301115	-0.214929	-0.235997	-0.835594	0.916993	-0.047925	-0.394156	-0.355841	-1.06098	0.000637999	-0.454036	-0.281626	-0.219069	-0.276287	-0.20983
CRC8541	-0.604558	-0.492026	-0.676894	-0.693629	-0.559764	-1.11499	-0.672395	-1.45916	-0.451731	-0.539453	-0.643995	-0.573573	-0.646369	-0.353995	-1.00255	-0.709851	-1.01083	-0.951762	-0.475953	-0.475953	-0.665156	-0.72053	-0.820372	-0.863116	-0.507046	-0.568741	-1.09818	-0.512912	-0.775143	-0.64569	-0.222197	-0.614483	-0.483816	-0.0390678	-0.871025	-0.691526	-0.731288	-1.10377	0.111018	-0.457376	-0.628158	-0.652831	-1.29375	-0.303885	-0.613819	-0.724824	-0.648746	-0.669288	-0.581014
CRC9375	-0.0530672	-0.0651954	-0.162518	-0.220524	-0.193648	-0.514971	0.0238948	-0.509688	0.425599	0.157988	-0.00608027	0.193588	0.128764	-0.118196	-0.426264	-0.0863873	0.107802	-0.316102	-0.190022	0.121486	-0.0875113	-0.050873	0.126342	-0.16667	-0.277107	-0.295174	-0.639678	-0.167264	-0.21806	-0.202754	0.383223	-0.37733	0.394136	1.13408	-0.0763102	0.565894	-0.0264153	-0.434106	0.0471271	0.36197	-0.0751949	-0.0574657	-0.564194	0.355368	-0.219908	-0.204582	-0.0852641	-0.196071	-0.245399
CRC5690	0.379763	0.267036	0.271066	0.442935	-0.021283	-0.30287	0.497449	-0.730746	0.607531	0.618961	0.212751	0.84072	0.315649	0.137261	-0.452678	-0.239001	-0.23528	-0.351615	-0.140153	0.155472	-0.207815	0.164816	-0.0324159	-0.258331	-0.261821	-0.0842488	-0.695712	0.151104	-0.0262204	0.049646	0.867055	0.0300397	0.221317	0.60434	-0.287377	0.0905878	-0.0386382	-0.567104	0.286877	0.186317	0.0409388	-0.227014	-0.790816	0.238091	-0.253112	-0.256009	-0.00852441	0.0202555	-0.0104799
CRC5787	0.363706	0.219867	-0.253399	-0.224873	-0.177848	-0.547345	-0.0896432	-0.673617	0.444823	0.402199	0.0751621	0.189621	0.115191	0.0358053	-0.333126	-0.241262	-0.405156	-0.459083	-0.283066	0.0574056	-0.143558	0.508612	-0.0158899	-0.251185	-0.125193	-0.0338588	-0.508477	0.0330824	-0.107058	-0.188402	0.808417	-0.2893	-0.0376704	0.727078	-0.125193	0.104855	0.00834198	-0.372297	5.13539	0.972077	0.0689721	-0.128238	-0.657398	0.275069	-0.284197	-0.390459	-0.0960871	-0.100565	-0.0173004
CRC9824	0.19621	0.127067	-0.41293	-0.352613	-0.354922	-0.992969	-0.248899	-1.27578	0.0158168	0.271654	-0.213474	-0.0183689	-0.1322	0.0192091	-0.744152	-0.181765	-0.757533	-0.819013	-0.346396	-0.11899	-0.432796	0.271504	-0.0910021	-0.409326	-0.299602	-0.341121	-0.962715	-0.053947	0.0717402	-0.38387	0.309623	-0.386703	-0.112137	0.298792	-0.540124	-0.178898	-0.298712	-0.778149	0.560725	0.0873038	-0.131408	-0.386703	-0.965535	-0.00851858	-0.379632	-0.387648	-0.416785	-0.458641	-0.333814
CRC5143	0.45332	0.405786	0.471695	0.343578	0.0721379	-0.344621	0.402232	-0.637449	0.579467	0.596792	0.283626	0.834613	0.320011	0.544678	-0.348761	-0.0509865	-0.262925	0.467254	0.0485492	0.292809	0.00307267	0.201706	0.16443	-0.0702252	0.204534	0.105133	-0.414253	0.217658	-0.0547386	0.894602	0.986373	0.0306011	0.177922	1.4111	-0.0805152	0.283626	0.08003	-0.367305	0.713004	0.318852	0.112512	0.0523913	-0.597495	0.270792	-0.0161854	0.373761	0.21828	0.19698	0.181754
CRC5012	0.134367	0.2916	0.0217193	0.152904	0.178412	-0.21954	0.318168	-0.297035	0.316817	0.399955	0.119725	0.0891977	0.112737	0.154417	0.222115	0.0379311	-0.0551783	-0.112858	1.54467	0.232658	0.0371111	0.0730217	0.00644079	-0.123209	0.11092	0.0170141	-0.177692	0.527256	0.0335526	0.0936736	0.416863	-0.0106959	0.18583	0.349108	0.0870866	0.18977	0.0136835	-0.232335	0.257745	0.144553	0.187309	0.00727835	-0.356848	0.120241	-0.0251812	-0.0822444	0.0474628	0.261728	0.0976115
CRC7491	0.220381	0.303772	0.0395177	0.0154198	-0.0653949	-0.633439	-0.128578	-0.714993	0.397799	0.768149	0.012571	0.0829917	0.270221	0.19818	-0.388713	-0.100787	-0.252263	-0.481745	-0.0875602	0.131671	-0.0472187	0.1721	-0.0677122	-0.211724	0.0162952	0.019355	-0.48887	0.309497	0.0521646	0.0248029	0.92123	-0.0979427	0.24971	0.773854	-0.0730559	0.131469	0.0197916	-0.426279	0.454125	0.347905	0.0478899	0.0649131	-0.679121	0.263416	-0.0324333	-0.432835	-0.0993643	0.0105955	0.130661
CRC7402	0.262855	0.192556	0.0658179	-0.00343343	0.0223937	-0.0849591	0.33333	-0.19267	0.253192	0.216993	0.585144	0.237046	0.626895	0.144038	-0.0452962	0.229982	-0.198459	-0.175441	-0.00198639	0.0692636	-0.0550164	0.0599414	-0.0128747	0.0931555	-0.0341614	-0.0914845	-0.447474	0.214505	-0.0757967	0.0809176	1.45817	-0.131665	0.163513	0.626428	-0.0723757	0.121313	0.0245253	-0.244771	0.294995	0.389539	0.150234	0.102603	-0.278535	0.270059	-0.11163	0.1388	0.0931555	-0.065558	-0.220167
CRC6104	0.0583187	0.0287758	-0.14021	-0.0304484	-0.0204793	-0.889667	-0.198879	-1.05723	0.17041	0.560446	0.0617909	0.0424862	-0.0976662	-0.0114369	-0.489201	-0.310898	-0.645294	-0.729285	-0.157443	-0.0110077	-0.245069	0.102025	-0.152228	-0.442445	-0.303521	-0.22826	-0.731051	-0.10406	-0.0999464	0.113879	0.272479	-0.186953	-0.0872233	0.298682	-0.186226	-0.0528026	-0.139272	-0.641303	0.0964591	0.00159608	-0.192782	-0.262587	-0.83813	0.0828525	-0.252913	-0.285762	-0.0897136	-0.175365	-0.168648
CRC9430	0.190052	0.169272	-0.0325864	-0.129177	-0.10246	-0.388295	0.0787846	-0.568525	0.392732	0.501231	0.082494	0.187594	0.732982	0.206171	-0.311876	-0.232702	-0.357096	-0.31815	-0.107281	0.161777	0.0307712	0.123195	-0.0171929	-0.130404	-0.0815553	0.0449636	-0.306322	0.141091	-0.0940617	-0.10246	0.483705	-0.106074	0.0493025	0.595479	-0.120623	0.0324159	0.00307948	-0.182235	0.511488	0.23978	0.359922	-0.0115331	-0.597061	0.168773	-0.165797	-0.220245	0.0241735	0.0867217	0.114939
CRC9916	0.229229	0.230626	0.0876762	-0.0360991	0.0284013	-0.51471	0.104537	-0.880204	0.286411	0.760368	0.148066	0.157106	0.0773609	0.180426	-0.331204	-0.084499	-0.422089	-0.389674	-0.0458755	0.136586	0.0151679	0.0771538	0.051456	-0.167813	-0.192314	-0.0595838	-0.590807	0.0304347	-0.0200615	0.0650931	0.285605	-0.04396	0.142733	0.634379	-0.159982	0.0783957	0.0161403	-0.316031	0.599842	0.103216	0.0757035	0.0498741	-0.734608	0.207543	-0.167813	-0.0926288	0.0300068	0.0889091	0.0575562
CRC6606	1.05688	0.973692	0.906035	0.661361	0.602119	0.400878	0.904172	0.654846	0.111604	-0.0424779	-0.0166178	0.30531	0.0772111	0.00385154	-0.300152	-0.165776	0.0735519	-0.0804105	-0.165982	-0.0513923	-0.215005	0.575631	0.550279	0.782222	0.535788	0.496506	0.129672	-0.0195924	0.131014	-0.08177	0.0501587	-0.140664	-0.0973985	0.770538	-0.0409661	0.0633969	-0.0472128	-0.261785	0.053347	0.299206	0.177698	0.0579398	-0.117773	-0.051202	-0.171347	0.774515	0.951269	0.737224	0.0324961
CRC5496	0.166776	0.0964074	-0.125985	-0.073462	-0.0363854	-0.819302	-0.00787364	-1.06697	0.0897148	0.885395	0.0163261	0.00498851	0.121122	0.0798425	-0.430427	-0.177799	-0.661934	-0.695451	0.322357	0.036419	0.149288	0.204022	-0.0150691	-0.363692	-0.346647	-0.11409	-0.682027	0.00925053	-0.0847734	0.168047	0.524131	-0.181032	0.191157	0.885266	-0.416704	-0.0432344	-0.132752	-0.622935	0.847548	0.0626296	0.136357	-0.123909	-0.921058	0.2367	-0.185355	-0.106384	-0.151659	-0.130146	-0.11306
CRC6746	0.178033	0.245419	0.116373	0.101761	-0.0558471	-0.30746	0.286913	-0.590789	0.483551	0.623102	0.178033	0.55731	0.258338	0.122245	-0.397014	-0.216587	-0.37836	-0.021546	-0.0957872	0.170051	-0.0116775	0.255197	0.164705	-0.21528	-0.0834103	-0.1107	-0.632061	0.113601	-0.168986	-0.0609263	0.541156	-0.257715	0.0735139	0.814041	-0.251002	0.0468832	-0.0484556	-0.507887	0.604961	0.214061	-0.142238	-0.280777	-0.809419	0.255512	-0.289005	-0.190234	0.119139	0.0447023	0.0898238
CRC9425	-0.0658153	-0.10057	-0.170297	-0.166945	-0.153139	-0.337886	0.0682381	-0.552313	0.119341	0.611141	0.13106	0.271108	0.158042	0.168695	-0.189604	0.0844029	-0.0806077	-0.064478	0.0666116	0.349111	-0.00469346	-0.167902	-0.156459	-0.164555	0.589784	-0.113418	-0.386072	0.0694567	-0.00383879	0.155366	0.416742	-0.200824	0.0194686	0.542007	0.421522	0.187898	0.0852064	-0.216085	0.528187	0.391628	0.204633	0.187524	-0.375531	0.242221	0.0932169	-0.054709	0.00595378	-0.297005	-0.101941
CRC7599	0.222098	0.143701	-0.0226251	0.136187	0.0386474	-0.348602	0.263407	-0.71265	1.47986	0.375166	0.0694731	0.128925	0.0534523	0.172525	-0.546005	-0.191257	-0.474354	-0.449355	-0.139478	0.0403515	-0.181293	-0.100205	-0.136674	-0.319103	-0.0829009	-0.0818895	-0.592544	-0.0392173	0.452832	-0.1671	0.234061	-0.184184	-0.00878232	0.381046	-0.347792	-0.0200396	-0.127949	-0.559552	0.155757	0.10869	-0.189077	-0.286889	-0.800048	0.0203961	-0.216195	-0.313948	-0.0945841	-0.0911879	-0.0076614
CRC8198	-0.0204436	-0.118411	-0.225101	-0.172294	-0.267914	-0.61643	-0.0811878	-0.713695	0.272926	0.482783	0.0772912	0.250728	0.426832	0.126058	-0.263033	0.035647	-0.354087	0.116103	-0.052366	0.26619	0.0955614	-0.370323	-0.109137	-0.0759477	1.17543	0.322831	-0.595148	0.379415	0.288523	0.194675	0.553956	-0.226156	0.0561855	0.989815	0.187562	0.287415	0.292949	-0.219312	0.835058	0.551188	0.437198	0.457381	-0.127253	0.358807	0.675025	0.0712924	0.195463	-0.216688	0.264689
CRC9605	-0.0937989	-0.0947401	-0.284396	-0.305216	-0.259115	-1.01262	-0.227544	-1.12735	0.0770406	0.304142	-0.0642292	-0.0893363	0.146992	-0.175832	-0.614467	-0.28091	-0.932183	-0.674768	2.25825	0.886186	-0.0289426	0.265238	-0.0987473	-0.368975	0.02383	-0.295174	-0.94189	-0.14699	-0.289236	-0.139929	0.220913	-0.351996	0.00769576	0.161649	-0.360743	-0.157769	-0.249387	-0.697466	0.00681847	0.639257	-0.144307	-0.218282	-1.03412	0.0151312	-0.267316	-0.300051	-0.183572	-0.112027	-0.151634
CRC7001	0.552119	0.45741	0.382963	0.206047	0.268242	-0.135652	0.315986	-0.157082	-0.0488943	0.241779	0.0832251	0.260731	0.175081	0.276413	-0.323997	-0.120655	-0.290044	-0.217216	0.0879196	0.0708398	-0.209588	0.266524	0.194759	0.217248	0.258611	0.0651013	-0.565497	0.102	-0.0638477	-0.0511323	0.347279	-0.215687	0.199187	0.91218	-0.0941273	0.102175	0.0113755	-0.409549	0.696332	0.573119	0.168907	-0.00786883	-0.482919	0.562912	-0.0411368	0.327417	0.290852	-0.0165895	-0.0885199
CRC7317	-0.177799	-0.224829	-0.275211	-0.326501	-0.264642	-0.431937	0.106968	-0.457789	0.0367817	0.0967574	0.0396273	0.109678	0.0892237	-0.0109988	-0.372098	-0.0665228	0.0453016	-0.125066	0.175191	0.0565837	0.010916	-0.200283	0.428489	0.151711	-0.31646	-0.293001	-0.454782	0.0014604	-0.0865498	0.190635	0.73448	-0.281413	-0.108433	0.68172	-0.0588935	0.0830304	-0.0611781	-0.278752	0.182934	0.18422	0.0600914	-0.0354959	-0.39689	0.138499	-0.0757315	-0.264642	-0.167917	-0.358922	-0.173673
CRC6049	0.0215388	0.193812	-0.120385	-0.0251847	0.0178561	-0.616095	0.0379956	-0.819304	0.259219	0.575834	0.0730207	0.0104624	0.309791	0.0506668	-0.434219	-0.172552	-0.350322	-0.36287	-0.126995	-0.0452689	-0.222314	0.117576	0.0853893	-0.157379	-0.0952416	-0.104243	-0.557917	-0.016662	-0.0902651	0.529061	0.75519	-0.1214	0.128717	1.27415	0.478712	0.151163	-0.0823382	-0.444979	0.511163	0.0132395	-0.0705289	-0.206612	-0.700031	-0.00350377	-0.27329	-0.244257	0.0897811	-0.105749	0.247867
CRC9552	-0.0688244	-0.0948288	-0.274304	-0.187801	-0.0592551	-0.873907	-0.210199	-1.13341	0.237762	0.396613	0.030745	-0.0562463	0.123442	-0.110867	-0.547043	-0.294547	-0.865983	-0.839016	0.104297	-0.110347	-0.311487	0.199674	-0.0925153	-0.441536	0.382823	-0.208249	-0.96126	-0.0784576	-0.210199	-0.166286	0.469579	-0.28483	0.0698272	0.620259	-0.49757	-0.142958	-0.132358	-0.678506	0.486012	0.11657	-0.317478	-0.14722	-1.00313	0.119899	-0.220547	-0.192198	-0.171703	-0.143224	-0.156319
CRC8240	-0.0165882	0.0946402	-0.222146	-0.0469001	-0.00790593	-0.656278	0.0333371	-0.872152	0.133963	0.122586	0.0393998	0.00787707	0.0253702	-0.0419678	-0.477835	-0.303624	-0.442309	-0.414632	-0.135012	0.275028	-0.209371	0.0140475	-0.0292222	-0.214357	-0.3131	-0.155641	-0.660807	-0.0558209	-0.158841	-0.208819	0.0986657	-0.179274	-0.0743333	0.329329	-0.264032	-0.102298	-0.104868	-0.493237	-0.0498676	0.00930336	-0.139746	-0.163654	-0.756944	-0.0498676	-0.287773	-0.187965	0.164155	-0.0798831	0.234544
CRC6168	0.0876325	0.24388	-0.0136157	0.104156	0.0448799	-0.507024	0.27476	-0.676512	0.461708	0.53836	0.235533	0.111017	0.182962	0.125771	-0.314963	-0.172082	-0.296688	-0.324188	3.17766	0.219045	-0.0565337	0.11633	-0.108716	-0.173934	0.0595347	-0.0161053	-0.489045	0.26659	-0.0745838	0.725835	0.452734	-0.0256886	0.293645	0.757274	0.50807	0.0320843	-0.0514178	-0.402362	0.542031	0.125395	0.0472665	-0.0655305	-0.581271	0.184409	-0.0767477	-0.1879	0.0452779	0.0256437	0.0175523
CRC9457	0.440677	0.485824	0.361733	0.118311	0.197198	-0.00595861	0.329915	-0.304784	0.57262	0.633176	0.356169	0.348405	0.253488	0.388026	-0.131924	0.038725	-0.156017	-0.14195	0.11758	0.323909	0.196852	0.353999	0.0984521	-0.0365356	0.0196882	0.188179	-0.29697	0.206161	0.0753088	0.764299	0.641333	0.0414242	0.295765	0.796839	0.0670066	0.250825	0.0494914	-0.273778	0.404893	0.266071	0.22765	-0.0406075	-0.408313	0.355859	-0.0794564	0.0658707	0.195121	0.275928	0.238109
CRC5732	0.026301	0.225762	-0.0579081	0.0638128	0.0996861	-0.305979	0.389193	-0.612497	0.343444	0.598418	0.104494	0.0694442	0.0606354	0.131328	-0.233985	-0.116242	-0.217606	-0.240503	0.0139422	0.0781995	-0.0563741	0.06839	0.264634	-0.168725	0.0183162	0.0175881	-0.291471	0.0996861	0.00221291	0.00147666	0.527566	-0.0702389	0.178666	0.627817	-0.179538	0.101749	0.098998	-0.2488	2.73357	0.26678	0.147058	-0.0125841	-0.454645	0.207044	-0.134334	-0.142041	-0.167068	0.0154017	-0.0177991
CRC8120	0.0522895	0.313371	0.032027	0.139399	0.0902262	-0.576889	0.416594	-0.792408	0.106804	0.05289	0.0725675	-0.0229128	0.514449	0.153466	-0.485115	-0.317808	-0.417843	-0.352772	-0.045874	-0.0929225	-0.340892	-0.0549029	-0.168602	-0.413689	-0.326763	-0.192601	-0.556595	0.148979	-0.104259	-0.261852	0.466576	-0.184085	-0.0353047	0.767347	-0.454923	-0.124484	-0.188691	-0.563021	1.231	0.110558	0.000933918	-0.204034	-0.700985	1.32361	-0.194025	-0.246994	-0.19545	-0.246255	-0.154323
CRC7127	0.144842	0.0988305	-0.290178	-0.190519	-0.0351708	-1.06105	-0.0525234	-1.4791	0.150492	0.142693	-0.180702	-0.0123539	-0.0952259	-0.0101789	-0.639277	-0.383657	-0.893732	-0.821015	-0.107729	-0.18315	-0.395531	0.173254	-0.116125	-0.761634	-0.235545	-0.361584	-1.04404	0.0866883	-0.0601531	-0.305299	0.267703	-0.26922	-0.0805465	0.352633	-0.374675	-0.161265	-0.0924621	-0.845625	0.352464	0.164038	-0.251898	-0.231232	-0.945992	0.173637	-0.285699	-0.254986	-0.262732	-0.374675	-0.217115
CRC5397	0.408968	0.323631	-0.224904	-0.153603	-0.0759652	-0.675846	0.0820996	-1.09123	0.187644	0.208197	0.0117412	0.341831	0.239598	-0.0184528	-0.486867	-0.344948	-0.546353	-0.6139	-0.174515	-0.0677055	-0.288269	0.47877	0.012066	-0.437254	-0.363785	-0.263688	-0.837295	0.16329	-0.0821912	-0.233347	0.555189	-0.274737	-0.00262055	0.657545	0.153314	-0.00656235	-0.157616	-0.669582	0.14623	0.370987	0.150366	-0.2207	-0.765402	0.303608	-0.248827	-0.19686	-0.20514	-0.255847	-0.176734
CRF6377	0.79269	0.261127	0.964152	0.0879596	0.166259	-0.0233382	0.451611	-0.0255543	0.528397	0.572288	0.100208	0.416943	0.28859	0.148185	-0.166388	0.226162	0.00733529	0.252922	3.25669	0.534427	0.866848	0.228953	0.172556	0.303674	0.206469	0.0447822	-0.280847	0.19319	0.077673	0.48157	0.936241	-0.0462165	0.160422	1.36036	1.75122	0.333809	0.11688	-0.0637588	0.311596	0.48157	0.912418	0.290819	-0.168836	0.683645	0.0699096	0.256118	0.0500533	0.168199	0.322092
CRC7837	-0.178781	0.173143	-0.224854	-0.0282107	0.0884238	-0.633745	0.013118	-0.623964	0.0430998	0.334001	-0.0740837	0.166583	0.390585	0.0318006	-0.396012	-0.250961	-0.0941991	-0.0696515	3.56924	1.51605	-0.105497	0.00263323	-0.156285	-0.210145	-0.113458	-0.15511	-0.496539	-0.129514	-0.168081	-0.0707583	0.38252	-0.144584	0.0973202	0.963163	1.29501	0.12755	-0.0531508	-0.404359	0.0992898	-0.0674404	-0.0841063	-0.258508	-0.620718	0.0654362	0.0614006	-0.144584	0.153373	-0.0476922	0.225477
CRC6428	0.127787	0.0399691	-0.10601	-0.190554	-0.252262	-0.470602	-0.0124589	-0.606286	0.288252	0.465267	0.302234	0.143736	1.24532	0.146377	-0.310377	0.177376	-0.502311	-0.388506	-0.191804	0.238063	-0.162091	-0.117845	-0.191387	0.0757402	-0.138994	0.145717	-0.651444	-0.0664819	-0.0993465	-0.0452319	0.694594	-0.331812	-0.016515	1.35827	-0.0787667	0.17382	0.102848	-0.385164	0.555962	0.367638	0.147036	0.151973	-0.601847	0.585456	-0.0474938	0.0544544	-0.0433497	-0.149079	-0.0641901
CRC6438	0.17993	0.2093	0.282007	0.127748	-0.0937788	-0.17967	-0.403299	-0.800931	-0.193082	-0.184127	0.0806422	0.057968	0.0742298	0.095018	-0.350584	-0.235621	-0.314309	-0.197079	0.0190802	-0.120104	-0.262598	-0.181402	-0.272318	-0.138967	0.0514538	-0.120579	-0.534351	0.109859	-0.129624	0.457088	0.145221	-0.251643	-0.0578936	0.214764	-0.333432	-0.334258	-0.172519	-0.576692	0.655248	0.0121711	-0.0333394	-0.170307	-0.505869	0.0233816	-0.278394	-0.225634	-0.35672	-0.254764	-0.200587
CRC8908	0.255238	0.11477	-0.319103	-0.30681	-0.26459	-0.5751	-0.0658019	-0.920919	0.187955	0.542158	-0.151924	0.0844245	0.0105643	-0.0350584	-0.345804	-0.342215	-0.419521	-0.523385	-0.303317	-0.285976	-0.350303	0.209511	-0.100243	-0.552117	-0.35753	-0.273961	-0.661905	0.0683348	-0.11089	-0.0321643	0.375627	-0.277384	0.326868	1.00177	-0.495214	0.410081	-0.203897	-0.690139	0.894444	0.315552	0.00211919	-0.0957034	-0.706194	0.0541076	-0.266289	-0.376675	-0.447202	-0.166924	-0.276527
CRC6671	-0.217422	-0.151134	-0.213208	-0.252243	-0.213208	-0.648451	-0.208685	-0.702394	-0.138787	0.290548	-0.193921	-0.104768	-0.20933	-0.127765	-0.388483	-0.306793	-0.561426	-0.605344	-0.235056	-0.204175	-0.324861	-0.080656	0.421375	-0.177411	-0.418763	-0.285201	-0.645828	-0.0569399	-0.237357	-0.257572	-0.0780015	-0.359541	-0.0162818	0.161215	-0.543819	-0.146492	-0.310942	-0.542599	-0.0298976	-0.092513	-0.0901338	-0.183739	-0.879035	-0.145874	-0.388483	-0.530049	-0.280785	-0.295785	-0.186913
CRC5191	0.438152	0.339884	0.361151	0.0728007	0.132899	0.0123629	0.0940675	-0.960628	0.327459	1.34034	0.270973	0.112201	0.3534	0.190594	-0.363576	-0.0879844	-0.503834	-0.258417	0.172748	0.18153	-0.182773	0.106892	0.0735268	-0.261618	0.148144	0.0199163	-0.648994	0.70831	0.0915607	0.577499	1.40219	0.196272	0.385037	0.534904	-0.197588	-0.0392913	-0.0306829	-0.496272	0.415423	0.269706	-0.0638316	-0.0341983	-0.75007	0.258256	-0.187984	-0.0159336	0.0386285	0.0541614	0.0180316
CRC7109	0.411493	1.04346	0.237262	0.726381	0.669082	-0.670337	0.533406	-1.27824	0.19625	-0.150539	-0.32404	-0.26443	-0.0848686	-0.246226	-0.760314	-0.461006	-0.453155	-0.69636	3.2326	-0.0637924	-0.498895	-0.212699	-0.406291	-0.694816	-0.524719	-0.421531	-0.925202	-0.165429	-0.365193	0.69257	0.297449	-0.312156	-0.229365	0.135934	0.909053	-0.551014	-0.526091	-0.891213	-0.0138536	-0.135278	-0.42857	-0.453808	-0.914382	-0.0573307	0.222631	0.117161	0.704319	-0.406923	-0.0230258
CRC6220	0.0813742	0.118849	0.0274172	0.00236109	-0.0169769	-0.540752	0.0749793	-0.639832	0.427724	0.863812	-0.0108421	0.0422446	0.252646	0.153555	0.140753	-0.0726863	-0.414362	-0.423388	0.0494385	0.144422	0.106674	0.0736969	-0.0320838	-0.278373	-0.0848069	-0.0445627	-0.442527	0.0588668	-0.0307039	1.42948	0.656734	-0.0959475	0.428226	1.51381	-0.0941448	0.425715	0.0327067	-0.408526	1.5404	0.369604	0.955785	-0.0634859	-0.639306	0.279592	-0.158242	-0.298159	0.00471816	0.0953441	0.0425724
CRC8220	-0.0325809	0.00714533	-0.0462459	-0.198132	-0.15992	-0.310971	0.170099	-0.317967	0.412225	0.61783	0.530951	0.206897	0.303713	0.10359	-0.269695	0.0537122	-0.145706	-0.13837	-0.0643131	0.219251	0.0605938	-0.0273595	-0.058443	-0.103336	-0.270928	-0.304641	-0.478994	-0.0211185	-0.0499472	1.07693	0.701033	-0.248883	0.00867119	0.712938	0.087797	0.222761	0.122505	-0.169666	0.200236	0.397547	0.289556	0.13327	-0.303378	0.419126	-0.00204384	-0.100044	-0.0252761	-0.0536579	-0.0579106
CRC9148	0.589738	0.448501	0.45118	0.272361	0.1747	-0.0505771	0.545293	0.339453	0.0057878	-0.0199534	-0.0255296	0.152923	-0.0193352	-0.151286	-0.419206	-0.129773	-0.378994	-0.298031	-0.246474	-0.0613553	-0.268345	0.0901386	0.233464	0.392918	-0.00825165	0.0471046	-0.233509	-0.174501	-0.00580018	-0.0607191	0.160037	-0.192509	-0.214986	0.542783	-0.0993995	0.140804	0.0376287	-0.343738	0.100415	0.205175	0.0820948	0.0039643	-0.301033	0.0316745	-0.058812	0.504173	0.660127	0.203057	-0.266876
CRC7633	0.441618	0.501799	0.461959	0.105353	0.208701	0.154386	0.480593	-0.411069	0.767637	1.60405	0.329064	0.370387	0.245206	0.337739	-0.223055	-0.0280923	-0.153992	-0.096558	0.118226	0.201807	0.0565071	0.374225	0.154386	-0.0220263	0.0138437	0.14003	-0.261843	0.220688	0.0314496	0.0867613	0.736369	0.203533	0.386439	0.727995	-0.0901978	0.187918	0.0275557	0.0382388	0.813021	1.87772	0.309154	0.0717135	-0.403163	0.403065	0.0717135	0.165059	0.0698214	0.325897	0.177413
CRC9735	0.300607	0.552107	0.103239	0.240135	0.284008	-0.397407	0.420707	-0.746763	0.383609	0.435814	0.292819	0.109903	0.443748	0.0516783	-0.447077	-0.25433	-0.375524	-0.313284	0.0301755	0.0813667	-0.0780014	0.212021	0.0943058	-0.260763	-0.122869	-0.133323	-0.565955	0.102125	-0.086864	0.280566	1.08108	-0.0811604	0.0395133	0.817993	-0.16649	0.0325156	-0.0554588	-0.43895	1.85482	0.228955	0.593112	-0.184043	-0.65071	0.976189	-0.0289866	-0.103469	0.309319	0.208921	0.126976
CRC6357	0.17221	0.463375	0.0238093	0.303057	0.288155	-0.510333	0.320556	-0.494141	0.225003	0.359837	0.18232	0.103645	0.565783	0.0875973	-0.261206	-0.0871771	-0.165787	-0.220679	-0.0288664	0.0681012	-0.0230467	0.0935023	0.131046	-0.183853	-0.0218856	-0.0678765	-0.353859	0.0609956	-0.0103255	0.225981	1.37181	-0.0841443	0.0626385	0.737423	-0.0957029	0.0670103	-0.0288664	-0.226686	2.14248	0.229885	0.689317	-0.160028	-0.510333	1.01733	0.115301	-0.182555	0.133132	0.135215	0.0243714
CRC7920	0.18069	0.270288	0.323556	0.170898	-0.160203	-0.50532	0.0738162	-0.810123	0.623714	0.922689	0.122891	0.269268	0.18448	0.265184	-0.380879	-0.198473	-0.196007	-0.0466811	2.65615	0.456454	0.0160412	0.193106	0.00720239	-0.24214	-0.0581513	0.0952586	-0.617276	0.581425	0.247952	0.34258	0.623515	-0.120916	0.131051	0.808561	-0.21871	0.00322254	-0.0652061	-0.531283	0.454437	0.211001	0.333343	-0.0594315	-0.708219	0.63028	-0.0967292	0.0404457	-0.08267	-0.0152896	0.110138
CRC9446	0.0814797	0.165872	-0.126721	0.0421742	0.0801421	-0.483235	0.00740879	-0.77968	0.230002	0.565378	0.372869	0.604984	0.162716	0.0788031	-0.40716	-0.180218	-0.327775	-0.328663	1.72003	0.146191	-0.196338	0.263388	0.11844	-0.281472	-0.0751362	-0.0566256	-0.415627	0.00881561	-0.0536858	0.0449196	0.562028	-0.178616	-0.0361718	0.606843	0.0269805	-0.0434435	0.0116251	-0.427945	0.571103	0.27863	0.160819	0.0761215	-0.615705	0.175299	-0.169041	0.0318323	0.0359779	-0.097667	0.169021
CRC9672	-0.0646917	-0.178103	-0.252103	-0.259184	-0.274048	-0.559973	-0.0154031	-0.268084	0.382802	0.306125	0.196532	0.0680578	0.197826	-0.0907715	-0.495843	-0.161977	-0.340707	-0.289671	-0.198375	0.288023	0.00936052	-0.158111	-0.245643	-0.206336	-0.160871	-0.235134	-0.525416	-0.27166	-0.204057	-0.265705	0.356021	-0.321434	-0.0781944	1.11011	0.102992	0.208131	-0.0334999	-0.396215	0.233155	0.457409	0.19178	-0.114653	-0.523994	0.27909	-0.224123	-0.218937	0.16998	-0.080283	-0.179222
CRC8663	-0.09695	-0.195587	-0.222808	-0.27375	-0.238597	-0.402334	0.176689	-0.347804	0.407876	0.2724	0.0353109	0.205418	0.332407	0.0653597	-0.232656	0.0717752	-0.241577	-0.105973	0.0121479	0.253477	0.0113137	-0.289081	-0.242571	-0.246557	-0.296292	-0.226739	-0.373721	-0.0614139	-0.00462784	0.116678	0.310874	-0.0561581	-0.0933568	0.895384	0.157967	0.314936	0.23144	-0.190779	0.290391	0.496383	0.222818	0.148893	-0.240583	0.259812	-0.00294146	-0.155694	0.30816	-0.249553	-0.151951
CRC6685	0.187587	0.0412741	-0.153713	-0.251999	-0.287222	-0.504367	0.0896011	-0.425274	0.13124	0.384235	0.365603	0.138405	0.382943	-0.0155279	-0.316312	-0.130153	-0.295474	-0.334619	-0.113644	0.0483555	-0.102139	-0.291342	-0.26342	-0.0599397	-0.140646	-0.243992	-0.526859	0.442044	0.0214807	0.0699289	0.469899	-0.380697	-0.0178016	0.951728	0.107445	0.0864292	0.0148221	-0.285851	0.428329	0.428329	0.213503	0.461762	-0.44197	0.178678	-0.0805879	-0.096721	0.26725	-0.162491	-0.177029
CRC9402	0.190069	0.253897	0.155642	0.108668	-0.0139274	-0.208859	0.114533	-0.590716	0.382193	0.539776	0.53705	0.501125	0.101673	0.106463	-0.441818	-0.240324	-0.255372	-0.0115303	-0.148794	0.160611	-0.149233	0.209036	-0.0860772	-0.277282	-0.00436258	-0.195646	-0.495521	0.099087	-0.179411	0.450439	0.494394	-0.158928	0.0623905	0.8039	-0.31275	0.0509676	-0.130471	-0.505606	0.0646642	0.155998	-0.0894441	-0.095355	-0.605704	0.0684459	-0.16114	-0.188859	-0.0235561	-0.0970483	-0.0275871
CRC6728	0.0526005	0.00920795	-0.201485	-0.202335	-0.102969	-0.795396	-0.205739	-0.882619	0.379791	0.487274	0.118743	0.0790728	0.278348	0.124855	-0.333053	-0.252506	-0.652656	-0.64686	0.0125081	0.190428	-0.142387	0.350245	-0.0340165	-0.340986	0.452059	-0.157966	-0.748711	0.113288	-0.157966	0.384044	0.592211	-0.263107	0.0981816	0.510282	-0.274234	0.0547363	-0.0503742	-0.559874	0.377518	0.589022	-0.168724	0.0179915	-0.890131	0.135656	-0.25868	-0.182074	0.00332239	-0.0107528	-0.0911146
CRC6963	0.241594	0.200571	-0.149589	-0.216832	-0.286038	-0.987555	-0.0103606	-1.19334	0.423369	0.32876	0.137998	0.251214	0.540637	0.0404542	-0.47665	-0.340384	-0.751528	-0.678397	-0.0610453	-0.00435275	-0.293012	0.373278	0.0462545	-0.440067	-0.37661	-0.325327	-1.07529	0.680448	0.077231	0.175771	0.663738	-0.226019	-0.0899603	0.525994	-0.361522	0.0263842	-0.0810236	-0.793766	0.253722	0.187747	0.127839	-0.0798745	-0.877142	0.450861	-0.128943	0.0167484	-0.109173	-0.294011	-0.37168
CRC9594	0.141904	0.0969085	-0.227908	-0.213524	-0.124177	-0.784812	-0.146956	-0.86168	0.324896	0.499893	0.0959848	0.0254569	0.443281	-0.0723819	-0.549836	-0.377664	-0.673528	-0.71507	-0.33469	0.108404	-0.198715	0.304651	-0.0380121	-0.332823	-0.132812	-0.149692	-0.790778	-0.342807	-0.20781	-0.254166	0.447994	-0.339055	-0.0801901	0.409109	-0.265991	0.0118097	-0.0749799	-0.538317	0.439645	0.0618615	-0.160689	-0.314287	-0.843847	0.105195	-0.255934	-0.279712	-0.00791303	-0.076541	0.0322324
CRC8261	-0.0807969	-0.094389	-0.202731	-0.201154	-0.166389	-0.3296	0.11625	-0.52282	0.311106	0.291084	0.0405405	0.140076	0.37309	0.0369827	-0.335929	0.0298406	-0.19121	-0.11502	-0.0253474	0.200958	-0.0202422	-0.10811	-0.178746	-0.169468	-0.124949	-0.195389	-0.536007	-0.0356124	0.00910803	1.18718	0.648126	-0.174615	0.175296	1.53571	0.115829	0.177721	0.0502795	-0.252474	0.490899	0.489598	0.195384	0.219518	-0.288847	0.30113	0.0244608	-0.0379556	-0.0807969	-0.331324	-0.181334
CRC9442	-0.0210798	0.0878864	-0.191692	-0.0364024	-0.0511239	-0.771601	0.0027096	-0.941842	0.119283	0.346977	-0.0771237	0.123584	0.295742	-0.0483203	-0.421698	-0.259637	-0.440288	-0.459797	-0.193944	-0.0552116	-0.256692	0.134841	-0.0562353	-0.342758	-0.284614	-0.19338	-0.630358	-0.0631645	-0.146838	-0.123581	0.777036	-0.206959	0.0256294	0.450431	-0.33777	-0.105984	-0.125192	-0.552094	1.03731	0.165242	-0.16826	-0.256398	-0.756131	0.109274	-0.284314	-0.252579	-0.0724556	-0.151206	0.0100641
CRC5781	0.148207	0.349334	0.347751	-0.108001	0.0887674	0.131368	0.231639	-0.564936	0.551918	0.215751	-0.0125574	-0.0664419	0.0124494	0.0826864	-0.263438	-0.189824	-0.270231	-0.240385	-0.0817266	-0.144984	-0.175178	-0.0830077	-0.0945888	-0.185231	-0.150793	-0.0496467	-0.345103	-0.0371773	-0.0454782	0.0872495	0.370392	-0.146323	0.261555	0.23644	-0.299219	-0.0392481	-0.149898	-0.330828	0.228889	-0.0297471	-0.109306	-0.192587	-0.409536	0.116191	-0.155727	-0.16927	-0.207413	0.282597	-0.0141857
CRC5681	-0.0566721	0.11765	-0.235044	-0.0679458	-0.0927916	-0.918208	-0.062298	-1.22165	0.0434799	0.018616	-0.0369898	-0.0975406	-0.0487669	-0.149782	-0.693075	-0.489879	-0.752289	-0.684373	-0.181843	-0.11463	-0.386217	-0.0739501	-0.2969	-0.500173	-0.405436	-0.311013	-0.865762	-0.123598	-0.282923	-0.36725	0.192645	-0.236914	-0.108455	0.660339	-0.438623	-0.256128	-0.262971	-0.673189	-0.0111575	-0.0513972	-0.303939	-0.385387	-0.991451	-0.021435	-0.392873	-0.258025	-0.151897	-0.239911	-0.177886
CRC6189	0.159063	0.125136	-0.147613	-0.0652889	-0.0172165	-0.584797	-0.0743572	-0.76665	0.498651	0.752408	0.0945942	0.0498535	0.181528	0.00718751	-0.258843	-0.16868	-0.413912	-0.461588	2.61855	2.06033	0.383665	0.326375	0.00623198	-0.140894	-0.140894	-0.106381	-0.60802	0.012273	-0.0770551	0.243387	0.335279	-0.11052	0.0113209	1.01322	0.564612	0.067367	-0.0246841	-0.418182	1.03712	0.197243	0.0740701	0.0195522	-0.515459	0.0990825	-0.156146	-0.157573	0.0587904	0.042726	0.0176568
CRC5610	-0.0419685	0.100135	-0.302335	-0.130158	-0.104369	-0.904577	-0.152273	-1.26477	0.27575	0.601462	-0.0976721	0.151418	0.101479	0.164334	-0.473001	-0.247849	-0.405599	-0.467677	-0.0646454	-0.0350621	-0.11032	0.210519	-0.0276989	-0.252991	0.135983	0.125895	-0.563268	0.286915	0.0527625	1.22764	0.80891	-0.133842	0.140021	1.04434	-0.200304	0.108625	0.43469	-0.470004	0.369727	0.426046	0.113517	0.00306229	-0.781615	0.284354	-0.162585	-0.257291	-0.114083	-0.103853	0.0991269
CRC5332	0.130489	0.118062	-0.300863	-0.308671	-0.278786	-0.571705	0.054707	-0.896992	0.195013	0.54243	-0.0968615	0.0208424	-0.047968	-0.186499	-0.535263	-0.374454	-0.449533	-0.448301	-0.0216061	0.411082	-0.245221	0.35005	-0.0843623	-0.322154	-0.279882	-0.295866	-0.734935	0.121386	-0.201476	0.631387	0.615562	-0.294758	0.0230657	0.584887	-0.00973954	0.0577465	-0.110932	-0.569693	0.00203024	0.118894	-0.100729	-0.21766	-0.740959	0.06251	-0.286475	-0.254886	-0.191646	-0.214513	-0.180347
CRC9732	0.214571	0.159671	0.107942	-0.0858465	-0.175503	-0.271103	0.179474	-0.336732	0.472437	0.549076	0.281123	0.389853	0.331096	0.144801	-0.18364	0.126489	0.135674	-0.193466	-0.0385899	0.248231	0.0687469	0.121214	0.0522115	0.00573709	-0.129192	-0.0812786	-0.299117	0.0742168	0.0625683	0.124513	0.554467	-0.285042	-0.067661	2.42987	-0.00359613	0.213952	0.0598138	-0.193466	0.489937	0.420775	0.315015	0.107942	-0.264184	0.349822	-0.219162	-0.0721859	0.0577444	-0.117454	-0.0601509
CRC7856	0.333135	0.268833	0.446772	0.257611	-0.215805	-0.166957	0.401306	-0.379304	0.278663	0.553189	0.0297961	0.165252	0.252964	0.112732	-0.318762	-0.181259	-0.282656	-0.448972	-0.122293	0.0551814	-0.035287	0.103913	-0.170519	-0.175879	0.0367638	0.166664	-0.251199	0.0567056	-0.100045	-0.153676	0.328726	-0.304994	0.00316576	0.557502	1.51212	0.165958	-0.114553	-0.393803	0.311592	0.258273	0.183505	-0.0958054	-0.495125	0.114929	-0.221336	-0.293297	-0.054082	0.303911	0.0620278
CRC8941	0.0213191	0.155598	-0.194854	-0.0379436	0.0539156	-0.794178	-0.010018	-0.955254	0.303741	0.92939	0.057279	0.0247594	0.0801341	-0.01657	-0.52337	-0.308998	-0.48233	-0.488622	-0.187442	-0.086429	-0.254367	0.122035	-0.06068	-0.304674	0.0213191	-0.108333	-0.666628	0.00598433	-0.117514	-0.21674	0.329404	-0.199434	-0.0896138	0.530173	-0.233081	-0.144307	-0.120768	-0.548713	0.425862	0.0928327	-0.0890825	-0.277182	-0.832792	0.272661	-0.220226	-0.134955	0.252681	-0.0627648	0.240052
CRC7762	0.205827	0.0182936	0.27098	-0.203249	-0.218951	-0.359389	0.187793	-0.253184	0.342516	0.628545	0.0952887	0.341497	0.574483	0.0423285	-0.289039	-0.00744653	-0.124385	-0.221208	3.55186	0.938642	0.274188	-0.157863	0.252121	0.137005	0.300126	-0.0868565	-0.488465	-0.0436062	0.0106197	1.14404	0.807863	-0.250108	0.021479	1.32664	0.880535	0.281647	0.263466	-0.0930439	1.27365	0.974916	0.39258	0.236854	-0.422917	0.404341	0.00933668	-0.00226164	0.258075	0.049836	-0.0416103
CRC6769	0.107176	0.0698771	-0.270157	-0.301553	-0.360508	-0.422206	0.132613	-0.773417	0.00257598	-0.0221422	-0.13714	0.0734712	-0.0197035	-0.109834	-0.317725	-0.33235	-0.342328	-0.463986	-0.153088	-0.0748744	-0.25902	0.21598	-0.123422	-0.339718	-0.252869	-0.286607	-0.730624	-0.0604797	-0.129795	-0.184937	-0.0286074	-0.214912	-0.148323	0.169413	-0.264784	0.0337706	-0.155189	-0.455014	0.0406306	-0.0315876	0.0309166	-0.160553	-0.548092	-0.0148383	-0.273058	-0.184937	-0.166706	-0.229733	-0.189237
CRC7450	-0.300325	-0.259521	-0.486994	-0.416001	-0.323862	-0.978715	-0.355487	-1.2982	-0.086676	-0.0644278	-0.292388	-0.291333	-0.145036	-0.216331	-0.595443	-0.440059	-0.719436	-0.854317	-0.387821	-0.313651	-0.502782	-0.226125	-0.330891	-0.59805	0.245738	-0.373516	-0.950962	-0.405119	-0.352733	-0.314455	-0.086676	-0.435973	-0.372121	-0.119534	-0.606226	-0.418015	-0.407403	-0.714832	-0.13341	0.198081	-0.450619	-0.442985	-0.953463	-0.116495	-0.386976	-0.485184	-0.37631	-0.429865	-0.407118
CRC8046	0.126039	0.0348651	-0.169741	-0.253659	-0.17229	-0.714152	-0.223503	-1.07399	-0.158863	0.120097	0.0399095	-0.0146109	-0.00743816	0.00519016	-0.673333	-0.0743356	0.402305	-0.860387	-0.0267551	-0.0343561	-0.348518	0.129001	-0.179601	-0.561194	-0.604812	-0.246349	-0.875741	-0.10881	-0.228422	-0.109857	0.31475	-0.380594	-0.0396675	0.217925	-0.413829	0.000346186	-0.195445	-0.739318	0.521149	-0.0211627	-0.166106	-0.213339	-0.98293	0.221259	-0.155976	0.0145093	-0.0537035	-0.255589	-0.103586
CRC5115	-0.368251	-0.409195	-0.489328	-0.462561	-0.489328	-0.890028	-0.296177	-0.991604	-0.215192	-0.205728	-0.212402	-0.255404	-0.0611799	-0.220228	-0.572744	-0.236008	-0.735442	-0.623728	-0.308637	-0.244532	-0.309233	-0.500856	-0.494064	-0.469873	-0.109674	-0.48259	-0.882913	-0.294406	-0.189177	-0.12796	0.449623	-0.32301	-0.113313	0.459454	-0.3602	-0.18261	-0.100876	-0.621506	0.299381	-0.00216577	-0.0137771	-0.203511	-0.580638	0.182991	-0.276229	-0.240548	-0.292636	-0.481246	-0.327229
CRC8112	0.241358	0.153415	0.0510267	0.045174	-0.0878403	-0.241512	0.0490785	-0.113797	0.537983	0.706286	0.198935	0.237086	0.230224	0.013552	-0.275289	0.106412	-0.194591	-0.294951	-0.0560382	0.198935	0.166953	0.0988976	0.0392975	0.0333968	-0.00859724	-0.0290324	-0.502163	-0.0167366	-0.0228714	0.360047	0.624914	-0.358182	0.0490785	1.68762	0.164256	0.150692	0.133327	-0.29001	0.321021	0.352168	0.307231	0.0314246	-0.371167	0.454335	0.0549154	0.0951258	0.353747	-0.0208235	0.0490785
CRC9960	-0.164501	-0.242418	-0.534706	-0.382061	-0.45777	-0.681724	-0.235177	-0.948263	0.105332	0.431311	0.0771687	0.118897	0.101842	-0.00153424	-0.591112	-0.114738	-0.69353	-0.456833	-0.126414	0.154712	-0.265183	-0.22877	-0.438698	-0.429944	-0.498612	-0.374085	-0.867355	-0.116955	-0.103705	1.34657	0.406575	-0.363958	-0.0657421	0.974548	-0.193838	0.132645	0.139007	-0.482089	0.472315	0.364029	1.66992	0.604435	-0.744885	0.428781	-0.0390494	-0.137435	-0.144954	-0.473305	-0.370996
CRC8402	0.277786	0.433437	0.185584	0.164908	0.249622	-0.463058	0.107031	-0.566563	0.332837	0.483817	0.120424	0.298882	0.237382	0.811031	-0.1572	0.0136227	-0.147358	-0.136698	0.0183998	0.13809	-0.0726444	0.219861	0.0660901	-0.174813	0.0160132	0.0901133	-0.288209	0.351887	0.0545083	0.194054	0.65054	0.0128249	0.170641	2.36132	0.0183998	0.0397033	0.0537329	-0.337712	0.403317	0.390477	0.237723	-0.0849734	-0.500153	0.289032	0.0251405	-0.0424824	0.249284	0.11523	0.267456
CRC7335	0.0267811	-0.0115282	-0.144593	-0.390697	-0.31572	-0.861781	-0.236009	-1.31263	0.0437542	0.0563543	-0.207039	-0.0936589	-0.261845	-0.246288	-0.569506	-0.48971	-0.744742	-0.797209	-0.392735	-0.342643	-0.460354	0.0509677	-0.164297	-0.633595	-0.479281	-0.440829	-0.881101	-0.0788213	-0.350938	0.094962	0.26563	-0.425731	-0.211347	0.211937	-0.544829	-0.267816	0.191956	-0.818961	0.63533	0.0197518	-0.304169	-0.217835	-0.985466	0.108854	-0.374904	-0.483617	-0.48058	-0.429909	-0.288152
CRC7168	0.0568438	0.166512	0.349039	-0.0664866	-0.146608	-0.379282	-0.192795	-0.489937	0.135413	0.448819	-0.151264	0.000349971	0.692061	0.0883478	-0.255472	-0.101353	-0.323037	-0.491576	0.60393	0.161723	-0.135289	0.0666794	0.239473	-0.156456	-0.184552	-0.15282	-0.403766	-0.0353089	-0.0594187	0.361987	0.356895	-0.221343	0.0496483	0.445054	-0.0716264	-0.0689318	0.136687	-0.440656	1.36181	-0.0310116	-0.018905	-0.150228	-0.649496	0.291488	-0.238306	-0.259935	-0.104862	-0.110896	-0.108379
CRC5056	-0.026994	0.0278219	-0.102998	-0.0494475	-0.0947122	-0.716422	-0.0300821	-0.814182	0.290746	0.294043	-0.0630892	-0.0480556	-0.0390409	0.0155605	-0.453848	-0.292292	-0.618656	-0.691216	2.02303	0.242652	-0.0997503	-0.0431945	-0.127411	-0.339186	0.330349	-0.124841	-0.676087	-0.0452758	-0.205945	-0.0857591	0.334624	-0.222335	0.10867	0.369154	0.613004	0.074574	-0.0811254	-0.666444	0.35186	0.139538	-0.189739	-0.289	-0.885103	0.0165586	-0.294766	-0.419697	-0.0550285	-0.057477	-0.0449287
CRC8342	0.0683204	-0.0102221	0.250073	-0.449867	-0.360822	-0.820145	-0.296843	-1.10128	0.14588	0.214221	-0.122937	-0.120351	-0.263439	0.00203883	-0.678069	-0.442463	-0.434639	-0.528024	-0.459174	-0.148307	-0.333605	-0.134448	-0.337891	-0.510501	-0.370888	-0.0998242	-0.879513	0.053343	-0.0922015	0.252071	0.318122	-0.416847	-0.198866	0.737376	-0.625253	-0.215332	-0.200816	-0.86893	-0.0191425	0.0401916	0.134168	-0.471365	-1.04694	0.256342	-0.298931	-0.478918	-0.397929	-0.396141	-0.00169653
CRC6005	0.11179	0.0300591	-0.338079	-0.355908	-0.273114	-0.552617	-0.0571892	-0.700438	0.394154	0.327759	0.0231782	0.0414549	0.240471	-0.169631	-0.508742	-0.364906	-0.46455	-0.510405	-0.276647	0.202397	-0.118643	0.374014	0.0505071	-0.243079	-0.0259296	-0.281609	-0.767462	0.0116366	-0.127548	-0.202187	0.505728	-0.389179	-0.181505	0.761063	0.0476844	0.123097	-0.0780006	-0.396849	0.761752	0.126846	-0.0860379	-0.190809	-0.707097	0.108001	-0.325581	-0.366412	-0.0559743	-0.102875	0.379861
CRC5113	0.0708529	0.1178	-0.00103069	0.075036	-0.0900618	-0.615878	-0.0664321	-1.08133	0.12009	0.315066	0.0228914	-0.0179766	0.111793	0.162413	-0.372324	-0.126979	-0.474675	-0.374802	-0.0972064	-0.0636303	-0.265904	-0.00371335	-0.149932	-0.232706	0.300849	-0.0218558	-0.611195	0.0410411	-0.0823447	0.0576792	0.376774	-0.141044	0.33173	0.360475	-0.30981	0.1885	-0.0544627	-0.536318	0.0955921	0.108071	-0.131163	0.474599	-0.761673	0.112147	-0.144212	-0.217946	-0.150144	-0.113464	-0.0160409
CRC7552	0.236925	0.196899	0.198314	0.0645302	-0.0772213	-0.344142	0.131245	-0.474863	0.537116	0.525137	0.176462	0.0484047	0.137651	0.0901651	-0.397296	-0.160624	-0.317607	0.071754	1.48105	0.212389	0.0835437	0.257886	-0.0545725	-0.0955998	-0.212957	-0.0624592	-0.435558	0.128773	-0.186861	-0.0534494	0.43358	-0.206076	-0.0433801	0.9749	0.496666	0.149404	-0.0141334	-0.410896	0.225866	0.18124	0.174546	-0.120082	-0.659903	0.0634953	-0.169114	-0.197367	0.115852	0.0660812	0.0763789
CRC7478	0.0869726	0.267321	-0.082893	0.0600952	0.0735965	-0.582944	0.179963	-0.673483	0.496531	0.62653	0.087448	0.10258	0.536775	0.105869	-0.325215	-0.142411	-0.359795	-0.430865	3.13134	0.263119	-0.0165084	0.145219	-0.000252528	-0.185412	-0.0855701	0.0620317	-0.430184	0.144763	-0.0428009	2.48151	0.70701	-0.0802208	0.12452	2.70809	1.3826	0.0386204	0.0508612	-0.363039	0.566409	0.215195	-0.0114087	-0.119186	-0.629846	1.01382	-0.064291	-0.154727	-0.0298525	0.00176664	0.125447
CRC9173	-0.098607	0.254344	-0.123405	-0.186099	-0.00520771	-0.787668	-0.265636	-1.12293	0.318285	0.616672	-0.0130556	0.120468	0.284536	-0.0319779	-0.553465	-0.398667	-0.577831	-0.852683	-0.0646813	-0.0377478	-0.1709	0.239742	-0.191036	-0.328985	-0.328441	-0.169924	-0.782443	0.170599	-0.200962	-0.190542	0.364783	-0.259399	-0.0257898	0.567236	-0.0484609	-0.0958264	-0.262514	-0.637911	0.208212	0.0103611	-0.213466	-0.311137	-1.06649	0.0979757	-0.40956	-0.447458	-0.174807	-0.232682	-0.0810861
CRC7100	-0.0731458	-0.058364	0.289507	-0.162793	-0.270255	-0.485709	-0.10773	-0.836602	0.148822	0.205651	0.0168494	0.0540556	0.108125	-0.0170481	-0.417157	-0.0451886	-0.486698	-0.413391	-0.127651	0.115966	0.0210311	-0.405886	-0.124568	-0.190729	-0.202057	-0.126109	-0.641122	-0.0731458	-0.042277	0.0621949	0.396381	-0.413391	-0.058364	0.933894	0.00985276	0.0451858	0.15961	-0.355325	1.13988	0.452159	0.0976044	0.11857	-0.451509	0.258555	0.271484	-0.0993842	0.0328139	-0.324932	-0.133061
CRC6726	-0.303255	-0.315513	-0.503242	-0.436128	-0.406982	-0.501841	-0.0903094	-0.627627	-0.0934721	-0.0234346	-0.188341	-0.079817	-0.051863	-0.165974	-0.425461	-0.18384	-0.365611	-0.365611	-0.279048	-0.0861033	-0.29595	-0.465875	-0.494855	-0.392626	-0.46861	-0.454987	-0.609403	-0.262342	-0.292312	-0.27665	0.344599	-0.357985	-0.0945278	0.448283	-0.222557	-0.138493	-0.164864	-0.375843	0.084055	0.175355	-0.042664	-0.100879	-0.428121	0.153289	-0.165974	-0.303255	-0.245827	-0.46861	-0.391329
CRC5357	-0.0221846	-0.284207	-0.256154	-0.325254	-0.36536	-0.567208	0.0780259	-0.49635	0.149427	0.719834	-0.035747	0.104541	1.59063	0.069342	-0.36536	-0.0502982	-0.415451	-0.27513	-0.184536	0.0835249	-0.141745	-0.382587	-0.284207	-0.171378	-0.256154	-0.230584	-0.470795	-0.15094	-0.0693497	0.0177542	0.247164	-0.122624	-0.132609	0.857338	0.0960158	0.195137	0.132853	-0.308695	0.622819	0.396644	0.537815	0.0461946	-0.397831	0.363448	-0.00207702	-0.00207702	0.137392	0.397275	-0.208336
CRC6271	0.380265	0.27595	-0.16812	-0.210543	-0.237145	-0.43954	0.197338	-0.850122	0.174644	0.26998	0.0481652	0.292474	0.352583	0.0293158	-0.342959	-0.283526	-0.297457	-0.365771	-0.0392517	-0.0376921	-0.210543	0.38841	0.0348854	-0.23357	-0.111241	-0.17539	-0.661761	0.229105	0.0507332	-0.0486453	0.337638	-0.164712	0.00908555	0.477543	-0.104695	0.0869292	-0.107146	-0.471295	0.143705	0.268405	0.151246	-0.0152643	-0.590285	0.222612	-0.13023	-0.0957416	-0.114526	-0.139819	-0.0727997
CRC5104	0.217654	0.134247	-0.0412581	-0.15643	-0.0680353	-0.691245	-0.0905778	-0.810915	0.513195	0.475966	0.0822893	0.168665	0.231729	0.0318731	-0.337234	-0.209412	-0.460265	-0.460265	2.79117	0.672839	0.0152551	0.366097	0.174191	-0.122644	1.06815	0.0797678	-0.604881	0.149556	-0.0194674	0.193756	0.621177	-0.221282	-0.0394296	0.705372	0.871293	0.098157	0.00554586	-0.436609	0.274619	0.205369	0.0534514	-0.0303216	-0.681231	0.396133	-0.0257891	-0.0615262	0.0564468	-0.0467576	-0.0158674
CRC5483	0.0588331	0.0541591	-0.271627	-0.135702	-0.052696	-0.736999	-0.116254	-1.07386	0.336698	0.134951	-0.140829	-0.0312205	-0.0231716	-0.101837	-0.469135	-0.313799	-0.587395	-0.595022	-0.13637	-0.104012	-0.324157	0.144877	-0.0766303	-0.571657	-0.451857	-0.319095	-0.789942	0.0372853	-0.0907955	-0.295787	0.243289	-0.21717	-0.145525	0.244999	-0.303265	-0.133479	-0.142393	-0.645135	0.14231	0.0073735	-0.192428	-0.135257	-0.783652	0.0372853	-0.210827	-0.174717	-0.162426	-0.254372	-0.206147
CRC7459	-0.0857468	-0.0898999	-0.244608	-0.421565	-0.43944	-0.618931	-0.0117713	-0.722004	0.177602	0.102052	-0.151437	0.0987381	0.339278	0.192497	-0.334476	-0.328813	-0.483794	-0.472248	-0.0485299	0.327342	-0.102813	0.0402867	0.149051	-0.271657	-0.167174	-0.32911	-0.883894	-0.0297917	-0.109568	-0.0618176	0.100727	-0.295876	-0.174105	0.219192	-0.260692	0.0201088	-0.103322	-0.487109	0.0540398	-0.053437	0.127424	0.00791232	-0.577875	0.089864	-0.16744	-0.090278	-0.189418	-0.297039	-0.378441
CRC8853	0.125798	0.0958315	-0.185993	-0.147567	-0.045782	-0.746222	-0.145791	-1.03369	0.486134	0.866143	0.0295155	-0.0203341	0.104315	0.0152965	-0.493768	-0.194843	-0.704222	-0.663411	-0.14816	-0.0468866	-0.227035	0.258704	-0.183865	-0.409299	-0.22266	-0.171765	-0.695101	0.0461882	-0.154695	0.291414	0.471742	-0.221412	0.149621	0.484223	-0.458061	-0.0507596	-0.137236	-0.615914	0.34714	0.0642061	-0.161259	-0.18782	-0.878129	0.296214	-0.164553	-0.216432	-0.0903573	-0.110138	-0.111293
CRC9068	0.239081	0.338535	-0.0388156	0.126731	0.0697046	-0.678647	0.194229	-0.976577	0.307924	0.314423	0.241275	0.0464705	0.0931104	0.074088	-0.461664	-0.299072	-0.480022	-0.523237	3.23064	0.207258	-0.109752	0.192214	-0.118479	-0.299072	0.326874	-0.120982	-0.741772	0.250261	-0.0808359	-0.00924334	0.550577	-0.1418	0.251229	0.648618	-0.0608738	-0.0647839	-0.123803	-0.595366	0.156489	0.142209	0.00603562	-0.218461	-0.797739	0.264475	-0.176852	-0.10448	0.13436	-0.0141786	0.0795486
CRC6370	0.0615442	0.040242	0.0463029	0.0927239	-0.134982	-0.680484	-0.0104419	-0.898324	0.198104	0.355107	0.0392294	0.0519369	0.302736	0.0529406	-0.566959	-0.340255	-0.525015	-0.202129	-0.230669	-0.0638416	-0.332632	0.0308989	-0.104446	-0.302024	0.0255911	-0.140708	-0.71766	0.77104	-0.214395	0.416291	0.365163	0.195198	0.176899	0.476781	-0.359891	0.0962336	-0.143465	-0.655675	0.199193	0.0862671	-0.185935	-0.35057	-0.92812	-0.0235019	-0.382781	-0.190679	-0.0813556	0.00623682	-0.0497664
CRC7013	0.176934	0.043458	0.299101	-0.120326	-0.227303	-0.419456	0.0766086	-0.371104	0.741371	0.76363	0.292512	0.321045	0.713839	0.236192	-0.223864	0.170415	0.0555367	-0.00147139	5.39333	1.78555	0.238687	-0.0282162	-0.0832409	0.0966896	0.202081	-0.00589457	-0.45228	0.426025	0.0800909	0.191818	1.00587	-0.145319	0.0420303	1.22962	0.988187	0.256648	0.11242	-0.198329	0.779567	0.535596	0.645444	0.226798	-0.402834	0.642149	0.00293828	-0.0463256	-0.0372425	-0.100481	0.155308
CRC5640	0.121239	-0.0962632	-0.288696	-0.191454	-0.219297	-0.886127	-0.141157	-1.35603	0.0904032	0.00277713	-0.134085	-0.00871296	0.119641	-0.0588647	-0.5388	-0.42084	-0.820225	-0.718666	3.05864	0.0466667	-0.408105	0.0838611	-0.199212	-0.534768	-0.37596	-0.370335	-0.877484	-0.102592	-0.184922	0.182533	0.171469	-0.378442	-0.0862689	0.168689	-0.0807462	-0.260951	-0.249753	-0.6926	0.00485644	-0.0862689	-0.346282	-0.428068	-1.03517	-0.0341045	-0.439803	-0.27014	-0.282766	-0.346282	-0.254719
CRC5158	0.341236	0.0637304	-0.00949493	-0.177484	-0.146998	-0.318072	0.159105	-0.484586	0.499583	0.160695	0.0316438	0.146319	0.0967814	-0.0616974	-0.223763	0.231513	-0.220999	-0.137847	-0.16415	0.0368489	-0.0118815	0.0176708	0.218338	-0.0226703	-0.270147	-0.28739	-0.451005	-0.135243	-0.179494	1.02874	0.942007	-0.227918	-0.0432719	0.623158	-0.044493	0.0135698	0.487806	-0.334407	0.886385	2.77589	0.171779	0.133418	-0.355468	0.334676	-0.0992697	-0.0803613	-0.110735	-0.183524	-0.278743
CRC7557	0.148585	0.0333997	-0.300722	-0.263886	-0.182305	-0.611809	-0.0465647	-0.994957	0.302933	0.409399	-0.0550121	0.0529977	0.12171	-0.0485715	-0.19603	-0.262953	-0.534963	-0.607661	-0.199147	-0.12528	-0.304554	0.434903	-0.229787	-0.533838	-0.341474	-0.232521	-0.665618	-0.00427477	-0.242594	0.232623	0.485708	-0.350358	0.0204401	0.566597	-0.481933	-0.210786	-0.249041	-0.694236	0.25525	0.288062	0.171524	-0.222519	-0.828476	0.257851	-0.368292	-0.360793	-0.262022	-0.254127	-0.255517
CRC9377	0.287476	0.375921	0.166959	0.0983141	0.2461	-0.291077	0.236483	-0.588278	0.448668	0.490841	0.315466	0.428712	0.319555	0.396019	-0.142627	0.184312	0.0107597	-0.0684105	2.71598	0.361959	0.13804	0.13804	0.0953818	-0.0419383	1.32457	0.208939	-0.221784	0.370474	0.17323	0.281684	0.632598	0.140176	0.21975	0.93015	0.502232	0.252366	0.187069	-0.155231	0.585571	0.37108	0.178089	0.16661	-0.34035	0.387355	0.102701	0.0362129	0.190851	0.249401	0.229813
CRC9105	0.0919131	0.236181	0.275206	0.246614	-0.0541019	-0.211807	0.230351	-0.507588	0.0666191	0.255825	-0.0792179	0.0594039	0.322	0.112975	-0.353443	-0.183518	-0.0392396	-0.358705	-0.0937686	-0.0287166	-0.151962	0.0112651	0.244302	-0.226964	0.0395409	-0.132302	-0.342976	0.240827	-0.159595	-0.106253	0.459902	-0.137569	0.212722	0.411267	-0.216577	-0.0385357	-0.0886592	-0.451229	0.17316	0.313203	-0.00927673	-0.0763252	-0.634802	0.067927	-0.146642	-0.266805	-0.100365	0.0281626	0.0112651
CRC7166	-0.277886	-0.269332	-0.471511	-0.539822	-0.489679	-0.908165	-0.532434	-0.899691	-0.12808	0.163337	-0.278572	-0.14238	-0.207562	-0.124373	-0.641682	-0.532434	-0.796779	-0.940393	-0.410798	-0.252712	-0.378795	-0.11883	-0.339585	-0.475441	-0.174603	-0.393592	-0.787956	-0.39508	-0.418343	-0.55305	-0.10537	-0.617596	-0.263544	0.105054	-0.398807	-0.271038	-0.383587	-0.659455	0.392142	-0.067505	-0.308756	-0.339943	-0.968919	-0.224658	-0.55971	-0.564726	-0.298624	-0.294453	-0.2174
CRC5309	-0.191118	-0.240669	-0.338308	-0.363037	-0.449378	-0.710507	-0.032356	-0.781404	0.408822	0.470028	0.145437	0.369432	2.04412	0.0399776	-0.574331	-0.07871	0.109217	-0.377577	-0.124487	0.349478	-0.00135443	-0.132544	-0.230167	-0.333412	-0.473949	-0.369036	-0.784742	0.19032	-0.0161835	0.26646	0.730166	-0.47072	-0.0713556	0.791284	-0.0463067	0.167017	0.0896667	-0.461077	0.31902	0.556963	0.00484406	0.0240444	-0.740651	0.575562	-0.132544	-0.345189	-0.0729867	-0.388198	-0.264234
CRC8706	0.128804	0.149275	0.123039	0.0815303	0.0660896	-0.415037	0.208547	-0.489626	0.479123	0.649215	0.244834	0.291412	0.198074	0.414514	-0.208307	0.128804	-0.211338	-0.294407	0.155878	0.364491	0.0408317	0.105604	-0.0285897	-0.118494	0.297823	0.0555351	-0.360175	0.192121	0.0555351	0.278504	0.639825	0.00940589	0.371397	0.737385	0.0535159	0.384307	0.0635836	-0.253837	1.49558	0.301656	0.0474414	0.0239159	-0.511132	0.3827	-0.0179346	-0.15014	0.175042	0.157759	0.160575
CRC5134	0.270754	0.302754	0.094119	0.177422	0.179206	-0.370524	0.278544	-0.430941	0.548957	0.615486	0.166669	0.3082	0.302754	0.114157	-0.281936	-0.163377	-0.168663	-0.0927726	0.0289852	0.256176	0.0808163	0.329782	0.484994	-0.155859	2.40389	0.112913	-0.271336	0.344699	-0.0220415	0.124072	0.84564	0.011731	0.196342	1.14157	0.019056	0.13085	0.058369	-0.257593	0.351573	0.290149	0.506	0.00771981	-0.438218	0.184546	-0.0841851	-0.0118265	0.231164	0.0492913	0.258991
CRC6646	-0.257545	-0.385737	-0.410013	-0.483613	-0.458515	-0.820274	-0.186415	-0.93463	-0.0756445	0.0598947	-0.26211	0.0407208	0.181407	-0.110202	-0.529188	-0.200217	-0.480064	-0.419329	-0.237745	-0.0926503	-0.253563	-0.44721	-0.414663	-0.410646	0.503672	-0.407061	-0.816074	-0.241495	-0.172922	-0.240744	1.08781	-0.56822	-0.306206	0.585972	-0.134929	-0.0899429	-0.135278	-0.495656	0.201161	0.329441	1.82945	0.688186	-0.620495	0.360702	-0.237557	-0.274352	-0.285925	-0.522328	-0.395524
CRC8430	0.0260861	0.0621286	-0.188291	-0.0299501	0.000221255	-0.750746	0.0241296	-1.10314	0.0129924	-0.0974515	0.0450777	-0.00465272	0.0954303	-0.0527132	-0.504308	-0.315748	-0.543749	-0.561268	-0.130728	-0.0735116	-0.273424	0.00992008	-0.0842589	-0.284967	-0.347481	-0.201966	-0.649772	-0.0665454	-0.190308	0.00529923	1.08076	-0.12324	-0.0412867	0.320069	-0.269153	-0.163304	-0.114353	-0.532827	-0.0408315	0.0330211	-0.114114	-0.257471	-0.855715	0.016933	-0.256942	-0.107902	0.0691037	-0.088251	0.0388467
CRC8749	0.00282668	-0.0650094	-0.256054	-0.270167	-0.342883	-0.528183	-0.317245	-0.56515	0.0152536	0.0789355	-0.0857138	-0.0575536	0.0253819	-0.0872944	-0.453711	-0.170631	-0.566913	-0.448826	-0.349507	-0.086662	-0.352925	-0.171972	-0.260148	-0.235752	-0.249845	-0.367256	-0.733644	-0.252325	-0.26497	-0.146208	-0.00193567	-0.482541	-0.260148	0.582331	-0.108644	-0.140289	-0.0332802	-0.473418	0.887659	0.368365	0.145992	-0.150828	-0.700122	0.190374	-0.231901	-0.141931	-0.0898272	0.211228	-0.267477
CRC8363	0.0107702	-0.0137039	-0.267681	-0.212648	-0.288087	-0.639298	-0.00549961	-0.689274	0.231152	0.406333	0.141801	0.102076	1.01796	0.0193614	-0.503753	-0.0473616	-0.626386	-0.504758	-0.184993	0.0407042	-0.291769	-0.218202	-0.280105	-0.197129	0.177331	-0.278815	-0.757722	-0.00585534	-0.00621117	0.222674	0.402451	-0.274951	0.0310263	0.798192	-0.136473	0.171836	0.11293	-0.553329	1.21086	0.285655	0.209097	-0.0561765	-0.610069	0.701819	-0.0580197	-0.0322452	-0.00906094	-0.425763	-0.250717
CRC6318	0.142278	0.327329	0.0541981	0.209129	0.208479	-0.375508	0.182561	-0.483249	0.452311	0.378223	0.095222	0.451212	0.269595	0.190155	-0.300947	-0.148667	-0.254941	-0.272079	-0.0399973	0.1255	-0.134575	0.171595	0.0253249	-0.172604	-0.0330612	-0.0520214	-0.413535	0.0646537	-0.0732091	0.238406	0.617652	-0.144093	0.112006	0.648658	-0.0692619	0.00898957	0.0480335	-0.304191	0.559697	0.186198	-0.0208122	-0.0823288	-0.591174	0.160545	-0.154509	-0.11085	0.246029	0.0341578	0.200981
CRC8978	-0.255516	0.00160299	-0.322129	-0.107347	-0.128231	-0.754988	0.0246485	-0.903086	0.0535267	0.0757638	-0.00884845	-0.108211	-0.196431	-0.10562	-0.543853	-0.4121	-0.520658	-0.506918	-0.329164	-0.0748872	-0.220522	-0.167321	-0.233664	-0.37211	-0.408902	-0.315128	-0.712317	-0.11254	-0.289418	-0.280624	0.621127	-0.287459	-0.241227	1.9552	-0.29531	-0.0935907	-0.213067	-0.55206	0.202436	0.0119793	-0.309154	-0.414236	-0.8357	-0.0673051	-0.322129	-0.455427	-0.191843	-0.2075	-0.138787
CRC8539	-0.265623	-0.38682	-0.346742	-0.501921	-0.483697	-0.681352	0.0188744	-0.613735	0.11209	0.218321	-0.0608335	0.0682952	0.395484	-0.101939	-0.41302	-0.0199914	0.038342	-0.23685	3.30988	0.683677	0.018022	-0.431531	-0.40043	-0.384564	-0.456193	-0.389079	-0.617704	-0.251165	-0.091782	0.000867247	0.326931	-0.342357	-0.24706	1.02568	1.60696	0.315876	0.063346	-0.475271	0.225723	0.40725	0.434338	0.267923	1.11089	1.37032	-0.0973131	-0.333627	-0.0835249	-0.458564	-0.35004
CRC8923	0.0706002	0.000232764	0.0315821	0.0966111	-0.224458	-0.770502	0.171127	-0.70239	0.453681	0.487496	0.0749681	-0.0402911	0.244311	0.0897206	-0.497834	-0.383156	-0.715154	0.376517	1.61475	0.173573	-0.224458	0.118357	-0.13296	-0.312424	-0.125423	-0.0535792	-0.715154	0.316915	-0.106506	0.547189	0.573358	-0.169176	0.0315821	0.522136	-0.299363	-0.115934	-0.0810141	-0.658948	0.614446	0.128899	-0.0497701	-0.326181	-0.848591	0.192591	-0.40003	-0.285299	-0.146117	0.00619148	-0.0708457
CRC5688	-0.0404843	-0.239917	-0.209575	-0.330065	-0.317068	-0.626115	-0.0586232	-0.634152	0.277566	0.376388	0.0582055	0.224107	1.85501	0.0444237	-0.383258	-0.0667587	-0.388347	-0.30579	0.0890467	0.241782	0.0908763	-0.392601	-0.139257	-0.18723	0.511389	-0.101856	-0.631133	0.00679987	0.0437941	0.248355	0.632739	-0.378187	-0.10674	0.81277	0.25163	0.191509	0.217423	-0.117263	0.569408	0.492134	0.294602	0.224663	-0.432343	0.268973	0.0650473	-0.196127	0.0939206	-0.293804	-0.11024
CRC5109	0.143772	0.0402392	-0.0945834	-0.14955	-0.0950828	-0.53803	0.273248	-0.630212	0.770732	0.706265	0.286346	0.453115	0.879975	0.129093	-0.476545	-0.243316	-0.432959	-0.0329956	-0.10536	0.130161	-0.0182376	0.340169	-0.0229818	-0.290585	0.188371	-0.0918394	-0.348955	0.269955	-0.0983335	0.0260704	0.658324	-0.294308	0.00478584	0.746823	-0.0512943	-0.0344318	-0.0580949	-0.217529	0.147577	0.51824	0.177867	0.140381	-0.503475	0.185084	-0.213185	-0.123842	0.228643	0.190832	0.0529183
CRC5507	0.165556	0.211677	0.0375073	0.0154335	0.0689412	-0.561095	0.0625877	-0.673772	0.441706	0.973153	0.151655	0.228532	0.621853	0.0644058	-0.446193	-0.216914	-0.319081	-0.34298	-0.0694079	0.0513249	-0.107792	0.28991	0.216045	-0.218755	-0.144423	-0.0847736	-0.59561	0.475349	-0.0391588	0.136467	0.3199	-0.146875	-0.0777385	0.978305	-0.0584846	-0.0265248	0.0504078	-0.409138	0.751271	0.231232	0.269564	-0.114633	-0.671752	0.196835	-0.184525	-0.0548618	0.311504	0.025113	0.30049
CRC5971	0.142294	-0.0387422	-0.261628	-0.19658	-0.155562	-0.749818	-0.0975948	-1.10549	0.451441	0.310624	0.0638244	0.0489043	0.0163809	-0.0836292	-0.468919	-0.304441	-0.609481	-0.659131	-0.220607	-0.029734	-0.311569	0.285123	-0.0933226	-0.446296	-0.212986	-0.253978	-0.758451	-0.0885528	-0.190727	-0.151825	0.365287	-0.250549	0.136922	0.401216	-0.368248	0.15456	-0.0895736	-0.612412	0.0935092	0.194942	-0.1942	-0.0965683	-0.833135	0.0214325	-0.303848	-0.340642	-0.18181	-0.225087	-0.0934933
CRC9291	0.186992	0.178204	0.110292	-0.0404584	0.0409989	-0.728089	0.0859705	-0.970549	0.671251	0.658456	0.106843	0.129273	0.417234	0.830973	-0.259118	-0.117959	-0.462584	-0.5167	-0.00169148	0.171615	0.0284565	0.301018	0.0234754	-0.22414	0.699425	0.0529444	-0.7538	0.199854	0.0670528	0.329549	0.601435	-0.0435913	0.169512	0.573762	-0.175599	0.135443	0.0722075	-0.39367	0.571033	0.174014	0.188921	0.0657612	-0.737924	0.330625	-0.00457162	-0.0338668	0.0534332	-0.0134173	-0.048828
CRC6932	0.107631	0.117912	-0.0952668	-0.0688914	-0.019486	-0.9273	-0.179151	-1.04417	0.417339	0.359653	0.112603	0.0497372	0.146592	0.163119	-0.405672	-0.187421	-0.711065	-0.712949	-0.084862	0.0996032	-0.0834397	0.313821	-0.0388487	-0.318478	-0.0111562	-0.0357017	-0.772602	0.0454719	-0.0463504	-0.0105768	0.454041	-0.116304	0.179798	0.541051	-0.304208	0.0788836	-0.0493224	-0.616348	0.287365	0.110119	-0.0351124	-0.154195	-0.943428	0.22838	-0.178283	-0.125266	0.0432415	0.0271553	0.0310999
CRC6516	-0.215921	-0.0386907	-0.318713	-0.183998	-0.213884	-0.830058	0.0416664	-1.07428	0.116434	0.194948	-0.236453	-0.177698	0.0158572	-0.144982	-0.563042	-0.41997	0.0664634	-0.572147	-0.100392	-0.169778	-0.31689	-0.117428	-0.278415	-0.420753	-0.304914	-0.253092	-0.667897	-0.0163275	-0.314341	-0.371478	0.825938	-0.320904	0.0686966	0.760787	-0.426639	-0.170436	-0.260783	-0.655402	0.334889	0.165254	-0.162556	-0.360544	-0.80633	0.425023	-0.297704	-0.445239	-0.314705	-0.309982	-0.111727
CRC5975	0.0549003	0.357969	0.0101841	0.144786	0.232715	-0.361387	0.351882	-0.511447	0.570784	0.750431	0.18643	0.372325	0.492709	0.10281	-0.324361	-0.167492	-0.284701	-0.0540341	-0.0399589	0.0464442	-0.0339685	0.207653	0.0623754	-0.168585	-0.103362	-0.0200867	-0.293023	0.51331	0.00728228	-0.0429635	0.835783	-0.0580809	0.120822	1.73297	-0.189518	0.0558368	-0.0499986	-0.269372	0.174407	0.434852	0.0398328	-0.0846657	-0.391707	0.368561	0.0369901	-0.0419612	-0.04497	-0.0419612	0.0586427
CRC7850	0.0556776	0.537249	-0.0579094	0.0613408	0.286557	-0.726192	0.12627	-1.0111	0.468586	0.777671	-0.00590797	0.0457132	0.222921	-0.0571422	-0.666469	-0.35511	-0.559387	-0.441572	-0.209912	-0.156349	-0.325248	0.0948609	-0.214182	-0.311459	-0.372184	-0.0275357	-0.739669	-0.0245333	-0.260234	-0.103119	2.2634	-0.0905053	-0.021537	0.446035	-0.404996	-0.171214	-0.192117	-0.599036	0.0428536	0.0941704	-0.0472057	-0.240939	-0.895507	-0.0411248	0.0204969	-0.27443	0.21659	-0.159639	0.393126
CRC6164	0.226782	0.511319	0.143036	0.344852	0.355782	-0.357188	0.368429	-0.580324	0.417938	0.592876	0.322742	0.212824	0.222808	0.188576	-0.162685	-0.0157599	-0.157496	-0.160088	0.17012	0.20277	0.0338539	0.339356	0.137768	-0.0695757	0.0372524	0.103595	-0.267802	0.25916	0.0451515	0.132482	0.769458	0.0574775	0.26013	0.726595	-0.0598606	0.217825	0.17012	-0.207567	0.438647	0.373816	0.305933	0.000581496	-0.430406	0.410095	0.042899	-0.0941537	0.236671	0.0949236	0.307811
CRC6058	-0.300235	-0.311278	-0.381034	-0.378543	-0.359587	-0.702754	-0.177523	-0.446487	0.134121	0.265214	0.0832246	0.102373	0.440027	0.00779665	-0.405761	-0.0036736	0.946203	-0.267988	0.188892	0.242198	0.0213788	-0.238703	-0.264534	-0.350608	-0.359587	-0.133457	-0.57558	-0.197141	-0.16316	-0.143995	0.0616801	-0.279948	-0.118138	0.637544	0.105935	0.252949	0.132957	-0.331211	0.308626	0.280531	0.0952222	0.0223216	-0.50959	0.062597	-0.195679	-0.388951	0.00430152	-0.312863	-0.190208
CRC7292	-0.166756	-0.043718	-0.107283	-0.0979019	-0.214233	-0.724881	-0.170029	-0.851287	0.0233182	0.55462	-0.0627125	0.125254	0.174011	-0.00312371	-0.443399	-0.365217	-0.710512	-0.580393	-0.0723043	0.0282225	-0.244966	-0.0570744	-0.128503	-0.326095	-0.0258173	-0.183196	-0.457041	-0.123055	-0.0696821	-0.123962	0.402711	-0.176127	0.120669	1.26892	0.505935	-0.018213	-0.149117	-0.505833	0.270987	0.0155187	0.372177	-0.114922	-0.812774	0.0484797	-0.344995	-0.299224	-0.192675	0.124872	-0.088139
CRC5249	-0.0555283	-0.0841155	-0.267827	-0.189031	-0.116768	-0.663646	-0.212937	-0.794274	0.988907	0.388339	-0.0967156	-0.0153084	-0.162103	-0.142279	-0.47694	-0.360308	-0.44023	-0.470415	-0.243517	-0.0057538	-0.163564	-0.00689002	0.0151495	-0.314896	0.0209932	-0.292022	-0.609137	-0.200685	-0.16913	-0.282147	0.0829368	-0.264688	-0.208708	0.262687	-0.00951549	-0.0243071	-0.0643272	-0.496941	0.0073787	-0.107269	-0.294261	-0.302501	-0.595661	-0.047502	-0.270134	-0.124715	-0.0579721	-0.141511	-0.231309
CRC5834	0.207158	0.0541334	0.364572	-0.10561	-0.12978	-0.295649	0.285837	-0.207267	0.334602	0.995751	0.0376923	0.252387	0.639096	0.0397577	-0.311359	0.193308	-0.317956	-0.252044	-0.0762356	0.198864	-0.027848	-0.0931094	0.212661	0.118086	-0.175771	-0.185389	-0.471282	-0.192645	-0.0919783	0.691271	0.443919	-0.228239	-0.156726	0.820629	0.0490157	0.10335	0.200711	-0.33927	1.21358	0.257721	0.0744248	0.0314782	-0.434976	0.431387	0.00846158	0.0294009	0.197939	-0.0987782	-0.20482
CRC5296	-0.170912	-0.140691	-0.316806	-0.171134	-0.160548	-0.560287	-0.0159911	-0.317785	0.130196	0.203388	-0.00332535	0.0882809	0.0767704	0.161995	-0.25076	-0.136147	-0.079173	-0.0534449	1.51187	0.392871	-0.160548	0.0492969	-0.0179802	-0.222962	-0.174236	-0.123243	-0.312893	-0.0035224	-0.041661	0.0416777	0.162522	-0.095253	0.148402	0.237804	0.014689	0.119017	-0.120248	-0.270306	-0.0352006	0.238137	-0.00253743	-0.166272	-0.54644	0.00531827	-0.247023	-0.0179802	-0.00411371	-0.0207695	-0.0571216
CRC7111	0.0657988	-0.155849	-0.23177	-0.289452	-0.295751	-0.466106	0.117564	-0.435437	0.136401	0.112384	-0.0150353	0.42946	0.732661	-0.0140908	-0.390621	-0.188508	-0.198129	-0.24556	-0.0956646	0.0505321	-0.0896824	-0.176306	-0.182659	-0.09018	0.626135	-0.166304	-0.521399	-0.166304	-0.149613	0.110653	0.44877	-0.335311	-0.224105	2.47137	1.1746	0.124871	0.0382923	-0.242791	0.184091	0.363404	0.52092	0.0622212	-0.506047	0.196383	-0.0926704	0.0277833	0.0505321	-0.226291	-0.141339
CRC8927	0.054525	0.0528726	-0.217455	-0.125904	-0.0278788	-0.779372	-0.00704785	-0.928728	0.297437	0.354354	0.0693119	0.0518803	1.89112	-0.00240204	-0.380021	-0.198635	-0.51418	-0.639488	-0.122166	0.0505561	-0.157118	0.247748	-0.104173	-0.258102	-0.18278	-0.0869474	-0.73788	-0.0312048	-0.0898649	-0.130215	0.218861	-0.213273	-0.0670478	0.687347	-0.114533	-0.0113629	-0.0753361	-0.483643	0.25725	0.00872134	-0.186288	-0.188241	-0.831218	0.13044	-0.183558	-0.211485	-0.0343629	-0.0887701	-0.164019
CRC8033	0.0903805	0.09496	-0.192482	-0.105501	-0.0726046	-0.986875	-0.149961	-1.04212	0.215657	0.266882	-0.0129168	0.0572848	0.153793	0.0393394	-0.488327	-0.28862	-0.740714	-0.75933	-0.052208	0.0694358	-0.292602	0.151743	-0.0919051	-0.458048	-0.16193	-0.151045	-0.917592	0.0176347	-0.0925992	-0.120641	0.465737	-0.254821	-0.01226	0.442448	-0.218761	0.0488122	-0.0919051	-0.698894	0.162836	0.12034	-0.174	-0.217247	-0.999837	0.29236	-0.193971	-0.190995	-0.0407766	-0.176941	-0.271229
CRC9525	0.248704	0.299998	0.116817	0.083386	0.0288605	-0.164384	0.439829	-0.1843	0.366638	0.280315	0.056895	0.109399	0.460188	0.178608	-0.257853	0.0894308	-0.113158	-0.219985	-0.0382038	-0.00831072	-0.161988	0.00880076	-0.0777321	0.0215025	-0.0288978	-0.112002	-0.387576	0.0553518	-0.0659274	-0.0766037	1.0088	-0.0698516	0.19552	1.03801	0.6201	0.11583	-0.0981962	-0.35028	0.490578	0.242841	0.123214	0.0914401	-0.297399	0.419979	-0.108538	0.265709	0.0351377	-0.0354605	-0.197732
CRC9006	0.0661499	0.0877888	-0.147374	-0.0825991	-0.0488262	-0.504599	-0.0817659	-0.515809	0.338053	0.310393	-0.061912	0.115661	0.217326	0.0164364	-0.296957	-0.136951	-0.420029	-0.39601	-0.110368	-0.00236121	0.00314677	0.150824	-0.0718048	-0.255027	-0.236363	-0.127462	-0.552277	-0.0350515	-0.0884451	-0.146502	0.38883	-0.217937	-0.0825991	0.359683	-0.192531	0.0608777	-0.0784379	-0.420029	0.0195456	0.0319161	-0.170218	-0.0901197	-0.57672	0.143717	-0.0784379	-0.174653	-0.0358581	-0.131767	-0.164914
CRC6444	-0.249075	-0.109431	-0.421293	-0.201854	-0.135008	-1.01439	-0.118969	-1.48257	-0.175904	-0.217992	-0.402728	-0.450098	-0.382482	-0.430171	-0.777555	-0.59676	-0.794014	-0.786394	0.642431	-0.402242	-0.590665	-0.439104	-0.273722	-0.708725	-0.377704	-0.494931	-0.890097	-0.3115	-0.415404	-0.20439	-0.0626619	-0.419327	-0.29069	-0.197637	-0.629901	-0.508971	-0.4754	-0.771274	-0.317894	-0.369142	-0.504276	-0.517881	-1.0512	-0.320643	-0.439602	-0.370565	-0.202699	-0.47438	-0.370565
CRC8676	0.142048	0.09494	-0.313971	-0.358671	-0.386971	-1.05003	-0.212734	-1.22494	0.170291	0.191116	-0.15222	0.0483572	0.308006	-0.161968	-0.603659	-0.51604	-0.902198	-0.833599	-0.0541102	-0.0853049	-0.338633	0.259169	-0.0719187	-0.504832	-0.56823	-0.374451	-1.06276	0.06642	-0.178693	-0.0572905	0.401645	-0.508558	-0.344172	0.532817	-0.522304	-0.0664157	-0.252797	-0.844546	0.218423	0.0534207	-0.288656	-0.323239	-1.00022	0.184207	-0.320507	-0.297224	-0.166867	-0.3414	-0.436985
CRC9461	0.544634	0.0928788	-0.139682	-0.147314	-0.120778	-0.671336	0.0372518	-1.02169	0.707111	0.609817	0.198548	0.131235	0.408714	-0.000263781	-0.504094	-0.260855	-0.600725	-0.681955	2.00286	0.161012	-0.165976	0.308635	-0.00425611	-0.465421	-0.266278	-0.180057	-0.754072	0.0921311	-0.15026	-0.0950043	0.418291	-0.229672	0.000267697	0.650338	0.194838	0.00610106	0.00186095	-0.557064	0.313348	0.163861	-0.0349644	-0.158245	-0.848048	0.266398	-0.269478	-0.00345676	-0.065506	0.164573	-0.0330598
CRC7221	0.149593	0.100517	-0.163916	-0.215185	-0.0797726	-0.74394	-0.144559	-0.634786	0.377626	0.310375	0.12649	0.142337	0.36646	2.23382e-07	-0.372583	-0.276747	-0.515988	-0.576956	0.611741	0.223883	-0.039885	0.340488	0.16304	-0.258705	0.567282	-0.0643004	-0.76607	0.00986803	-0.083454	0.0309759	0.322196	-0.241203	-0.0727192	0.519542	-0.0814705	0.130651	0.0995181	-0.495847	0.650787	0.106495	-0.113249	-0.139244	-0.76698	0.389728	-0.156142	-0.0925562	0.106992	-0.0448456	-0.12429
CRC6725	0.122137	0.0970024	-0.00815852	-0.00952277	-0.184918	-0.244711	0.117145	-0.223975	0.779189	0.489682	0.30117	0.226648	0.397988	0.0558532	-0.323963	0.706269	-0.114235	-0.270648	-0.00407349	0.112136	0.0134958	-0.0343025	-0.041262	0.175939	-0.140897	0.0740006	-0.323963	-0.0651785	-0.0496579	-0.0440552	0.769676	-0.0894982	0.183122	0.614488	-0.0108883	0.104589	0.0453799	-0.356578	0.284568	0.377259	0.721151	-0.0177355	-0.358315	0.442569	-0.118644	0.0817087	0.258734	0.0584597	0.105849
CRC9100	-0.316629	-0.399264	-0.60935	-0.462876	-0.345316	-0.891344	-0.438692	-1.38996	-0.116231	-0.163451	-0.424374	-0.363413	-0.326457	-0.38174	-0.792684	-0.54655	-0.779125	-0.743139	-0.329418	-0.483619	-0.564465	-0.185193	-0.461793	-0.702899	-0.323502	-0.427543	-0.887702	-0.339334	-0.415431	-0.474849	0.120279	-0.418055	-0.197766	-0.120927	-0.686353	-0.422264	-0.398228	-0.776428	-0.218204	-0.240794	-0.554613	-0.484719	-0.908956	-0.164333	-0.43125	-0.366451	-0.594431	-0.60875	-0.458547
CRC8571	0.184141	0.103417	-0.0831481	-0.151233	-0.134848	-0.790254	-0.0402623	-0.88404	0.437888	0.466611	0.153389	0.254585	0.732474	0.028817	-0.414521	-0.265368	-0.125924	-0.556705	-0.106658	0.14028	-0.065977	0.419108	0.0378991	-0.217753	-0.134848	-0.101051	-0.807844	0.172179	-0.0495141	-8.14759e-05	0.815242	-0.182166	0.0382167	0.579926	-0.147074	0.168556	0.00837343	-0.525622	1.19001	0.178388	0.0453451	-0.0490079	-0.746919	0.359605	-0.137357	-0.08263	0.0824713	-0.0179667	-0.0890331
CRC7426	-0.273105	-0.414865	-0.491336	-0.553748	-0.523691	-0.48553	0.0662205	-0.692315	-0.00986187	0.17652	-0.090181	-0.0683216	0.245339	-0.213111	-0.607904	-0.22153	-0.523691	-0.419009	2.45345	0.409336	-0.214311	-0.54165	-0.562889	-0.531147	0.148792	-0.500088	-0.79448	-0.33179	-0.247087	-0.293247	0.00876717	-0.529653	-0.211912	0.578222	0.437875	0.0799887	0.0138995	-0.622165	0.124323	0.231306	-0.0403907	-0.138331	-0.601611	0.11671	-0.318828	-0.33179	-0.0923853	-0.569015	-0.482636
CRC5940	-0.279956	-0.345524	-0.143074	-0.442634	-0.511709	-0.678	-0.168956	-0.760264	0.158816	0.317488	0.0663792	0.0582893	0.0521919	-0.0399673	-0.439767	-0.203394	-0.460927	-0.302351	0.792954	0.147104	-0.165005	-0.324217	-0.248675	-0.31368	-0.482402	-0.418913	-0.711036	-0.151259	-0.260431	0.12242	0.50773	-0.494252	-0.192493	2.21917	0.0917019	0.129515	0.16887	-0.280811	2.72239	0.714049	0.283769	-0.0461319	-0.616271	0.469095	-0.23992	-0.294128	-0.248256	-0.458023	-0.261275
CRC7126	-0.285112	-0.256815	-0.302104	-0.208802	-0.231996	-0.117772	0.00489068	0.0124541	-0.183013	-0.0820269	-0.0785006	-0.12219	-0.41403	-0.199436	-0.159539	-0.109877	0.0639173	0.0528061	-0.0372717	-0.0488701	-0.0778404	-0.239237	-0.0908805	-0.186212	-0.112466	-0.360056	-0.140112	-0.391432	-0.230406	-0.193464	-0.245526	-0.0883295	-0.110552	-0.0285275	0.0645155	0.0177147	-0.0397339	-0.119356	-0.227962	-0.341711	-0.221264	-0.243303	-0.173931	-0.29851	-0.174519	-0.069613	-0.0346002	-0.133236	-0.12253
CRC9472	0.108141	0.288584	-0.0593986	-0.156069	0.00933974	-0.717262	-0.00171545	-1.02623	0.336816	0.461267	0.212956	0.280567	0.282738	0.131458	-0.561143	-0.298433	-0.430559	-0.386423	-0.284544	0.118632	-0.110909	0.265716	-0.0561023	-0.288406	-0.199049	-0.0849239	-0.629723	0.111809	-0.074326	-0.069887	0.507113	-0.192399	-0.0109933	0.701242	-0.128111	0.00197903	-0.0235466	-0.438405	0.881662	0.198079	-0.0607743	-0.123504	-0.923046	0.147749	-0.270469	-0.18578	0.0229108	0.0409802	0.110343
CRC6130	-0.242272	-0.0946984	-0.224379	-0.255641	-0.248155	-0.802977	-0.163075	-1.02807	-0.0368651	-0.0159708	-0.227862	-0.176101	-0.152371	-0.17498	-0.712359	-0.341919	0.185139	-0.727073	-0.217822	-0.176475	-0.205179	-0.0950518	-0.319036	-0.487413	-0.0642806	-0.331056	-0.711817	-0.213595	-0.314914	-0.259201	0.0984766	-0.296509	0.170219	0.345558	-0.300579	0.236317	1.42854	-0.644063	0.118122	-0.00331258	-0.27553	-0.392276	-0.852902	0.00264487	-0.295696	-0.448964	-0.258013	-0.22825	-0.18623
CRC6199	0.0714812	-0.176799	-0.5221	-0.34192	-0.329548	-0.819326	-0.115982	-1.22514	0.65808	0.17543	-0.100409	0.187487	0.859059	0.0467175	-0.529529	-0.368986	-0.519879	-0.567259	2.27367	0.0402088	-0.394533	0.0392048	-0.364993	-0.74221	-0.583404	-0.40611	-0.841807	-0.0119056	-0.185281	-0.306392	0.379594	-0.296219	-0.0757285	1.53742	-0.0743697	-0.0286509	-0.258387	-0.717818	0.198321	0.280483	-0.0860979	-0.27671	-0.975939	0.0341745	-0.383048	-0.61151	-0.485519	-0.417781	-0.326309
CRC6071	0.250609	0.159132	-0.309494	-0.248881	-0.256734	-0.696715	0.00795675	-1.1656	0.557295	1.2361	-0.058402	0.158821	0.273174	-0.0290823	-0.375012	-0.354022	-0.595756	-0.579077	-0.271314	-0.191109	-0.400884	0.464312	-0.081707	-0.406391	-0.0400966	-0.301776	-0.799226	0.0400255	-0.0433101	0.496387	0.655479	-0.302632	0.169039	0.602318	-0.369176	-0.0828087	-0.232079	-0.597854	1.59211	0.620031	0.212797	-0.176531	-0.743571	0.153841	-0.273828	-0.183211	-0.289853	-0.306917	-0.263797
CRC6587	0.72346	0.325663	0.320807	-0.115108	-0.0161361	-0.0922629	-0.00346743	-0.789238	0.476107	0.721882	0.12025	0.0985308	0.428219	0.0883638	-0.397063	-0.330624	-0.54748	-0.320294	-0.151272	0.152618	-0.14071	0.054086	-0.0992179	-0.257743	-0.176549	-0.156099	-0.688603	0.191134	-0.0931883	-0.107608	0.616302	-0.151754	0.202867	0.568534	-0.227456	-0.0584339	-0.0770789	-0.567274	0.121048	0.0781246	-0.0449423	-0.0779946	-0.772835	0.240081	-0.312729	-0.0945775	-0.00869617	0.158073	0.0283643
CRC7201	0.0209326	0.0510946	-0.28418	-0.220831	-0.148415	-1.04039	-0.217286	-1.15466	0.380061	1.18963	0.0501898	-0.019815	0.129859	-0.10116	-0.656401	-0.435961	-0.957524	-0.929142	-0.281615	0.0151484	-0.268856	0.245435	0.075312	-0.392259	-0.427114	-0.251182	-1.04473	-0.161195	-0.231519	-0.120641	1.4802	-0.327621	0.075312	0.826571	-0.322045	-0.107961	-0.112259	-0.664919	0.401858	-0.00422321	-0.165393	-0.306316	-0.981378	0.236116	-0.257889	-0.165656	0.0197776	-0.0898955	0.0116667
CRC7443	0.142367	0.172132	0.0752089	-0.163024	-0.0472872	-0.441685	0.166766	-0.8769	0.533512	0.339277	-0.0472872	0.271311	0.00477185	0.137345	-0.479753	-0.20763	-0.571694	-0.500237	-0.215784	-0.0205126	-0.236373	0.0207244	-0.101835	-0.388047	-0.20763	-0.193757	-0.699809	0.708062	-0.165843	-0.00629876	0.505443	-0.202991	-0.00478412	0.431666	-0.000249719	-0.113758	-0.170929	-0.507369	0.292409	-0.0251113	-0.0379627	-0.256059	-0.789112	0.186346	-0.292554	-0.0655924	-0.170929	-0.0814696	-0.0937616
CRC8911	-0.0134092	0.0657223	0.413679	0.0385413	-0.0355353	-0.894213	0.0830959	-1.19675	0.279383	0.347802	0.179018	-0.0101691	0.168058	0.0821621	-0.432611	-0.208123	-0.563125	-0.561665	-0.0711909	0.078655	-0.132467	-0.0284583	-0.0937007	-0.272357	-0.19109	-0.0462163	-0.734329	0.0392632	-0.0577487	1.15768	0.29981	-0.0567199	-0.00668794	0.367097	-0.202139	-0.00942243	-0.0554348	-0.4393	0.340597	0.12246	-0.0839732	-0.213846	-0.803403	0.324499	-0.169799	-0.188271	-0.0605818	-0.0792644	-0.032498
CRC5684	0.319819	0.201254	-0.14678	-0.121547	-0.0714184	-0.58833	0.0788323	-0.979166	0.276211	0.729578	-0.00553235	0.118217	0.0597894	0.131476	-0.285885	-0.123077	-0.417549	-0.410593	-0.089893	0.0306962	-0.0936379	0.563281	0.00320976	-0.18759	-0.159284	-0.138688	-0.561706	0.0862284	0.0903838	-0.140679	0.377376	-0.0972851	0.0566071	0.507236	-0.177449	0.0358961	-0.040524	-0.39969	0.153128	0.258442	0.0416628	-0.0891452	-0.568391	0.245881	-0.15246	-0.174727	-0.0497438	-0.0749041	0.0890629
CRC7272	0.00869044	0.0734195	-0.0745299	-0.102572	-0.157352	-0.69186	0.0329232	-1.05536	0.189289	0.134147	-0.0572183	-0.106417	0.829628	-0.0433327	-0.660434	-0.336529	-0.584069	-0.50075	-0.189615	-0.0300359	-0.271417	-0.0773568	-0.248933	-0.468849	-0.168864	-0.224181	-0.723986	-0.0447153	-0.321928	-0.212222	0.291801	-0.30858	-0.0609437	2.51732	-0.172889	-0.117527	-0.182495	-0.626914	0.069165	-0.0114436	-0.264421	-0.359859	-0.882238	0.409888	-0.326405	-0.315238	-0.138532	-0.179455	-0.114137
CRC9822	-0.184101	-0.297965	-0.437566	-0.434558	-0.472111	-0.731654	-0.298877	-0.880651	0.448629	0.448629	-0.0887828	0.0629837	0.349423	0.00136721	-0.478811	-0.102645	-0.674337	-0.391135	-0.205312	0.0501534	-0.225971	-0.303444	-0.407266	-0.38483	-0.143413	-0.367512	-0.799061	-0.168604	-0.28707	-0.229009	0.673502	-0.394542	-0.156573	1.74037	-0.142185	0.0501534	-0.115036	-0.457787	0.337152	0.394954	0.519639	-0.066876	-0.575472	0.587564	-0.10703	-0.291146	-0.193395	-0.444611	-0.327428
CRC5452	-0.090489	0.0416361	-0.357928	-0.132353	-0.120952	-0.974461	0.204555	-1.48241	0.160803	0.0660039	-0.109891	-0.144614	-0.204053	-0.140004	-0.697736	-0.392541	-0.670518	-0.720881	0.702071	-0.129812	-0.42988	-0.162683	-0.297643	-0.558967	-0.407853	-0.272198	-0.83381	-0.088267	-0.257144	-0.269678	0.186724	-0.275284	-0.151299	0.255598	-0.458611	-0.204587	-0.294794	-0.705662	-0.0297681	-0.0696387	-0.341075	-0.327616	-0.911124	0.614145	-0.386462	-0.320644	-0.195258	-0.296503	-0.15233
CRC9675	-0.386929	-0.271885	-0.102772	-0.18134	-0.2228	-0.72782	0.238835	-0.735972	-0.0427352	0.0646154	-0.550822	-0.208821	-0.191671	-0.256943	-0.822749	-0.688601	-0.0982303	-0.652639	0.00408116	-0.144083	-0.351408	-0.257666	-0.631547	-0.716947	-0.635198	-0.562294	-0.976207	-0.343537	-0.375369	-0.377726	0.14672	-0.417587	-0.0763708	0.316915	-0.48676	-0.360444	-0.649788	-0.970266	-0.201844	-0.25221	-0.422085	-0.601955	-1.0591	-0.0115594	-0.513964	-0.312894	-0.270992	-0.265485	-0.603997
CRC9728	0.185114	0.191567	-0.00533403	-0.00507956	0.0236393	-0.582809	0.00152085	-0.576367	0.358282	0.456155	0.192011	0.199317	1.11649	0.284635	-0.169006	-0.0592631	-0.166158	-0.156517	0.0236393	0.191567	-0.0843124	0.276494	0.216222	-0.0553058	0.0101068	0.0861203	-0.369286	0.45634	0.0673681	0.572059	0.958982	0.00758685	0.209659	0.810033	-0.00864618	0.112627	0.221233	-0.268419	0.803365	0.357293	0.134966	0.0176405	-0.603848	0.157419	-0.0991731	-0.0872723	0.0856425	0.0478785	0.313486
CRC5546	0.413494	0.644147	0.886468	0.281379	0.279456	-0.606304	0.163601	-0.886866	1.30817	1.50544	0.260642	0.205868	0.277943	0.217392	-0.481578	-0.201141	0.0289836	-0.183037	-0.141228	0.269941	0.260503	0.148028	-0.0317916	-0.167216	-0.090259	0.276016	-0.643605	0.414371	0.366005	0.670798	1.7111	-0.0321327	0.0483096	3.91484	1.1731	0.0683352	0.0595582	-0.423821	0.136844	0.345408	0.761266	-0.237849	-0.763367	0.526551	0.0504053	-0.175105	0.263841	0.0436237	0.341463
CRC8661	0.214693	0.0907447	-0.0162828	-0.0496813	-0.0555929	-0.18952	-0.0196932	-0.624889	0.341154	0.933868	0.209773	0.226699	0.365892	0.342381	-0.275026	-0.168111	-0.338801	-0.21907	-0.0726568	0.128918	-0.0373984	0.0477791	-0.00636019	-0.156225	-0.0792108	-0.026802	-0.346686	0.0560267	-0.064235	0.148451	0.389818	-0.0539782	0.133885	0.411797	-0.0960041	0.0255523	0.0726281	-0.24248	0.582068	0.147515	-0.0634226	-0.151038	-0.592104	0.0649706	-0.251396	-0.154206	0.013796	0.102858	0.110078
CRC6380	0.121716	0.0498588	0.0242747	0.019383	-0.0851111	-0.610367	-0.0319182	-0.601728	0.413266	0.711561	0.125298	0.137281	0.142111	0.10169	-0.0501665	-0.267792	-0.533391	-0.584072	-0.017843	0.151084	-0.0627086	0.272349	0.243574	-0.170365	-0.203476	-0.131765	-0.633294	0.0228788	-0.115533	0.117471	0.297967	-0.246594	0.163806	0.492558	-0.168769	0.0790325	-0.0828551	-0.513	0.19389	0.262328	0.0709502	-0.0634497	-0.803632	0.0904056	-0.25673	-0.131376	0.0378147	0.224877	0.196368
CRC7507	0.3358	0.233743	0.267488	-0.156194	0.00562777	-0.104517	-0.00821836	-0.616506	0.378413	0.504282	0.430443	0.176085	0.0236384	-0.00716016	-0.437643	-0.277618	-0.410608	-0.217114	-0.145178	0.00802228	-0.122083	0.0466774	-0.0662302	-0.145344	-0.0344665	-0.210836	-0.51977	-0.0449769	-0.107754	-0.104194	0.252041	-0.149507	0.0332215	0.268113	-0.152011	-0.0455976	-0.101287	-0.309874	0.104045	-0.0452872	-0.13821	-0.213971	-0.716239	-0.0619858	-0.297809	-0.0878012	0.105443	0.371456	0.0745042
CRC7267	-0.158484	0.104835	-0.264873	-0.0680479	-0.117367	-0.595569	0.197767	-0.862775	0.0218872	0.815645	-0.125364	-0.0479592	0.0206799	-0.0597234	-0.483835	-0.270035	1.50779	-0.394962	2.26482	-0.122026	-0.35759	-0.0517641	-0.200807	-0.332303	0.649066	-0.124028	-0.476571	-0.0132315	-0.208573	0.956467	0.368819	-0.286005	0.000306402	0.304796	0.610867	-0.0123044	-0.207158	-0.462997	1.10896	0.0206799	-0.0629194	-0.299136	-0.646443	-0.0648405	-0.484692	-0.434982	-0.210698	-0.163278	-0.0391199
CRC9418	0.903695	0.913503	2.14958	-0.044178	-0.135601	-0.639532	0.0813529	-0.8822	1.59017	2.15034	0.791495	0.664909	0.112649	1.00224	-0.463825	-0.22406	0.90459	0.0606401	-0.111292	0.456291	0.562102	-0.0168275	0.0939529	-0.29074	0.538098	0.990492	-0.578276	1.92427	1.39609	1.18976	1.91439	-0.155969	-0.0838342	2.31377	-0.323177	-0.0927306	0.175253	-0.44244	1.63935	0.861945	2.03718	-0.230591	-0.669388	2.05165	-0.0814711	-0.227975	-0.233212	-0.14544	0.565122
CRC7525	0.0204403	-0.141389	-0.207762	-0.359464	-0.331072	-0.332552	0.0638501	-0.328116	0.163836	0.315209	0.0683445	0.318985	0.121213	-0.0594318	-0.329593	-0.00766501	-0.334034	-0.265977	-0.178181	0.153297	0.123374	-0.277337	-0.188868	-0.102984	-0.0829109	-0.24213	-0.525621	-0.0841573	-0.0643431	-0.00412175	0.628413	-0.332552	0.150121	1.38217	2.03142	0.272999	0.0582124	-0.294546	0.186753	0.247464	0.267147	0.101613	-0.380747	0.145875	-0.0979391	-0.151806	0.110357	-0.141389	-0.0243162
CRC9744	0.202316	0.22234	0.0324349	0.139434	-0.0315355	-0.445347	0.0865495	-0.411438	0.177067	0.177067	-0.0262307	0.106005	-0.0467414	-0.128329	0.179188	-0.122221	-0.476729	-0.395566	-0.174528	-0.0546125	0.437564	-0.160154	0.0012039	0.00758399	-0.27839	-0.154356	-0.607126	-0.117875	-0.00440191	-0.0591892	0.308511	-0.390839	-0.0852602	0.461289	0.302362	0.00200296	-0.0205396	-0.463984	0.139071	0.193949	0.179894	-0.0393239	-0.50143	0.182364	-0.204171	0.203706	0.21822	0.0390679	-0.23585
CRC8283	0.159549	0.078555	0.131911	0.0331445	-0.0115773	-0.0859194	0.289874	-0.278077	0.484547	0.704912	0.411817	0.281955	1.07219	0.192781	-0.0973513	0.28636	-0.0745774	-0.0927677	0.130932	0.292505	0.167213	0.117644	0.124057	0.176735	0.651957	-0.0344691	-0.364523	0.203535	0.061179	0.764227	0.839301	-0.0449454	0.171029	1.34898	0.117149	0.268212	0.3676	-0.058847	1.24305	0.632711	0.339471	0.290313	-0.121657	0.568329	0.121101	0.167213	0.0927091	-0.0577299	-0.0633239
CRC7018	0.123603	0.0817899	-0.0581545	-0.0135059	0.014712	-0.508517	0.256027	-0.825482	0.541475	0.340839	0.110215	0.0659527	0.0855954	0.112703	-0.466675	-0.126949	-0.422405	-0.324889	1.95661	0.136379	-0.107701	-0.0475567	-0.054241	-0.167138	0.119896	-0.000537817	-0.42782	0.35352	-0.08528	0.0163079	0.562382	-0.00754775	0.125576	0.626132	1.09217	0.045518	-0.0159505	-0.397401	0.145158	0.169268	0.157745	-0.0810079	-0.616904	0.377312	-0.107412	-0.147053	0.00268608	0.0032227	0.0571935
CRC8096	-0.0724222	-0.06636	-0.192512	-0.278737	-0.283947	-0.810433	0.0126179	-0.830841	0.0866185	0.208723	-0.101321	-0.0909615	-0.0368078	-0.0794942	-0.432726	-0.32959	-0.566813	-0.607975	-0.275124	-0.00747414	-0.186561	-0.0343245	-0.191235	-0.366596	-0.064215	-0.226125	-0.648593	-0.114577	-0.226125	-0.239704	0.160847	-0.362756	-0.142077	0.692375	-0.231366	-0.0440913	-0.134897	-0.513163	0.157843	-0.0854142	-0.127141	-0.325847	-0.731262	-0.0299415	-0.387898	-0.434237	-0.278059	-0.209651	0.000931564
CRC8179	-0.273482	-0.267226	-0.574076	-0.504106	-0.5609	-0.838434	-0.424888	-1.12471	-0.0825166	0.0937575	-0.167334	-0.16401	0.323964	-0.269011	-0.858444	-0.294227	-0.86248	-0.692405	-0.373593	-0.120673	-0.505683	-0.375514	-0.565279	-0.450476	-0.513066	-0.577388	-1.03468	-0.359742	-0.380328	-0.197177	0.230756	-0.591832	-0.301514	0.553568	-0.389033	-0.0499383	-0.134026	-0.656343	0.135498	0.0486256	-0.249503	-0.322669	-0.882828	0.162228	-0.291504	-0.358316	-0.2965	-0.771139	-0.531688
CRC5643	0.486895	0.480692	0.441937	-0.0973953	0.114063	0.0521245	0.225823	-0.48104	0.301669	0.534404	0.170271	0.169768	0.584554	0.178292	-0.415446	-0.15061	-0.428328	-0.432393	-0.156272	0.0907039	-0.135619	0.327743	0.0150996	-0.118938	-0.197623	-0.128181	-0.482883	0.0214296	-0.0402456	1.32902	0.960045	-0.127357	1.1675	0.621423	-0.153753	0.602548	-0.13417	-0.484729	1.34105	0.103572	0.127243	-0.118119	-0.651228	0.229044	-0.297205	-0.103257	-0.0181194	0.213355	-0.0116422
CRC6247	0.186188	0.108735	-0.200303	-0.0957734	-0.0292282	-0.527025	0.175859	-0.750121	0.147473	0.298479	0.162037	0.128646	0.167662	0.0821776	-0.430088	-0.198751	-0.433429	-0.368902	-0.0764113	0.0372383	-0.124208	0.0166832	-0.0379872	-0.239644	-0.113449	-0.0412276	-0.571176	0.0264447	-0.0859404	-0.185374	0.247605	-0.152713	0.0855772	0.415041	-0.203929	-0.00439475	-0.00507254	-0.400359	0.210719	0.0744991	0.107481	-0.16251	-0.680977	0.509184	-0.225621	-0.171612	-0.0624699	0.0398693	0.0564222
CRC5279	0.227683	0.135319	0.105876	-0.0869626	-0.100159	-0.318658	0.0990993	0.0507517	0.0950181	0.145879	-0.0947107	0.0437107	0.210181	-0.295257	-0.64513	-0.224698	-0.498142	-0.485863	-0.490967	0.0950181	-0.212845	0.0223792	-0.144505	-0.0761846	-0.16312	-0.281043	-0.494037	-0.451632	-0.282813	0.0280985	0.282545	-0.465629	-0.30601	1.1593	-0.0908314	0.00580873	-0.22215	-0.514677	0.769339	0.251102	0.448477	-0.0256908	-0.496088	0.15113	-0.418193	-0.060926	0.455922	0.117994	-0.314128
CRC9102	0.0990844	-0.028915	-0.0910849	-0.171423	-0.102087	-0.291988	-0.056392	-0.315746	0.177756	0.555205	0.105298	0.166255	0.220577	0.10104	-0.261517	-0.124969	-0.191737	-0.220089	-0.025226	0.104855	-0.00902873	0.0382213	-0.161906	-0.157755	0.0615067	-0.135606	-0.30276	-0.000807135	-0.0482908	-0.0923032	0.239585	-0.115959	0.10574	0.588407	-0.0973907	0.115623	-0.0176832	-0.28826	0.22808	0.119224	-0.00749558	-0.0693292	-0.36766	0.027605	-0.16116	-0.280833	-0.0512494	-0.0199998	0.0948976
CRC5166	-0.345153	-0.173915	-0.199075	-0.144034	-0.11199	-0.375628	0.188247	-0.764138	-0.0372472	-0.0860662	-0.237246	-0.0606005	-0.146093	-0.32694	-0.375024	-0.222779	-0.177859	-0.193476	-0.0192103	-0.0769547	-0.177859	-0.251028	-0.238618	-0.325189	-0.267462	-0.34161	-0.662654	-0.166321	-0.190551	-0.19188	0.356377	-0.00162911	0.136256	0.224553	-0.185249	-0.175228	-0.193209	-0.443634	0.179025	-0.182605	-0.306936	-0.294038	-0.609844	0.139851	-0.168412	-0.154098	-0.268303	0.478663	-0.117029
CRC9194	0.0325681	0.0350286	-0.258855	-0.250533	-0.156185	-0.802229	-0.0767972	-0.815126	0.25896	0.264616	-0.141151	-0.0360985	-0.0506743	-0.0238336	-0.498936	-0.250764	0.347965	-0.674279	0.311896	0.0266838	-0.230391	0.0029036	-0.184971	-0.44229	-0.49921	-0.258392	-0.781765	-0.176625	-0.201808	-0.1927	0.228855	-0.278697	-0.100283	1.61171	-0.255382	0.00406332	-0.213667	-0.680476	0.169796	-0.0520798	-0.0522806	-0.303112	-0.912423	0.0995617	-0.30862	-0.266293	-0.203592	-0.220198	-0.226758
CRC6257	-0.200015	0.00928354	-0.487148	-0.200317	-0.158985	-1.11268	-0.296371	-1.43315	0.231041	0.674139	0.0741806	0.0470698	-0.089403	0.0939073	-0.691679	-0.289603	-0.71502	-0.575418	-0.170557	0.0625791	-0.130201	-0.144666	-0.063198	-0.341315	-0.340815	0.0661007	-0.730865	0.0797911	0.0083032	0.0734934	0.391279	-0.0609327	0.149149	0.515982	-0.229007	-0.0446316	-0.0126382	-0.548432	0.335152	0.241869	0.0237798	-0.0523159	-0.947848	0.268207	-0.0188871	-0.14991	-0.0210873	-0.141544	0.0730559
CRC9810	0.0668632	0.327528	0.0890125	-0.0696666	0.0277857	-0.376175	0.156926	-0.895881	0.27545	0.65142	0.0143808	0.0566819	0.657092	0.126877	-0.412489	-0.232416	-0.427274	-0.333236	-0.118207	-0.0607721	-0.205209	0.0215177	-0.152286	-0.300934	-0.184772	-0.080413	-0.502358	0.10649	-0.11913	0.573868	0.771075	-0.114061	0.232679	0.536844	-0.287901	0.0244462	-0.125144	-0.479657	0.209339	0.413975	-0.0661022	-0.238421	-0.73654	0.230869	-0.134446	-0.160815	-0.124217	-0.0656573	-0.0589997
CRC8935	0.0805393	0.0371082	-0.168844	-0.106275	-0.177094	-0.218295	0.14152	-0.545263	0.422834	0.497777	0.144533	0.18723	0.634124	0.0455129	-0.302352	0.163665	0.112891	-0.175591	-0.132655	-0.009344	-0.0845963	-0.0360394	-0.145475	-0.0190863	0.698673	-0.0952174	-0.502223	0.272319	0.0799099	0.209265	0.972462	-0.0170652	0.285752	1.06186	0.0221174	0.25263	0.160693	-0.13229	2.09657	0.548696	0.289295	0.263201	-0.303583	0.68591	0.129407	0.0612207	-0.194119	-0.193358	-0.189559
CRC8758	-0.0329168	-0.0252224	-0.266928	-0.167743	-0.148259	-0.778571	-0.10835	-0.872815	0.0403121	0.515169	0.0844021	0.0814043	0.143086	-0.0382051	-0.53197	-0.325902	-0.503558	-0.446196	0.0341236	-0.0280524	-0.294409	0.0640449	-0.0778693	-0.360133	-0.0879582	-0.14299	-0.61585	-0.164181	-0.176687	-0.137741	0.347187	-0.200205	-0.0455596	0.393244	-0.257883	-0.209353	-0.0972686	-0.529676	2.0089	0.137324	-0.0787074	-0.361662	-0.811627	-0.0171671	-0.261685	-0.238088	-0.047199	-0.157968	0.0617652
CRC8546	-0.15729	-0.0355745	-0.177755	-0.237876	-0.261083	-0.248659	0.635477	-0.485947	0.25193	0.32336	0.249742	0.0729596	0.128782	-0.0483033	-0.392439	-0.055048	-0.258745	-0.161651	-0.0203148	0.0667598	-0.0309131	-0.0795935	-0.193295	-0.262643	-0.283085	-0.310261	-0.474148	-0.078906	-0.184394	-0.0948017	0.99217	-0.167486	0.0423227	0.744366	-0.0768455	0.0974958	0.00519715	-0.150052	0.273086	0.971744	0.461147	0.119227	-0.294214	0.748632	-0.10947	-0.177755	-0.268902	-0.321602	-0.230222
CRC9719	0.282913	0.195956	0.357996	0.0794176	0.0502603	-0.549967	0.0447615	-0.853159	0.708693	0.534589	0.184667	0.0493453	-0.00284419	0.113961	-0.281949	-0.0802352	-0.333768	-0.489144	0.142386	0.0943994	0.016387	0.17832	-0.0914938	-0.209631	-0.166897	0.0599239	-0.544431	0.161651	0.0783415	0.0972355	0.42711	-0.02272	0.215666	0.56487	-0.117973	-0.0256095	0.0124485	-0.396467	0.126162	0.0195674	0.287887	-0.0920994	-0.682321	0.292534	-0.0758362	-0.0645006	0.0229273	-0.0619277	0.0320342
CRC7277	0.164699	0.186579	0.262294	0.21155	-0.101867	-0.293906	0.316879	-0.761388	0.41652	0.507638	-0.0194046	-0.00395861	0.444755	0.0783934	-0.526839	-0.260959	-0.45462	-0.303023	-0.200645	-0.0304675	-0.219511	0.0519385	-0.243301	-0.317732	-0.148218	-0.143297	-0.50774	-0.0421247	-0.270466	-0.221815	0.244464	-0.27644	-0.127014	0.509722	-0.352648	-0.0405989	-0.174751	-0.560702	0.164699	0.0974591	-0.173636	-0.331971	-0.810818	0.0259607	-0.412568	-0.367237	-0.0986879	-0.081851	-0.0839449
CRC5404	-0.0815267	-0.0448759	-0.274886	-0.205177	-0.241404	-0.600901	0.141274	-0.839585	0.715081	0.0494074	-0.100931	0.199127	0.221865	-0.0386259	-0.434846	-0.0234613	1.68623	-0.244597	0.76655	0.106918	-0.205955	-0.188936	-0.211412	-0.150988	-0.440328	-0.362808	-0.795008	-0.180884	-0.0282692	0.27747	0.358106	-0.266341	0.0224281	0.587774	-0.0708585	0.158905	-0.00100911	-0.373256	0.367026	0.539158	0.0435282	0.0905383	-0.468989	0.956168	0.0474504	0.0662585	-0.157369	-0.355884	-0.321756
CRC5375	-0.0450381	-0.0656867	-0.240289	-0.234649	-0.244206	-0.642201	-0.0378426	-0.612641	0.557284	2.11922	0.22494	0.133299	0.0945348	0.0897016	-0.267937	0.0159194	-0.284425	-0.324414	-0.0772871	0.167122	-0.0397327	-0.162858	1.01063	0.235606	-0.0587709	-0.188629	-0.629052	3.02205	0.378894	0.0332841	0.790248	-0.182769	0.244952	0.72139	-0.0201959	0.182444	0.108255	-0.198307	0.398569	0.36496	0.161868	0.135981	-0.397178	0.629708	-0.0205691	0.0806826	0.0817261	-0.214868	-0.0753472
CRC7707	-0.0345999	0.0179518	-0.0998039	0.00709656	0.0620469	-0.702163	0.187792	-1.04844	0.417011	0.286226	0.0987476	0.0774222	-0.0540131	0.140476	-0.301891	-0.0298852	-0.476115	-0.385998	0.0613107	0.069755	-0.0781457	-0.0448683	0.0810589	-0.184156	-0.0377516	0.0289143	-0.561425	0.0472499	0.393659	0.108403	0.792742	0.0111054	0.0958744	0.840942	-0.151783	0.0690227	0.033614	-0.318085	0.160552	0.0524462	-0.0858727	-0.0476454	-0.709056	0.119409	-0.0413056	-0.079769	0.0422215	0.0479934	0.0701211
CRC9490	0.228179	0.200152	0.217612	0.164918	-0.100785	-0.12748	0.54768	-0.511555	0.401998	0.559139	0.0158011	0.162917	0.0966606	0.0812005	-0.453087	-0.334779	-0.361417	0.0576952	-0.228504	-0.0380497	-0.289771	0.136642	-0.188349	-0.380264	-0.0561971	-0.320242	-0.621095	0.00727428	-0.263515	-0.260826	0.606052	-0.258589	-0.112858	1.1005	-0.428234	-0.206345	-0.31094	-0.559216	0.739622	0.182148	-0.188774	-0.0628176	-0.728452	0.0308772	-0.424217	-0.288858	-0.186221	-0.207208	-0.185796
CRC8285	0.358078	0.434737	0.301039	-0.0146892	0.135414	-0.0662195	0.138895	-0.673208	0.9008	0.57121	0.31956	0.294244	0.530836	0.160538	-0.369147	-0.235325	-0.418521	-0.300685	-0.0938053	0.189205	-0.0024377	0.156797	0.215216	-0.115883	0.28342	0.0552983	-0.450499	0.155548	-0.0720604	-0.0771906	0.541395	-0.131427	0.157109	0.772233	-0.166927	0.105971	0.0268899	-0.268473	0.404561	0.2071	-0.0168	-0.160301	-0.658304	0.280558	-0.155642	-0.204926	0.161161	0.285135	0.142367
CRC6057	0.17113	0.122762	-0.140028	-0.163135	-0.0202803	-0.688867	-0.0198315	-1.05665	0.0911167	0.403707	-0.0470102	0.0442403	0.0532264	0.0364931	-0.446433	-0.304112	-0.642529	-0.64876	2.73358	0.643299	-0.150798	0.154524	-0.0765766	-0.451266	-0.400139	-0.257336	-0.777133	0.130061	-0.0930057	0.226655	0.852637	-0.185108	-0.0878221	1.28522	-0.00776616	-0.0845331	-0.161649	-0.660606	0.042952	0.0226168	0.103529	-0.212028	-0.8109	0.259194	-0.196729	-0.132246	-0.262636	-0.258924	-0.234764
CRC6425	0.570489	0.417154	0.772445	0.524115	0.037627	-0.473531	1.07168	-0.446727	0.560471	0.489536	0.113586	0.362194	1.17303	0.154881	-0.338328	-0.181193	-0.380716	-0.554575	0.972202	0.126449	0.0605534	0.163983	-0.0416829	-0.0999591	-0.0873038	0.0260257	-0.451932	0.0783148	-0.114101	0.298528	0.56649	-0.0819139	-0.0734208	1.11202	-0.128383	0.163227	0.0458569	-0.350158	0.502451	0.235884	0.149926	0.200197	1.36499	1.34945	0.264023	-0.343694	0.0990275	0.307797	0.196136
CRC7358	0.352788	0.0591004	-0.379042	-0.399468	-0.294427	-1.07095	-0.183614	-1.38016	0.0950051	0.104441	-0.184977	0.115557	0.0656655	-0.123195	-0.815259	-0.477496	-0.907404	-0.889831	-0.295268	-0.107415	-0.354512	0.321312	0.102367	-0.699967	-0.663135	-0.457825	-1.1662	0.110804	-0.244642	-0.095464	0.232056	-0.497196	-0.234726	0.476685	-0.457589	-0.168896	-0.142928	-0.934662	0.0808151	0.166532	-0.276256	-0.19809	-1.17662	0.151181	-0.285	-0.283747	-0.188097	-0.265709	-0.21669
CRC8768	-0.12379	-0.193096	-0.287648	-0.359904	-0.496287	-0.647682	-0.0815919	-0.608688	-0.198096	-0.12379	-0.189218	-0.0642406	-0.0981155	-0.181494	-0.573605	-0.139203	-0.559951	-0.617593	-0.357416	-0.0400945	-0.432038	-0.370528	-0.343189	-0.246776	-0.333375	-0.319989	-0.720963	-0.258336	-0.139203	-0.106449	0.343932	-0.458462	-0.0672875	0.449318	-0.332153	-0.0642406	-0.221665	-0.406732	0.139773	0.0841055	-0.0790271	-0.0939668	-0.592503	0.149429	-0.24103	-0.161821	-0.0465943	-0.348122	-0.34073
CRC6429	0.253532	0.152976	-0.413113	-0.414328	-0.43144	-0.902755	-0.117403	-1.29991	0.0389787	0.00455237	-0.110168	0.132606	0.297965	-0.170456	-0.698085	-0.578896	-0.809788	-0.824782	-0.362222	-0.150079	-0.433901	0.380358	-0.0812641	-0.559059	-0.498554	-0.481481	-0.982779	0.163326	-0.138658	-0.267356	0.302654	-0.497266	-0.131982	0.644209	-0.487433	-0.147383	-0.31382	-0.87295	0.211104	0.129275	-0.202971	-0.344749	-0.968436	0.0238127	-0.446271	-0.320636	-0.403031	-0.328247	-0.341664
CRC7453	-0.209277	-0.254669	-0.531355	-0.502957	-0.512771	-1.16992	-0.406032	-1.49467	0.0767797	-0.0607893	-0.396915	-0.23504	0.118862	-0.381998	-0.630712	-0.595871	-0.986429	-1.02033	-0.425366	-0.345584	-0.439103	0.0364649	-0.272066	-0.575928	-0.570537	-0.544633	-1.22613	-0.233822	-0.319511	-0.389663	-0.0308656	-0.55956	-0.45439	0.0669297	-0.481116	-0.204497	-0.345584	-0.831011	0.828719	-0.135017	-0.0389975	-0.346461	-1.07054	-0.224115	-0.436532	-0.417279	-0.306008	-0.375491	-0.47919
CRC9801	0.336741	0.327565	0.395493	0.0504496	-0.0167826	-0.317842	0.258965	-0.267533	0.259501	0.312141	0.117057	-0.00321184	0.734975	0.152998	-0.329488	0.051998	-0.272563	-0.227535	-0.105829	0.079286	-0.0589466	0.119422	0.487168	0.323981	0.163923	-0.0656475	-0.593329	-0.0439825	-0.0443133	0.280259	0.721805	-0.146451	0.119126	0.714393	-0.0710307	0.0535448	0.16335	-0.239987	0.989049	0.450537	0.287376	0.228888	-0.335144	0.435904	-0.00868942	0.262981	0.281316	0.052617	-0.1737
CRC6288	0.592462	0.342786	0.265107	0.511603	-0.0634138	-0.275701	0.422996	-0.51639	0.257192	0.544131	0.0557016	0.0161239	0.250785	0.135824	-0.508872	0.542685	-0.499902	-0.397438	-0.260155	0.00959529	-0.23513	0.206259	-0.144969	-0.320733	-0.10872	-0.14701	-0.783047	0.0363054	-0.151978	-0.0253744	0.437272	-0.256374	0.0877906	1.06857	-0.333956	-0.0808643	-0.237613	-0.570925	1.1537	-0.031286	-0.0461719	-0.24665	-0.806357	0.119909	-0.369937	-0.327991	-0.195366	-0.20111	-0.121849
CRC9066	-0.531587	-0.557122	-0.601177	-0.543626	-0.505187	-0.918046	-0.155536	-1.03026	-0.124564	0.020591	-0.220087	-0.138698	0.00138528	-0.135152	-0.593509	-0.160163	-0.539602	-0.433739	-0.155023	0.0626707	-0.30236	-0.639424	-0.562556	-0.594204	-0.615225	-0.498011	-0.829406	-0.281487	-0.125067	-0.21473	0.0123913	-0.310337	-0.222235	0.47539	-0.178297	0.0919318	0.0123913	-0.543626	0.13243	0.385481	-0.00970532	-0.0511162	-0.655302	0.155366	-0.173612	-0.373402	-0.190339	-0.770054	-0.560516
CRC6982	-0.00760501	-0.0369385	-0.272781	-0.264539	-0.138704	-0.804112	-0.231144	-1.04476	0.235811	0.568671	0.0595787	-0.00455168	0.493996	-0.0597329	-0.628153	-0.379978	-0.63995	-0.636991	0.184897	-0.0490769	-0.281069	0.169096	0.071925	-0.410468	-0.400902	-0.288477	-0.863725	0.0489638	-0.256345	-0.150889	0.569184	-0.271863	0.11116	0.680082	-0.379978	0.0278698	0.0784187	-0.699189	0.29865	0.00835333	0.136275	-0.192412	-0.930246	0.275915	-0.215614	-0.231144	-0.158505	-0.0526201	-0.192412
CRC8818	0.103425	-0.0784184	-0.505134	-0.479867	-0.39902	-0.759832	-0.149149	-1.25404	0.545949	0.0499541	-0.215164	0.088976	0.121698	-0.225626	-0.601033	-0.485891	-0.653177	-0.717872	-0.0306723	-0.308607	-0.502587	0.159816	-0.0655809	-0.564452	-0.226046	-0.411865	-0.957699	-0.0292054	-0.16517	-0.16517	0.0842403	-0.450119	-0.271714	0.301784	-0.591259	-0.201882	-0.355171	-0.747718	0.0471757	0.0970583	-0.144377	-0.333737	-0.851482	0.127628	-0.373202	-0.352417	-0.363465	-0.398546	-0.386288
CRC5148	0.131018	-0.124111	-0.223984	-0.165375	-0.18794	-0.500259	0.211189	-0.557875	0.136951	0.117079	0.00606383	0.201408	0.462742	0.0283652	-0.37565	-0.112803	-0.416774	-0.351083	-0.113742	0.213811	-0.118446	-0.346661	-0.282963	-0.0997214	-0.0351463	-0.236202	-0.49047	-0.010017	-0.0978623	-0.221958	0.316014	-0.371152	-0.10438	0.549816	-0.0126417	0.174355	0.0620155	-0.164402	0.255492	0.210439	-0.0157098	-0.0485502	-0.469886	0.144432	-0.18794	-0.277692	0.00951732	-0.298892	-0.000868048
CRC8794	-0.239804	-0.224854	-0.200081	-0.211824	-0.253696	-0.517338	0.0838063	-0.573805	0.00711083	0.0500305	-0.0661434	0.0404101	0.194491	0.125002	-0.423546	-0.01999	-0.318241	-0.200081	-0.096846	0.18467	-0.145568	-0.35098	-0.346442	-0.374875	0.143555	-0.233805	-0.503921	-0.160853	0.0344577	-0.0376474	0.240246	-0.203887	-0.0952136	0.674442	-0.0447188	0.142402	0.0312233	-0.563236	0.594435	0.496621	0.226388	0.0549394	-0.420136	0.313966	-0.0358197	-0.203594	-0.01999	-0.254	-0.391139
CRC5121	0.0881555	-0.034527	0.0215896	0.153074	-0.13806	-0.653842	0.152137	-0.599356	0.138951	0.656607	-0.0916655	0.0396936	0.046393	0.0726359	-0.340009	-0.192679	-0.508184	-0.530019	0.141668	0.119662	-0.0614538	-0.0318618	0.0731312	-0.139494	0.0788145	-0.0938876	-0.559081	-0.148849	-0.129915	-0.160592	0.179073	-0.0774421	0.135872	0.270226	-0.131911	-0.0205891	-0.0122905	-0.364782	0.488478	-0.110382	0.00494368	-0.208994	-0.836423	0.00481389	-0.281696	-0.231141	-0.0804684	0.101326	0.00221561
CRC6486	-0.0765029	0.282953	-0.00214113	-0.00988139	0.118736	-0.427508	0.0434481	-0.925313	-0.031165	0.0657136	-0.0914815	-0.0661545	0.00256866	0.166831	-0.299196	-0.166395	-0.220251	-0.0272321	-0.0215702	-0.146825	-0.333319	-0.156815	-0.274642	-0.309773	-0.133141	-0.178944	-0.47255	-0.0425871	-0.0202668	0.0787477	0.564406	0.0195667	0.228803	0.091665	-0.406922	-0.222748	-0.172173	-0.421187	0.100479	0.0258897	-0.0914815	-0.147299	-0.457772	0.146857	-0.11912	-0.1838	-0.298143	-0.285561	-0.0896576
CRC8836	-0.0591931	0.25006	-0.169925	-0.100049	0.0570243	-0.957686	-0.0570558	-1.17301	0.294537	0.327222	-0.0749643	-0.089271	-0.0620478	-0.0756853	-0.545975	-0.338792	-0.781499	-0.716525	-0.265192	-0.074604	-0.239314	0.101234	-0.0469465	-0.300785	-0.359274	-0.135315	-0.807911	-0.0154797	-0.198694	-0.178612	0.291046	-0.286108	0.214084	0.373119	-0.484606	0.192089	-0.191448	-0.652199	0.0409841	-0.0139242	0.0409841	-0.302894	-1.03972	-0.041126	-0.390779	-0.37805	-0.122222	-0.179968	-0.0952894
CRC8320	0.195585	0.135856	-0.189372	-0.153681	-0.133344	-0.701194	-0.0237361	-0.775195	0.244811	0.355578	0.0738346	0.206612	0.0957479	0.120946	-0.53367	-0.270054	-0.532797	-0.63174	-0.130698	0.146802	-0.25197	0.179151	-0.120163	-0.34743	-0.368316	-0.158726	-0.787125	0.0692391	-0.100938	-0.161424	0.409519	-0.309157	0.0227578	0.627392	-0.266782	0.205827	0.0277996	-0.691901	0.367792	0.11036	-0.0973814	-0.192818	-0.909345	0.253698	-0.208077	-0.288367	-0.0797306	-0.133344	-0.00483721
CRC6039	-0.24694	0.00525468	-0.240708	-0.0265561	0.0215491	-0.618908	0.0812203	-1.06664	0.102823	0.264351	-0.187297	-0.167951	0.0837056	-0.309155	-0.717146	-0.495062	-0.579052	-0.458444	-0.10575	-0.24382	-0.45123	-0.0447629	-0.130742	-0.55469	-0.353855	-0.394785	-0.865069	-0.0687114	-0.372471	-0.350496	0.474485	-0.260273	-0.167213	0.927835	-0.466602	-0.304273	-0.286511	-0.695677	-0.107167	-0.066643	-0.405202	-0.426263	-0.874687	-0.0638898	-0.295365	-0.128583	0.15752	-0.242263	0.00328692
CRC7189	-0.47939	-0.637073	-0.558261	-0.53658	-0.638612	-1.18334	-0.208259	-1.21284	-0.111773	0.015167	-0.136927	-0.0961841	-0.115161	-0.108571	-0.662938	-0.210927	-0.853496	-0.639895	0.120054	0.0159823	-0.354434	-0.817611	-0.391576	-0.642723	-0.792269	-0.652536	-1.00504	-0.320281	-0.216279	-0.0332646	-0.0143289	-0.431921	-0.190845	0.400126	-0.225115	0.0628147	0.0791342	-0.650465	0.530458	0.189489	-0.184837	-0.214748	-0.816159	0.447552	-0.0832041	-0.387689	-0.16142	-0.997118	-0.582739
CRC7731	0.141786	0.0081222	-0.346227	-0.325666	-0.277153	-0.598773	-0.105219	-0.978107	0.912017	0.0165344	-0.256736	0.0437873	-0.0953963	-0.103031	-0.596206	-0.452744	-0.320571	-0.570275	0.23816	-0.180912	-0.402535	0.169208	-0.237403	-0.557232	-0.447644	-0.358358	-0.720431	0.00237373	-0.221092	-0.357054	0.116965	-0.447181	-0.227833	0.485815	-0.357488	-0.236203	-0.279211	-0.72155	-0.0921368	0.0907531	-0.173238	-0.278799	-0.808034	-0.120634	-0.399846	-0.446256	-0.35575	-0.366211	-0.293698
CRC9046	0.215828	0.15316	-0.0977561	-0.0629302	0.00607084	-0.704154	0.00872801	-0.790831	0.554118	0.728125	0.190046	1.18992	0.618548	0.126223	-0.329068	-0.133444	-0.472399	-0.610561	-0.0797676	0.202995	0.0364814	0.467489	0.227027	-0.133444	-0.140296	-0.0401714	-0.701256	0.125135	0.000741776	0.0491569	0.613901	-0.114686	0.237134	0.622986	0.0921076	0.229814	0.0511633	-0.491046	0.712816	0.591821	0.490907	0.0376384	-0.692597	0.484345	-0.0413925	-0.0416979	0.0451359	0.0534528	-0.0511984
CRC5398	0.0319764	-0.111209	-0.276925	-0.249495	-0.258803	-0.483532	0.0514726	-0.464177	0.327271	0.611841	0.123859	0.162225	0.0595189	0.285346	-0.234989	0.0390471	-0.276925	-0.248833	-0.0626605	0.171164	-0.0638253	-0.190416	-0.201912	-0.0638253	-0.0992162	-0.0134404	-0.481195	0.141149	-0.00446558	-0.00726422	0.720709	-0.158956	0.0775927	2.26647	0.121811	0.0917858	0.0664562	-0.260805	0.410991	0.423099	0.0928316	0.153731	-0.29391	0.401316	-0.130607	-0.0361247	-0.034982	-0.2135	-0.128777
CRC7193	0.0811286	0.0105162	-0.157718	-0.133353	-0.149696	-0.290607	0.0309363	-0.381281	-0.0170797	0.563986	-0.0529457	-0.00848156	-0.126181	0.0797646	-0.323371	0.000327817	-0.246543	-0.257003	0.00738897	0.076038	-0.161819	-0.00861345	-0.141574	-0.293818	-0.24235	-0.183394	-0.47348	-0.139117	-0.0361779	-0.146935	0.201175	-0.144324	-0.00242755	0.394305	-0.0946179	0.0571332	0.0926095	-0.368021	0.338264	0.0118172	-0.137674	-0.1465	-0.44625	0.114332	-0.196255	-0.208323	-0.150132	-0.195955	-0.208171
CRC7724	0.0621924	0.0542059	-0.145484	-0.21548	-0.234919	-0.433969	0.261648	-0.328775	0.320859	0.135396	0.00888192	-0.0812397	0.148316	0.0802828	-0.313932	0.071266	-0.348301	-0.263153	-0.0662376	0.0415657	-0.0989417	-0.0749699	-0.200387	-0.127206	0.127806	-0.124613	-0.513131	-0.0762217	-0.0294008	-0.0737191	0.780377	-0.132404	0.133232	1.15687	0.275454	0.058775	0.0159482	-0.174684	0.310359	0.21226	0.410278	0.046175	-0.327283	0.368563	-0.0862753	0.151528	0.0530614	-0.142859	-0.0464743
CRC6296	0.110156	0.0130058	0.225322	0.117629	-0.15484	-0.219285	0.205497	-0.510402	-0.199147	-0.105146	-0.19772	-0.140368	0.0234491	-0.112525	-0.468481	-0.255959	-0.22946	-0.362303	-0.119943	-0.250769	-0.263408	-0.217837	-0.38731	-0.344816	-0.251509	-0.3182	-0.385684	-0.207743	-0.247072	-0.280686	0.0751512	-0.244859	-0.02194	0.0080651	-0.283712	-0.1308	-0.257446	-0.436978	-0.0333548	-0.0397356	-0.0931507	-0.172961	-0.46762	-0.12604	-0.175067	-0.355124	-0.345606	-0.217114	-0.0944786
CRC5886	-0.0361335	-0.0920476	-0.5503	-0.392434	-0.342036	-1.01422	-0.210428	-1.57415	-0.074752	-0.0609183	-0.366007	-0.056216	0.288712	-0.216872	-0.783584	-0.59892	-0.883205	-0.680903	-0.359754	-0.34468	-0.631371	0.0349171	-0.250565	-0.831916	-0.243968	-0.513145	-1.08872	0.123028	-0.321057	-0.480795	0.000263315	-0.407788	-0.270326	0.472909	-0.664294	-0.389019	-0.355971	-0.970688	-0.160855	0.165299	-0.357083	-0.379499	-1.08946	-0.155623	-0.45034	-0.505975	-0.502526	-0.545476	-0.395857
CRC6934	-0.122204	-0.241228	-0.291133	-0.394835	-0.499653	-0.595987	-0.0893692	-0.394835	0.153835	0.200256	0.253444	0.0818538	0.250369	-0.0547274	-0.370962	-0.136891	-0.321316	-0.339734	-0.0777292	0.221348	-0.00366425	-0.327429	-0.280716	-0.224019	-0.0171877	-0.309167	-0.399657	0.126143	-0.10635	-0.179106	0.274787	-0.342826	-0.279234	0.819511	0.0503756	0.215053	0.0181952	-0.332031	0.519206	0.424165	0.204499	-0.0358355	-0.321316	0.598732	-0.0585357	-0.255728	0.0667833	-0.209833	-0.279234
CRC8049	0.109748	0.172129	-0.0875284	-0.0492466	-0.0718711	-0.663383	-0.0928795	-0.503691	0.313597	0.407345	0.0160497	0.0835207	0.446895	0.112442	-0.384582	-0.158986	-0.429484	-0.492109	-0.0162291	0.165303	0.0491571	0.314236	2.18301	-0.321398	-0.293893	-0.0892161	-0.561475	0.00317195	-0.0864043	-0.122239	0.579573	-0.210098	0.0852674	0.543905	-0.20918	0.147021	-0.0594113	-0.52333	0.151077	0.11806	0.0123821	-0.0663201	-0.723709	0.305913	-0.0937263	-0.0923153	0.000794095	-0.0999509	-0.132933
CRC9384	0.298285	0.238433	-0.256995	-0.245444	-0.207489	-0.621886	0.09055	-1.01869	0.205626	0.270509	-0.109106	0.131626	0.247804	-0.0637698	-0.549892	-0.34336	-0.322059	-0.616349	-0.210052	-0.000269607	-0.228776	0.390224	0.0634748	-0.404073	-0.390197	-0.262306	-0.831886	0.293768	0.106348	-0.140549	0.584508	-0.369272	-0.0419103	1.17623	-0.215515	0.0113317	-0.224882	-0.801605	0.295125	0.335239	0.112004	0.0477337	-0.831886	0.355319	-0.273658	-0.195373	-0.210694	-0.237249	-0.290516
CRC5535	-0.140748	-0.197093	-0.272811	-0.298404	-0.364884	-0.451148	0.00136418	-0.265465	0.175793	0.321667	-0.0370368	0.0087886	0.091849	-0.076488	-0.410969	-0.0580371	-0.197869	-0.19399	-0.184722	0.0822842	-0.0995255	-0.216636	-0.246056	-0.296739	-0.316847	-0.341524	-0.453001	-0.204878	-0.13553	-0.183183	0.390456	-0.276908	-0.148986	1.1987	0.02419	0.0931196	-0.122937	-0.380671	0.0905774	0.320041	0.0201881	-0.0232045	-0.405576	0.196038	-0.250884	-0.276908	-0.044003	-0.204878	-0.250884
CRC6076	-0.245125	-0.0942837	-0.00859159	-0.0670745	-0.149272	-0.501928	-0.246578	-0.784703	0.0116034	0.507152	-0.223148	-0.126022	-0.115033	-0.0635491	-0.553143	-0.269655	-0.384117	-0.232834	0.506074	-0.133058	-0.251674	-0.101496	-0.311617	-0.503664	-0.247668	-0.38772	-0.6799	-0.205734	-0.10314	-0.268548	0.805526	-0.300257	0.0407801	2.65687	-0.36782	-0.151312	-0.36703	-0.747202	0.00307034	-0.0702869	-0.138106	0.0905332	-0.718693	0.0957021	-0.273353	-0.439534	-0.119352	-0.193072	-0.184693
CRC5966	-0.229975	-0.278649	-0.333213	-0.345859	-0.318598	-0.533221	0.0159464	-0.633015	0.520601	0.28049	0.149964	0.114631	0.804291	-0.0441834	-0.442713	-0.152024	-0.208644	-0.158516	-0.175346	0.0513392	-0.0763121	-0.0891009	-0.245688	-0.327454	-0.24717	-0.347448	-0.636248	-0.194756	-0.144639	-0.119993	0.738674	-0.237319	-0.0662493	0.785086	-0.129072	0.139795	-0.0190702	-0.332164	0.274994	0.344203	0.160062	-0.022027	-0.485799	0.210238	-0.182417	-0.311862	-0.215397	-0.285231	-0.246676
CRC5124	-0.231774	-0.237127	-0.28345	-0.26693	-0.22644	-0.514173	-0.0208767	-0.56628	1.18876	1.27496	-0.0202998	0.00712655	1.39531	-0.0464943	-0.271729	-0.0151175	0.606543	-0.181885	0.116627	0.0544505	0.13539	-0.34497	-0.329879	-0.358033	-0.380071	-0.241155	-0.538751	-0.176732	-0.127437	-0.0618485	0.157997	-0.239811	-0.0243434	0.682933	-0.0991357	0.0697057	-0.0318831	-0.407722	0.191257	0.256513	0.134354	-0.000250078	-0.475699	0.662236	0.00712655	-0.171598	-0.0906314	-0.397197	-0.309999
CRC7756	0.309641	0.16924	-0.109906	-0.166937	-0.137701	-0.599382	-0.0182491	-0.850748	0.482778	0.588348	0.110642	0.175253	0.662243	0.022348	-0.419094	-0.259331	-0.315761	-0.433556	-0.136386	0.171365	-0.102184	0.341448	0.0152663	-0.241314	-0.219802	-0.223521	-0.589752	0.248883	0.0121077	0.0437736	0.565906	-0.226316	-0.173215	0.893531	-0.254568	0.0410643	-0.0911029	-0.457986	0.730135	0.186505	-0.00418961	0.131896	-0.613339	0.304486	-0.04514	-0.18767	-0.109906	-0.128086	-0.135073
CRC7770	-0.0645281	-0.125344	-0.395143	-0.376897	-0.354671	-1.00397	-0.387602	-0.840623	0.26511	0.531273	0.0430209	-0.0263855	0.0514996	-0.13779	-0.619036	-0.394783	-0.78437	-0.838418	-0.376186	0.024029	-0.136887	0.232973	-0.0436366	-0.287636	-0.144584	-0.151866	-0.627471	-0.148069	0.000958445	-0.412894	0.50961	-0.463904	-0.108569	0.342614	-0.174243	0.0350267	-0.0283387	-0.449439	0.685378	0.0126756	-0.316326	-0.34699	-0.908123	-0.167155	-0.443469	-0.337791	0.0538753	-0.0398321	0.0850537
CRC6830	-0.0356414	-0.0692134	-0.214721	-0.237441	-0.240306	-0.454278	0.120669	-0.480011	0.121414	0.310147	0.0276591	0.414636	0.171141	0.0363668	-0.299838	0.0829595	-0.35674	0.458882	0.717986	0.0928592	-0.0940512	-0.127258	-0.181298	-0.154025	-0.145048	-0.0871566	-0.474378	-0.0565322	-0.0265444	0.506378	0.63338	-0.0983771	0.0966488	0.70066	-0.0888771	0.129575	0.0124937	-0.0975109	0.589948	0.38209	0.246076	0.0410943	-0.358814	0.479927	-0.0785844	0.109459	-0.0498142	-0.0785844	-0.124609
CRC6948	-0.266792	-0.257133	-0.360518	-0.276073	-0.338823	-0.787672	-0.174233	-0.925871	0.170485	0.18875	-0.0758274	0.00246959	-0.0144429	-0.0762134	-0.523058	-0.0660203	-0.505799	-0.404912	-0.148437	0.237392	-0.121102	-0.215088	-0.316993	-0.449466	-0.489001	-0.391882	-0.824482	-0.0214868	-0.199027	-0.17506	0.234127	-0.432319	-0.131092	0.34162	-0.154741	-0.0274453	0.00173837	-0.543725	0.881086	0.140737	-0.203447	-0.115538	-0.730663	0.145545	-0.2701	-0.357701	-0.155557	-0.480802	-0.37564
CRC5127	0.176505	0.173745	-0.0477808	0.0368266	0.0635522	-0.537723	0.189901	-0.834401	0.556749	0.468648	0.276116	0.303548	0.442994	0.298789	-0.170696	0.00759278	-0.504327	-0.436539	0.0418199	0.235132	0.0646039	0.184751	0.145196	-0.075706	0.155104	0.121134	-0.527385	0.209369	0.0849619	0.327843	0.537687	0.0859982	0.188294	0.639308	-0.073776	0.193431	0.132546	-0.273271	0.367162	0.241657	0.1098	0.0752538	-0.647691	0.283513	0.0574014	-0.0475914	0.143538	0.0658301	0.210795
CRC8827	-0.00964355	-0.0903545	-0.33402	-0.265693	-0.232833	-1.20568	-0.228272	-1.16491	0.329447	0.533925	-0.0802721	-0.260251	-0.0693529	-0.246605	-0.709757	-0.49242	-1.2207	-1.04197	-0.244557	-0.151655	-0.263618	0.236257	-0.218941	-0.472804	-0.373208	0.0485281	-0.904624	-0.153816	-0.324252	-0.298257	0.246489	-0.384724	0.0439262	0.433547	-0.516009	-0.147104	-0.214673	-0.734699	0.059969	-0.067541	-0.327772	1.56009	-1.08668	0.104847	-0.309455	-0.295338	-0.21668	-0.175118	-0.0924255
CRC9972	-0.39173	-0.415945	-0.59489	-0.501594	-0.58521	-0.911039	-0.346373	-1.03936	-0.433875	0.0683504	-0.266848	-0.352675	-0.344487	-0.314035	-0.699451	-0.304229	-0.696241	-0.701058	-0.413966	-0.43789	-0.566042	-0.576332	-0.574121	-0.519918	-0.379452	-0.568975	-1.00025	-0.462898	-0.378165	0.0503105	0.24403	-0.480735	-0.176308	0.132932	-0.355204	-0.268039	-0.217126	-0.546404	0.389335	-0.0670788	-0.210242	-0.326387	-0.681886	0.156646	-0.326387	-0.252634	-0.387194	-0.570443	-0.449326
CRC6317	0.255068	0.282678	-0.0856629	-0.0593363	0.023642	-0.584105	0.0928098	-0.630074	0.380503	0.641296	0.356326	0.262234	0.391526	0.224278	-0.381532	-0.0650655	-0.481898	-0.436633	0.0652115	0.300611	-0.0675792	0.392048	0.0493902	-0.175379	-0.304541	0.0821578	-0.535572	0.339078	0.139015	1.31571	0.799027	-0.0682982	0.255068	0.907954	-0.252952	0.247576	-0.0229891	-0.589255	0.387598	0.537371	0.24902	-0.0345349	-0.700782	0.484423	-0.100295	-0.11582	0.0625867	0.0434121	0.113564
CRC5254	0.191429	0.18823	-0.108132	-0.107913	0.0157235	-0.938109	-0.107913	-1.13548	0.277053	0.7707	0.115446	0.115633	0.279727	0.0825187	-0.550515	-0.204799	-0.707806	-0.751496	1.76373	0.562219	-0.0757295	0.34788	-0.0755159	-0.341158	-0.365236	-0.125052	-0.813906	0.0840492	-0.108569	-0.0253539	0.578598	-0.205734	0.220944	0.505526	-0.417336	0.0374126	-0.116677	-0.737912	0.37439	0.152388	-0.0765842	-0.110537	-0.962785	0.315672	-0.107695	-0.138375	-0.0394493	-0.0553677	0.0678973
CRC8567	0.210882	-0.0731689	-0.0326071	-0.0631002	-0.210095	-0.286688	0.190587	-0.425363	0.303843	0.393788	0.160213	0.401599	0.49315	1.21562	0.276352	0.121009	-0.113419	-0.195881	-0.0710054	0.0845963	-0.138875	-0.307762	0.492175	0.188181	-0.104541	-0.158648	-0.0516785	0.32042	0.12164	0.221512	2.21916	-0.106017	-0.0609517	0.908675	-0.0117082	0.117851	0.0492312	-0.320555	1.02111	0.31822	0.854311	0.284823	-0.320555	0.759025	0.312708	0.0689854	0.0405863	-0.286688	-0.0354167
CRC5445	-0.00545341	0.0242651	-0.0307551	-0.174672	-0.16517	-0.498389	0.1618	-0.348376	0.264101	0.411349	0.462304	0.724572	0.397256	0.496132	-0.136261	0.297987	-0.060173	0.136411	2.81836	0.617394	0.164943	-0.104888	-0.109437	-0.129315	-0.155731	-0.0535836	-0.249258	0.31958	0.177133	0.0204535	0.300847	-0.0712225	0.0418067	0.884476	0.803314	0.440167	0.442241	-0.238423	0.599622	2.00107	0.461793	0.220669	-0.272875	0.271992	0.125484	0.168704	0.322116	-0.0075745	-0.0999765
CRC8072	0.407103	0.265672	0.18094	0.0467238	-0.00169518	-0.00226128	0.347036	0.251495	0.671274	0.499573	0.295458	0.349257	0.698701	0.118259	-0.160064	0.125533	0.0373895	-0.0389614	-0.0529682	0.35634	0.238616	0.158323	0.282502	0.304641	0.121381	-0.0136301	-0.371967	0.0543658	0.0716827	0.0587145	1.10938	-0.215435	0.0218825	0.939093	0.377382	0.269898	0.24101	0.024108	0.414332	0.343476	0.266142	0.282967	-0.304088	0.251495	-0.0541416	0.179942	0.477817	0.193353	0.0224392
CRC7541	-0.172181	-0.294997	-0.416452	-0.398862	-0.443606	-0.637901	-0.0403385	-0.810408	0.140875	0.421521	0.0814603	0.150464	0.153806	0.00476613	-0.58682	-0.140264	-0.3898	-0.381485	2.16118	0.352161	-0.132685	-0.3898	-0.387717	-0.472753	-0.489038	-0.486063	-0.63378	-0.0485435	-0.174573	-0.348695	1.00529	-0.424972	-0.0807156	0.562871	0.378104	0.0683677	-0.0430683	-0.350046	0.6285	0.297105	0.00635122	-0.093109	-0.570974	0.427449	-0.160277	-0.326576	-0.325911	-0.434976	-0.264732
CRC5592	0.511348	0.231853	0.947433	0.902848	-0.177854	-0.21969	0.512008	-0.342535	0.14221	0.40062	-0.0883743	-0.0774146	0.335388	0.207415	-0.604735	-0.324164	-0.0479407	-0.433936	-0.0921297	0.0868195	-0.277238	-0.168309	-0.2563	-0.427595	-0.179185	-0.317115	-0.610468	-0.127403	-0.233449	-0.089625	0.499585	-0.189608	0.0830501	0.363445	-0.409677	-0.290984	-0.153323	-0.5244	0.535562	-0.100426	-0.0209647	-0.321223	-0.779002	0.0504924	-0.448946	-0.082884	-0.0245484	0.408792	0.0892533
CRC9554	0.309001	0.225792	-0.0560196	-0.115531	-0.0449412	-0.68096	-0.151625	-0.699002	0.322414	0.559508	0.244793	0.267189	0.352685	0.27176	-0.387584	-0.116234	-0.492218	-0.666224	-0.104685	0.312529	-0.110623	0.434957	0.374104	-0.18054	-0.191603	-0.0362724	-0.68148	0.418801	-0.0213906	-0.0894294	0.465563	-0.289236	0.00824262	0.78036	-0.280942	0.392495	0.023791	-0.467355	0.387052	0.322933	0.0559538	-0.0573682	-0.935496	0.230911	-0.276027	-0.318245	0.160439	0.0487637	0.166806
CRC8243	0.266598	0.214259	0.192571	-0.0206589	0.000892182	-0.61053	0.0949112	-0.846184	0.676623	0.978813	0.419676	0.206679	0.271655	0.0485237	-0.318179	-0.0781836	-0.536223	-0.378927	-0.0667739	0.0884948	-0.0502114	0.270793	0.0224187	-0.125719	-0.0727019	-0.0208096	-0.723551	0.216691	0.40482	0.139853	0.499543	-0.147945	0.185531	0.620203	-0.205056	0.139044	-0.0206589	-0.44781	0.379678	0.163271	0.236634	0.0465102	-0.704532	0.387085	-0.132058	-0.00565877	0.0298632	0.0257808	0.0851358
CRC8990	0.202096	-0.00438498	-0.0998837	-0.137994	-0.134171	-0.440823	-0.131185	-0.963102	0.788942	0.311705	-0.062912	-0.151709	-0.219135	-0.017953	-0.570954	-0.259128	-0.597488	-0.428148	-0.215091	0.0348317	-0.246331	-0.0926067	-0.162673	-0.403528	0.524577	-0.136497	-0.639995	0.0128099	-0.10622	-0.222132	0.15695	-0.200416	0.0170021	0.201307	-0.314865	-0.152549	-0.196597	-0.436518	-0.00711879	-0.0837622	-0.210007	-0.332852	-0.791998	0.0364551	-0.427538	-0.248666	-0.116351	-0.191232	-0.170143
CRC8627	0.248932	0.142865	-0.37517	-0.38963	-0.37408	-0.85942	0.0747578	-1.25197	0.234147	0.323894	-0.164974	0.101793	0.471567	-0.152217	-0.522385	-0.423042	-0.599744	-0.690139	-0.205099	-0.124102	-0.387869	0.387464	-0.0449814	-0.423493	-0.026717	-0.381943	-0.915698	0.223246	-0.0298023	-0.0339262	0.496324	-0.388969	-0.111518	0.563942	-0.395587	-0.04048	-0.212481	-0.727499	0.55756	0.250629	-0.0432485	-0.218335	-0.908109	0.0933101	-0.332216	-0.214625	-0.268675	-0.315805	-0.297098
CRC6393	-0.287679	-0.494036	-0.552171	-0.47963	-0.509532	-0.785464	-0.090487	-0.929614	0.00810684	0.57259	-0.0670223	0.180997	0.353909	-0.0862562	-0.455329	-0.169961	-0.434115	-0.419849	2.88162	0.279362	-0.155484	-0.455783	0.0493899	-0.301508	-0.0535375	-0.226261	-0.738232	-0.117934	-0.144446	0.165114	0.713737	-0.504818	-0.317949	2.60533	0.406895	0.0735413	-0.108965	-0.276389	2.58403	1.12493	1.10132	0.0329533	-0.632147	0.200463	-0.202408	-0.129858	-0.175943	-0.586119	-0.35649
CRC6792	-0.158815	-0.185231	-0.234126	-0.205477	-0.209471	-0.461084	-0.10181	-0.522703	0.262432	0.367915	0.115831	0.110856	0.208896	0.254881	-0.186543	0.388617	-0.286376	-0.138574	-0.0819419	0.336144	-0.00683311	-0.334275	-0.270292	-0.177386	-0.285204	-0.220402	-0.424512	0.0299631	0.0645582	0.0751784	0.36	-0.135404	-0.106769	0.692016	0.0907831	0.192339	0.162598	-0.267514	0.357602	0.498402	0.091144	0.195363	-0.395402	0.366873	0.162598	-0.247297	0.0630872	-0.268439	-0.0852004
CRC6636	0.405487	0.201906	-0.173121	-0.211414	-0.169526	-0.572476	0.134962	-0.878388	0.737262	0.445718	0.0209377	0.279095	0.824049	0.0348035	-0.431433	-0.254827	-0.344331	-0.454992	-0.0473969	-0.00262439	-0.113446	0.395295	0.0614861	-0.223343	0.149013	0.2441	-0.675407	0.435807	0.135377	0.913919	0.631146	-0.186551	0.000342006	0.569797	-0.204304	0.147367	-0.0675648	-0.527743	0.482737	0.458219	0.0485372	0.0654136	-0.668867	0.481431	-0.0996985	-0.0452779	-0.0987216	-0.174664	-0.153207
CRC9090	0.11149	0.0611963	-0.10447	-0.0631887	-0.023755	-0.895371	-0.0930521	-1.10521	0.327181	0.317898	0.10902	0.160243	0.0319743	0.0574828	-0.392909	-0.166715	-0.777927	-0.673985	2.36159	0.558057	-0.0796324	0.244021	0.0495286	-0.336555	-0.277727	-0.0055137	-0.771601	0.045285	0.0470339	-0.0181713	0.304175	-0.16768	0.100223	0.35837	-0.247809	0.0551674	0.0227779	-0.571781	0.163164	0.165313	-0.103546	-0.147253	-0.973587	0.217347	-0.107153	-0.157095	0.0662971	0.0433671	0.053014
CRC9092	-0.193847	-0.374633	-0.338237	-0.361712	-0.39713	-0.681841	-0.000800997	-0.476246	0.313334	0.402369	0.139213	0.266501	0.388365	0.170147	-0.274855	0.10127	-0.278736	-0.178358	3.26058	0.640858	0.0771804	-0.390817	-0.0108519	-0.202114	-0.379313	-0.268088	-0.528425	0.00519608	0.053068	0.336668	0.493925	-0.086212	-0.0246344	0.862296	0.129729	0.34961	0.260496	-0.338237	0.524867	0.608396	0.179371	0.113906	-0.460733	0.451218	0.122391	-0.179265	0.152243	-0.304219	-0.238499
CRC9677	0.0481826	0.257259	-0.132735	0.0180038	-0.0545423	-0.680049	0.312676	-0.844049	0.407297	0.63937	0.255191	0.00943933	0.171389	0.0433962	-0.426058	-0.280931	-0.25515	-0.501574	-0.0631196	-0.00494869	-0.189824	0.00821168	-0.117468	-0.324606	-0.193586	-0.0596825	-0.567162	0.176498	-0.0979479	-0.0194816	0.595901	-0.108563	-0.0350059	1.79067	-0.277933	-0.0257551	-0.0760819	-0.457374	0.111672	0.151509	-0.0992705	-0.187478	-0.673467	0.225566	-0.223078	-0.166994	-0.0752141	-0.109451	0.0220643
CRC9635	-0.00598973	0.22293	-0.0386666	0.0404547	0.0830753	-0.58185	0.164715	-0.818411	0.33453	0.341171	0.21933	0.0499453	0.0745982	0.145114	-0.362392	-0.265376	-0.381582	-0.400662	-0.070631	0.0801669	-0.119642	0.0273368	-0.124514	-0.272118	-0.228195	-0.102418	-0.519961	0.277964	-0.103921	-0.160961	0.582807	-0.0539793	-0.0883693	0.567219	-0.115999	0.0149294	-0.0450031	-0.463316	0.478433	0.107173	-0.0312138	-0.158149	-0.595314	0.419615	-0.162213	-0.149123	-0.0490499	-0.0283575	-0.000661473
CRC5154	-0.0689345	-0.0555024	-0.329648	-0.128849	-0.128521	-0.833199	-0.0522413	-1.14729	0.0148869	-0.0417321	-0.0679933	-0.0372734	-0.0460502	-0.077433	-0.647165	-0.440386	-0.693347	-0.711115	-0.217907	-0.221391	-0.464335	-0.0475955	-0.198894	-0.506216	-0.344387	-0.312827	-0.894449	-0.134749	-0.310785	-0.380543	0.26543	-0.309486	-0.123298	0.452292	-0.300615	-0.290333	-0.235411	-0.739307	-0.0497617	-0.0195752	-0.242473	-0.404104	-0.970969	-0.00990275	-0.404104	-0.145961	-0.0783804	0.0386754	-0.0809098
CRC7223	0.312665	0.304936	0.674903	0.215738	-0.12022	-0.338311	0.181562	-0.290313	0.66403	1.18224	0.218129	0.333647	0.214674	0.397405	-0.33714	-0.196378	-0.310086	-0.257086	-0.0645792	0.249122	0.0600363	0.297668	0.0505253	-0.135405	0.800966	0.196193	-0.478863	0.455989	0.344147	0.328	0.773588	-0.178792	0.2064	0.988217	0.0409512	0.0974654	0.0887797	-0.411182	0.545463	0.359152	0.691827	-0.0191187	-0.713936	0.331931	-0.146642	-0.167996	-0.00820687	0.102077	0.228446
CRC7500	0.077208	0.0480463	-0.217055	-0.142251	-0.042133	-0.579429	-0.0378631	-0.601164	0.444021	0.450259	0.110196	0.208461	0.152267	0.110562	-0.312558	-0.260459	-0.460092	-0.364061	-0.271397	0.335674	-0.0111104	0.239783	0.0742055	-0.142687	-0.072381	-0.0407083	-0.572942	-0.161586	-0.137457	-0.140942	0.249131	-0.186802	0.0151553	0.550749	0.115317	0.0604268	-0.0317852	-0.343841	0.439653	0.159191	0.112942	-0.240695	-0.806853	-0.0464155	-0.383278	-0.210633	0.132017	0.149239	0.14674
CRC8912	0.39419	0.149625	0.125892	-0.0206904	-0.0343127	-0.469771	-0.0472975	-0.922662	0.52439	0.666595	0.148062	0.0913449	0.156747	0.150517	-0.354531	-0.163627	-0.635204	-0.439751	-0.120208	0.260185	-0.0244615	0.178343	0.0382234	-0.183165	-0.108553	0.0200318	-0.758116	0.502282	0.162508	0.00469491	0.631398	-0.0111808	0.194438	0.525594	-0.160581	0.0808525	0.0255134	-0.486145	0.863696	0.259462	-0.0449975	-0.0976541	-0.873315	0.190648	-0.125868	-0.0707606	0.128724	0.119071	0.110729
CRC9396	0.245002	0.142971	0.12358	0.115968	-0.0889405	-0.473144	0.223506	-0.75201	0.238607	0.52784	0.0290093	0.0739297	0.170529	0.0864477	-0.623034	-0.363279	-0.437504	-0.234535	-0.24318	-0.00118203	-0.345155	0.0264593	-0.19965	-0.361456	-0.271995	-0.0819201	-0.604232	0.0301669	-0.234535	-0.19965	0.371496	-0.352981	-0.0884379	0.582519	-0.410554	-0.151084	-0.213284	-0.652077	0.1346	0.220467	0.0712331	-0.341257	-0.877505	0.677333	-0.460732	-0.310747	-0.208907	-0.177032	-0.116344
CRC8137	0.519352	0.439746	0.437239	0.33251	-0.0275885	-0.439742	0.325069	-0.530907	0.629439	0.52448	0.177881	0.10049	0.157967	0.111541	-0.443974	-0.19968	-0.556917	-0.415367	-0.0461817	0.172111	-0.0638331	0.0904178	-0.0614671	-0.20947	-0.126753	0.0978462	-0.669065	0.250378	-0.164342	-0.0733363	0.315316	-0.222627	-0.0679831	0.822588	-0.265556	0.0195496	0.0472201	-0.508174	0.345941	0.172111	-0.139798	-0.0865062	-0.780421	0.164046	-0.277863	-0.358348	0.0378716	0.267889	0.107078
CRC7087	0.18546	0.131771	-0.236019	-0.171306	-0.0940355	-0.797642	-0.100987	-0.840626	0.451681	0.643138	0.175859	0.0746176	0.294496	0.0247185	-0.567206	-0.295375	-0.742254	-0.787795	-0.177355	0.346519	-0.105173	0.450493	-0.0185535	-0.292985	0.509643	-0.108497	-0.824141	0.0723023	-0.0316096	0.00963176	1.19549	-0.241769	0.113571	0.843252	-0.225726	0.0752344	0.00494532	-0.64203	0.846417	0.150036	-0.0518389	-0.0879806	-0.872386	0.238326	-0.201618	-0.112178	0.0681253	-0.00789895	0.0792372
CRC7886	0.426434	0.268226	-0.114022	-0.0885813	-0.111322	-0.3413	0.176222	-0.520082	0.420851	0.414622	0.157692	0.292888	0.589601	0.064881	-0.232203	-0.14497	-0.180364	-0.266825	-0.0596739	0.159928	-0.00479253	0.62726	0.151712	-0.135799	-0.000624093	-0.0979019	-0.474278	0.147211	0.197422	-0.0338878	0.412122	-0.0916815	0.0799175	0.615359	-0.0275126	0.211504	0.0196289	-0.293094	0.242432	0.241728	0.112225	0.0257724	-0.370587	0.270987	-0.0736173	-0.126231	0.0537004	0.092069	0.00684888
CRC5458	0.0040529	-0.0262117	-0.2366	-0.0724065	-0.0383864	-1.08469	-0.154952	-1.31909	0.0835741	1.36616	-0.0648869	-0.0898662	-0.0697063	-0.0861275	-0.422271	-0.291673	-0.541257	-0.844943	-0.155706	-0.0403328	-0.345146	0.097803	-0.0253853	-0.409636	-0.397111	-0.159176	-0.989755	-0.139074	-0.115286	-0.172684	0.358476	-0.206003	0.0557299	0.318027	-0.419373	-0.108415	-0.16417	-0.662142	0.189157	0.198383	-0.292998	-0.162806	-1.06164	0.0915951	-0.0759671	-0.082685	-0.0641795	-0.190791	-0.0284176
[truncated: 1,736 more columns]

## Sheet: Crypto_UVA_Serum_IgA_Normalized
StudyID Plasma samples From Week 52 used	cgd5_3260	cgd7_2480	cgd7_1310_e1of3	cgd4_500_e8of9	cgd8_3570_e2of3	cgd4_3090-m1	cgd7_4920	cgd8_2800-m1	cgd4_4240_s2	cgd3_4270_s2	cgd8_2720_s1	cgd6_3330	cgd6_210	cgd5_570	cgd7_180	cgd6_5270	cgd3_2080_s2	cgd7_1800_s1	cgd6_1080-m2	cgd7_2260	cgd6_1570	cgd5_320	cgd6_120	cgd1_3510_US	cgd4_3530_s2	cgd7_2530_s3-m2	cgd3_1540_s2	cgd3_660	cgd7_1670_s2	cgd7_4280_s2	cgd1_670-m2	cgd2_340	cgd5_3210	cgd2_4270_s2-m2	cgd6_5410	cgd5_3210_s1	cgd2_2540	cgd2_3660_e4	cgd8_3830_e1	cgd6_5380_s1	cgd7_3820_s2	cgd3_600_s1	cgd4_1630	cgd4_1800	cgd6_300	cgd7_4640	cgd1_1200	cgd1_400	cgd1_370
	cgd5_3260	cgd7_2480	cgd7_1310	cgd4_500	cgd8_3570	cgd4_3090	cgd7_4920	cgd8_2800	cgd4_4240	cgd3_4270	cgd8_2720	cgd6_3330	cgd6_210	cgd5_570	cgd7_180	cgd6_5270	cgd3_2080	cgd7_1800	cgd6_1080	cgd7_2260	cgd6_1570	cgd5_320	cgd6_120	cgd1_3510	cgd4_3530	cgd7_2530	cgd3_1540	cgd3_660	cgd7_1670	cgd7_4280	cgd1_670	cgd2_340	cgd5_3210	cgd2_4270	cgd6_5410	cgd5_3210	cgd2_2540	cgd2_3660	cgd8_3830	cgd6_5380	cgd7_3820	cgd3_600	cgd4_1630	cgd4_1800	cgd6_300	cgd7_4640	cgd1_1200	cgd1_400	cgd1_370
	secreted lipopolysaccharide sugar transferase like family 8 glycosyltransferase	hypothetical protein	extracellular protein with a signal peptide followed by a family 2 glycosyltransferase and ricin domains	oocyst wall protein 7	hypothetical protein	oocyst wall protein 6	membrane protein	extracellular protein with a signal peptide, a mucin-like stretch of threonine residues and 6 notch domains; possible mucin	Insulinase_like_peptidase	insulinase_like_peptidase	Insulinase_like_metalloprotease	membrane associated protein with a SPX domain (SYG1, Pho81 and XPR1) domain at the N-terminus and a vtc1p domain at the C-terminus. 3 transmembrane domains near the C-terminus.	oocyst wall protein 9	Uncharacterized protein	Uncharacterized protein	Uncharacterized protein	hypothetical protein	oocyst wall protein 2	Glycoprotein GP40	Uncharacterized protein	Apyrase	Phospholipase/carboxylesterase/thioesterase	Disulfide-isomerase, signal peptide plus ER retention motif	PAN domain/Thrombospondin type-1 (TSP1) repeat containing protein	Uncharacterized protein	Signal peptide containing protein	Signal peptide containing protein	Uncharacterized protein	Uncharacterized protein with Armadillo-like helical domain	Uncharacterized Protein	Signal peptide region containing protein	RING/FYVE/PHD-type Zinc finger-containing protein	Uncharacterized protein	Secreted insulinase-like peptidase	Uncharacterized Secreted Protein	Uncharacterized protein	Glutaredoxin	Subtilase family	Uncharacterized protein	Uncharacterized protein	Uncharacterized protein	Uncharacterized protein	Uncharacterized protein	Uncharacterized protein	Uncharacterized protein	PPM-type phosphatase domain containing protein	Uncharacterized protein	CMGC/MAPK group Protein kinase	carboxypeptidase A with signal peptide region
	C. parvum	C. parvum	C. parvum	C. parvum	C. parvum	C. parvum	C. parvum	C. parvum	C. parvum	C. parvum	C. parvum	C. parvum	C. parvum	C. parvum	C. parvum	C. parvum	C. parvum	C. parvum	C. parvum	C. parvum	C. parvum	C. parvum	C. parvum	C. parvum	C. parvum	C. parvum	C. parvum	C. parvum	C. parvum	C. parvum	C. parvum	C. parvum	C. parvum	C. parvum	C. parvum	C. parvum	C. parvum	C. parvum	C. parvum	C. parvum	C. parvum	C. parvum	C. parvum	C. parvum	C. parvum	C. parvum	C. parvum	C. parvum	C. parvum
	IVTT.AG	IVTT.AG	IVTT.AG	IVTT.AG	IVTT.AG	IVTT.AG	IVTT.AG	IVTT.AG	IVTT.AG	IVTT.AG	IVTT.AG	IVTT.AG	IVTT.AG	IVTT.AG	IVTT.AG	IVTT.AG	IVTT.AG	IVTT.AG	IVTT.AG	IVTT.AG	IVTT.AG	IVTT.AG	IVTT.AG	IVTT.AG	IVTT.AG	IVTT.AG	IVTT.AG	IVTT.AG	IVTT.AG	IVTT.AG	IVTT.AG	IVTT.AG	IVTT.AG	IVTT.AG	IVTT.AG	IVTT.AG	IVTT.AG	IVTT.AG	IVTT.AG	IVTT.AG	IVTT.AG	IVTT.AG	IVTT.AG	IVTT.AG	IVTT.AG	IVTT.AG	IVTT.AG	IVTT.AG	IVTT.AG
CRC5543	-0.0133033	0.0260668	-0.210769	-0.161244	-0.107878	-0.229363	0.140749	-0.402694	0.16813	0.144036	-0.23533	-0.120444	-0.0742581	-0.0470152	-0.204903	-0.208252	-0.307129	-0.270345	-0.193241	-0.121233	-0.093097	0.118864	-0.200727	-0.23875	-0.221727	-0.126768	-0.209929	0.00633545	-0.156383	-0.170605	0.239934	-0.127164	-0.0594377	0.161334	-0.225964	-0.00599846	-0.105534	-0.289285	-0.0451423	0.0877939	-0.0298756	-0.100858	-0.353657	0.00126954	-0.106315	-0.246046	-0.238322	-0.200727	-0.0985251
CRC6436	-0.0165561	0.139239	-0.0407359	-0.0598267	0.10903	-0.152662	0.221734	-0.283592	0.243033	0.308566	-0.0322941	-0.000987884	0.0612361	0.0738032	-0.175533	-0.0854476	-0.167376	-0.101606	-0.163683	0.0472846	0.0536429	0.127231	-0.0306117	-0.0605132	0.36257	0.0593415	-0.122242	0.00394554	-0.0495681	-0.0182222	0.205265	-0.0306117	-0.0112374	0.335168	-0.052638	0.11208	-0.0132296	-0.140272	0.116338	0.156178	0.055545	0.00263161	-0.263298	0.110556	0.0293309	-0.0868455	0.0665905	0.0794229	0.0662761
CRC8700	0.045243	0.0653164	-0.124418	-0.0646042	0.0433614	-0.332822	0.209044	-0.407739	0.269649	0.25448	-0.0196568	0.0377019	0.0588115	0.0275062	-0.190689	-0.0565105	-0.293352	-0.219767	0.0412417	0.0951394	0.0447728	0.252446	0.0414774	-0.0886454	-0.0712139	0.0303587	-0.275628	-0.00206274	-0.0427047	-0.0671428	0.24346	-0.065873	0.0381744	0.300106	-0.101598	0.123691	0.0119559	-0.256959	0.143148	0.106448	-0.019411	-0.0310108	-0.357779	0.183003	0.0329687	-0.0661268	0.0527448	0.0201108	0.00133355
CRC9224	-0.0788588	0.156127	-0.0543291	-0.113116	0.00154032	-0.266305	0.285663	-0.325322	0.111465	0.260412	-0.0601012	-0.0536892	-0.0320992	0.0368188	-0.134609	-0.0791843	-0.203206	-0.109787	-0.139693	0.0307975	0.0101351	-0.0015417	-0.04858	-0.0201734	-0.134609	0.030194	-0.147865	0.0618372	-0.0678334	-0.0527299	0.242548	-0.0126918	-0.0024676	0.220498	-0.11779	0.141672	-0.00741575	-0.126848	0.130454	0.117444	0.0416178	-0.0403161	-0.239132	0.072428	-0.00896554	-0.157802	-0.0264378	0.0811947	0.0238418
CRC7076	-0.0802617	-0.0366161	-0.221966	-0.213037	-0.13824	-0.466608	-0.05611	-0.462635	0.161189	0.340178	-0.118306	-0.124571	-0.0671294	-0.0928321	-0.284503	-0.174612	-0.340525	-0.333654	-0.164894	-0.0962484	-0.112068	0.0890242	-0.13648	-0.195344	-0.236971	-0.114837	-0.249849	-0.073849	-0.131564	-0.116918	0.177124	-0.193148	-0.0785714	0.0974224	-0.214893	-0.060441	-0.11276	-0.288796	0.0696426	0.0288264	-0.0248496	-0.0935147	-0.399233	0.0530844	-0.02713	-0.226451	-0.0802617	-0.0856841	-0.041218
CRC5773	-0.0796039	0.0181857	-0.113998	-0.11961	-0.0957104	-0.297186	0.189408	-0.374634	0.325437	0.248172	-0.0796039	-0.0567374	-0.0157964	0.00866297	-0.22671	-0.105223	-0.210793	-0.171126	-0.129282	-0.00945646	-0.0061113	-0.0866529	-0.180312	-0.117202	-0.0644482	0.00866297	-0.19378	0.0269206	-0.18115	-0.0521306	0.296231	-0.0799946	-0.0913715	0.326322	-0.157042	0.054237	-0.0718119	-0.211221	0.156618	0.0949581	-0.0255469	-0.0353637	-0.333526	0.0698185	-0.0621306	-0.248065	-0.0225397	-0.0625166	-0.0240425
CRC9050	-0.202368	0.0644565	-0.139132	-0.0564749	0.0760103	-0.174721	0.157261	-0.394594	-0.00175668	0.143744	-0.132119	-0.107492	-0.0439153	0.0036664	-0.151843	-0.0637966	-0.199433	-0.0249537	-0.159667	-0.132819	-0.111625	-0.0373486	-0.125487	-0.140539	-0.125836	-0.0239797	-0.164667	0.000478823	-0.0772046	0.0729788	0.24607	0.0317298	0.0472595	0.0373397	-0.176885	-0.0165339	-0.123747	-0.19358	0.129516	0.0503454	0.00779974	-0.0282052	-0.244102	0.0784309	0.0141357	-0.0761947	-0.124443	-0.0927795	-0.0534904
CRC9701	-0.00893293	0.138583	-0.0111749	0.0470904	0.056755	-0.155801	0.293448	-0.383716	0.14732	0.0985955	-0.107029	-0.112234	-0.105032	0.0209973	-0.114241	-0.119875	-0.130396	-0.194342	0.0843165	-0.0883674	-0.119471	-0.0269669	-0.128367	-0.13936	-0.059079	-0.0773634	-0.192645	0.0744831	-0.0699439	-0.06295	0.196397	-0.0356887	-0.0715028	0.183059	-0.147557	0.0147669	-0.0974696	-0.200725	0.0151341	0.0118256	-0.00893293	-0.0231912	-0.261699	0.0177022	-0.0149192	-0.0676088	0.000742127	-0.0781466	-0.0645013
CRC8913	-0.163033	0.0261896	-0.124984	-0.0165097	-0.014486	-0.280679	0.370204	-0.247025	0.0979078	0.128266	-0.193845	-0.0990196	-0.138584	-0.0254479	-0.199352	-0.0896153	-0.115409	-0.13111	-0.092174	-0.0140816	-0.00521342	0.0344236	-0.109349	-0.108486	-0.0857857	-0.00120036	-0.114542	-0.0525995	-0.149646	-0.137702	0.154405	-0.0525995	-0.0651121	0.192046	-0.0811188	0.0817293	-0.0651121	-0.168423	0.0653673	0.0934111	0.00160216	-0.110213	-0.242755	0.0155337	-0.0185363	-0.213675	-0.0360831	-0.0667887	-0.0181308
CRC8484	-0.136208	-0.164551	-0.186505	-0.235474	-0.19739	-0.24538	0.320632	-0.325744	-0.120377	-0.106768	-0.142926	-0.0916613	-0.107179	-0.0706938	-0.142505	0.00114348	-0.130355	-0.0876053	-0.146297	-0.10226	-0.0512111	-0.205278	-0.19259	-0.153062	-0.150521	-0.142926	-0.20089	-0.145032	-0.0912552	-0.0651004	0.213271	-0.0795275	-0.0539783	0.067028	-0.0417637	0.111102	-0.0603233	-0.114175	0.0339035	0.0825897	0.0840288	0.0335311	-0.0945072	0.0542365	0.00949815	-0.119134	-0.12245	-0.162416	-0.0932868
CRC9848	-0.111266	0.0849725	-0.0453941	-0.0110016	-0.0339537	-0.241175	0.240945	-0.208851	0.149946	0.257122	-0.0710286	0.0436853	0.01226	0.0960592	-0.0604387	-0.00320601	-0.159422	-0.203016	-0.0325731	-0.00455875	0.0351525	-0.103273	-0.0956846	-0.00286803	-0.101101	-0.0215759	-0.141081	0.045974	-0.0157675	0.194543	0.26163	0.0149329	0.151161	0.453642	-0.136254	0.136815	-0.00591276	-0.175711	0.898899	0.128509	0.032187	0.183002	-0.295608	0.130359	0.0367973	-0.208851	-0.00591276	-0.0367188	0.0129287
CRC9285	-0.0391649	-0.0145029	-0.183958	-0.161568	-0.0410796	-0.296089	0.0287318	-0.586358	0.0789592	0.175554	-0.25255	-0.139521	-0.0795882	-0.0577806	-0.257736	-0.175521	-0.306031	-0.279419	0.442019	-0.158101	-0.199555	0.00263704	-0.229079	-0.297233	-0.0825429	-0.177625	-0.332361	-0.00139587	-0.151881	-0.112427	0.295716	-0.127605	-0.0571347	0.029036	-0.265549	-0.145688	-0.159834	-0.373584	-0.0636071	-0.0681551	-0.118479	-0.0917741	-0.383267	0.0171242	-0.0822143	-0.169924	-0.310643	-0.274906	-0.186781
CRC6888	0.047767	0.106734	-0.0968169	-0.103622	0.0123273	-0.292861	0.200323	-0.340296	0.392968	0.37839	-0.109089	-0.0745849	0.0248617	0.00665112	-0.199144	-0.0556564	-0.273547	-0.272396	-0.0873433	0.00728292	-0.0304744	0.157706	-0.117329	-0.0586286	-0.151121	-0.017243	-0.241671	0.00886118	-0.0985152	-0.0779314	0.308855	-0.0739165	0.0363598	0.208312	-0.157834	0.0145287	-0.0513739	-0.286652	0.0981601	0.132445	-0.0233595	0.0207999	-0.281241	0.070012	0.0101226	-0.150769	-0.0408863	-0.0786017	0.0142144
CRC5485	-0.112961	-0.0764032	-0.154963	-0.186813	-0.187896	-0.442236	-0.130552	-0.683215	-0.0602	0.142942	-0.237768	-0.139429	0.0296523	-0.180063	-0.313747	-0.143362	-0.194955	0.464353	-0.267223	-0.152582	-0.232171	-0.122506	-0.267509	-0.371016	-0.344812	-0.256107	-0.564892	-0.142312	-0.264364	-0.179525	0.186004	-0.195771	-0.105268	0.0298852	-0.287973	-0.236087	-0.194138	-0.421708	0.633129	-0.143362	-0.0791634	-0.218552	-0.497554	0.0712062	-0.223262	-0.114762	-0.324722	-0.313451	-0.235807
CRC9911	0.0798896	0.102344	-0.0225203	0.0175178	-0.0340747	-0.170515	0.136817	-0.249502	0.303175	0.390518	0.0286679	0.0345181	0.0543545	0.104981	-0.193005	-0.0732719	-0.229438	-0.133795	-0.0209228	0.10732	0.0549606	0.14196	-0.049626	0.0144051	-0.0630435	0.0375877	-0.190129	0.145948	0.0280507	0.0196926	0.403425	0.00878547	0.076312	0.253086	-0.078912	0.0670284	-0.00251999	-0.164506	0.337205	0.140248	0.0784	-0.0113748	-0.203114	0.150492	-0.0373008	-0.131724	-0.0164592	0.0299015	-0.00536025
CRC7259	-0.122126	-0.111545	-0.110436	-0.186714	-0.124924	-0.189054	0.325519	-0.316289	-0.0742979	-0.0259111	-0.0960913	-0.00359958	-0.0656719	-0.059236	-0.160646	-0.0327249	-0.137298	-0.123804	-0.0840642	-0.104902	-0.00514505	-0.18088	-0.143525	-0.0835199	-0.059236	-0.0721365	-0.241522	-0.0533616	-0.0306249	-0.00720825	0.415294	-0.103246	-0.00617628	0.248927	-0.0295761	0.104492	0.0244445	-0.0829758	0.103536	0.127242	0.119698	0.140349	-0.0982888	0.142212	0.115912	0.0549234	-0.017049	-0.0835199	0.0294854
CRC9470	-0.0913696	-0.157635	-0.110623	-0.216624	-0.214255	-0.31369	0.454676	-0.241008	0.128723	0.174993	-0.0788187	0.0932114	-0.0280144	-0.0127038	-0.134162	-0.0292629	-0.156726	-0.096159	0.368181	0.0735721	0.115226	-0.122567	-0.105786	-0.0523465	-0.102716	-0.124344	-0.22423	-0.0481219	-0.0857299	0.0194524	0.397592	-0.0878964	-0.0676583	0.268735	0.0766705	0.196872	0.119739	-0.0796808	0.126483	0.217722	0.195091	0.136168	-0.18706	0.140246	0.0505135	-0.0638151	-0.0625363	-0.124344	-0.0642416
CRC9622	0.0413233	0.0855985	-0.11939	-0.10429	-0.0181237	-0.193089	0.167231	-0.288851	0.268922	0.252073	-0.140799	-0.0313914	0.0838416	0.0111358	-0.18283	-0.0745563	-0.216711	-0.213467	0.0461433	0.0227977	0.0470453	0.124288	-0.0595925	-0.0396663	-0.0982941	0.00557867	-0.173695	0.0500478	-0.0843996	-0.0531346	0.291932	-0.109641	-0.0667298	0.285323	-0.125813	0.0616981	-0.017495	-0.177904	0.0838416	0.127134	0.0446388	0.0172854	-0.256961	0.0536425	0.0288979	-0.150072	-0.0660795	-0.0811111	-0.0140417
CRC7158	-0.0942414	0.036068	-0.200762	-0.192494	-0.0913564	-0.222342	0.150711	-0.515281	0.00913971	-0.0280756	-0.265049	-0.13525	-0.154526	-0.0798734	-0.283956	-0.197311	-0.244962	-0.27084	1.0764	-0.18564	-0.280301	0.00375316	-0.229372	-0.248171	-0.277747	-0.2471	-0.321026	-0.0776512	-0.111349	-0.171353	0.18496	-0.189749	-0.113624	0.0544206	-0.361003	-0.102286	-0.143859	-0.38907	-0.101963	-0.0450324	-0.1039	-0.180181	-0.292766	-0.0444123	-0.106487	-0.235729	-0.352918	-0.286887	-0.259641
CRC9171	-0.0503175	-0.0159309	-0.107445	-0.101938	-0.12444	-0.288707	0.00527145	-0.355523	0.172785	0.254206	-0.115051	-0.11228	-0.037121	0.00207894	-0.201106	-0.133891	-0.241401	-0.211075	-0.0787673	-0.0536355	-0.0643049	-0.00368545	-0.116438	-0.113665	-0.128283	-0.034824	-0.238755	0.0442826	-0.0964526	-0.0536355	0.180996	-0.087923	-0.0276285	0.126331	-0.18938	-0.0807969	-0.104001	-0.244052	-0.00432736	-0.0198195	-0.0136673	-0.0592938	-0.203684	0.0461437	-0.058627	-0.157972	-0.150137	-0.11228	-0.0985072
CRC5791	-0.124518	-0.133546	-0.227078	-0.18049	-0.22033	-0.282232	0.28217	-0.173955	-0.0161892	-0.062855	-0.068904	-0.0637175	-0.0542572	-0.0469892	-0.206927	-0.0491231	-0.235801	-0.107963	0.456539	0.0586461	-0.0363671	-0.0854518	-0.189876	-0.0637175	-0.0810787	-0.114652	-0.163746	-0.0788971	-0.0850139	-0.0832636	0.0744134	0.0213069	-0.0715042	0.191096	-0.0508324	0.145922	-0.0116046	-0.0568312	0.080282	0.0728444	0.209063	0.0633944	-0.0955606	0.499511	0.119188	-0.0775897	-0.0116046	-0.158208	-0.0525438
CRC7161	0.0982687	0.161775	-0.0453301	-0.0948646	-0.00806835	-0.114135	0.141689	-0.213275	0.384354	1.29117	0.156862	0.0975851	0.787361	0.156534	-0.0586025	-0.0419369	-0.140908	0.0286139	0.118627	0.142021	0.116604	0.135042	0.0563179	0.081427	0.0934768	0.101	-0.110181	0.158173	0.0796974	0.0246637	0.41266	-0.0191462	0.0520902	0.496983	0.199216	0.107805	0.0489113	-0.00880423	0.369707	0.237883	0.1877	0.006571	-0.220076	0.0934768	-0.00512857	-0.0874612	0.0615851	0.0671824	0.0803895
CRC7107	-0.0163198	-0.0937826	-0.0471858	-0.0121615	-0.0623922	-0.0777606	0.366315	-0.0098565	0.311703	0.304312	0.0193267	0.206205	0.156994	0.132163	-0.0443523	0.114522	-0.107518	-0.0387021	1.72642	0.320522	0.163953	0.0238337	-0.0209542	0.259154	0.111985	0.089802	-0.105056	0.130492	0.158635	0.186239	0.594021	0.00298385	0.0829074	0.429164	0.214903	0.295393	0.15165	0.00845206	0.625796	0.361693	0.363828	0.367379	-0.0514464	0.368797	0.153708	0.239912	0.129656	0.101789	0.225898
CRC8573	0.0816354	0.104366	-0.0256827	-0.0552464	0.079998	-0.272729	0.163079	-0.342156	0.351852	0.441293	-0.0053775	-0.0102527	0.0783588	0.082944	-0.122652	0.0112133	-0.215309	-0.238003	-0.0228649	0.161841	0.0404696	0.163079	-0.0434195	-0.0182978	-0.000865278	0.0360851	-0.134009	0.0638526	-0.0854287	-0.0398547	0.482282	-0.0700768	0.0884922	0.284635	-0.156994	-0.000865278	-0.00955519	-0.261476	0.127378	0.146904	0.053544	0.00294176	-0.273566	0.12325	0.0671623	-0.128319	0.00604916	-0.047709	0.0701345
CRC5583	-0.127043	0.134386	-0.0704092	0.0291545	-0.0330316	-0.22059	0.389978	-0.317627	0.0567686	0.0586935	-0.00904375	-0.104467	-0.0354936	0.0563833	-0.097162	-0.0945926	-0.117014	-0.125294	-0.0301647	-0.073779	-0.0301647	-0.105329	-0.133622	-0.0674671	-0.0146998	0.0517518	-0.13011	0.0891473	-0.0301647	-0.0462108	0.233142	0.083864	-0.0474525	0.117125	-0.168773	0.0509785	-0.0886152	-0.205727	0.129998	0.0640695	0.0256161	-0.0122731	-0.194678	0.120447	0.043222	-0.16293	-0.150423	-0.108349	-0.0611827
CRC8968	0.0255625	-0.046971	-0.0377024	-0.0369919	-0.0534228	-0.199213	0.453803	-0.10834	0.0624965	0.0753674	0.00466594	0.0907276	0.00432084	0.056517	-0.0875926	0.0323485	-0.0437559	-0.0246142	-0.0193418	0.0763528	0.13522	0.0835581	0.0149808	0.0475012	-0.0671388	0.00190281	-0.081719	-0.00676621	-0.0123419	0.0531844	0.359278	-0.0412602	0.0146381	0.21493	0.0605061	0.24416	0.042468	-0.00155855	0.146836	0.182658	0.124781	0.116183	-0.0861219	0.223554	0.146836	-0.0606255	0.0978616	-0.0151378	0.0269223
CRC8494	-0.212811	-0.00177453	-0.0730969	-0.155358	-0.066578	-0.162954	0.061377	-0.322445	0.133789	0.296267	-0.102961	-0.0560857	-0.0475018	-0.00473877	-0.194758	-0.0696786	-0.284126	-0.282686	0.0704186	-0.0202518	-0.0524006	0.0313048	-0.0808962	-0.0915712	-0.169259	-0.0567007	-0.219338	-0.0678175	-0.0978877	-0.101691	0.191648	-0.0884233	0.121336	0.181512	-0.150097	0.0849914	-0.0647209	-0.243644	0.0667523	0.108225	-0.0304858	-0.0256608	-0.361049	0.016469	-0.014863	-0.196452	-0.0124744	0.0035458	-0.033207
CRC7374	-0.215086	-0.0779409	-0.176498	-0.159827	-0.110941	-0.292849	0.19501	-0.381472	0.0445963	0.19393	-0.169529	-0.158102	-0.110607	-0.095667	-0.177896	-0.146765	-0.203294	-0.220477	-0.189129	-0.11931	-0.0976501	-0.0655962	-0.178596	-0.10428	-0.130432	-0.0374076	-0.221198	0.0409955	-0.159482	-0.084153	0.250108	-0.0701319	-0.0930271	0.0624664	-0.234955	-0.0254035	-0.091709	-0.216521	0.0240722	0.0538568	-0.0469556	-0.0488728	-0.238597	0.0671946	-0.0169346	-0.179996	-0.186312	-0.136536	-0.101956
CRC8246	-0.0456045	-0.0289058	-0.12599	-0.129669	-0.0203438	-0.218936	0.122066	-0.395899	0.0636668	0.0849852	-0.194972	-0.0980933	0.0225492	-0.0543182	-0.184731	-0.110156	-0.177097	-0.141071	0.0403927	-0.149449	-0.0849398	0.0100655	-0.137055	-0.14169	0.1349	-0.0935957	-0.227451	-0.0332059	-0.102906	-0.082264	0.216368	-0.104112	-0.0566508	0.0150719	-0.172663	-0.0508264	-0.129055	-0.277585	0.0387548	-0.00280833	0.0058801	-0.0380949	-0.267756	0.080216	-0.019206	-0.129362	-0.164464	-0.186007	-0.129362
CRC9797	0.0573824	0.114551	0.00411659	0.000824265	0.00904103	-0.310268	0.284476	-0.33169	0.296341	0.380071	-0.0669964	0.0554796	0.0743963	0.305443	-0.115477	-0.0423344	-0.189515	-0.160843	-0.0457345	0.0930682	0.0356682	0.146783	-0.00677671	-0.0120881	0.0557969	0.0308339	-0.149459	0.697074	0.339205	-0.00545192	0.376773	0.0369546	0.127289	0.390424	-0.115835	0.11516	0.0411274	-0.142889	0.144696	0.243277	0.0921403	0.0472047	-0.265576	2.04241	0.120631	-0.0739225	-0.027468	-0.0144179	0.0753356
CRC5232	-0.060163	-0.00593293	-0.268514	-0.189869	-0.0964778	-0.363255	0.0771268	-0.560363	-0.000281942	0.0446931	-0.281821	-0.189869	-0.151157	-0.133421	-0.294559	-0.189226	-0.276688	-0.283536	-0.210273	-0.231301	-0.23097	0.101508	-0.270894	-0.2658	-0.271234	-0.170701	-0.276005	-0.12448	-0.226345	-0.188583	0.296844	-0.176424	-0.0910621	0.0223809	-0.32214	-0.0919633	-0.189869	-0.359995	-0.0663491	-0.0406017	-0.132494	-0.162788	-0.388868	0.0159818	-0.0874628	-0.24962	-0.314756	-0.261062	-0.19019
CRC9923	0.0500825	0.391846	0.251994	-0.0401495	0.109061	-0.0345059	0.33514	-0.300999	0.140667	0.218984	-0.0687036	-0.0756415	0.0412022	0.0365627	-0.164071	-0.0210506	-0.173136	-0.117985	-0.0764145	0.00256433	0.0272388	-0.00624605	-0.0729395	-0.0617989	-0.0352571	0.0135022	-0.110049	0.0606673	-0.0188202	0.0054892	0.214567	0.0265191	0.0196637	0.254454	-0.0725539	0.0777904	-0.0435463	-0.115997	0.131994	0.13767	0.0575	0.00293026	-0.205746	0.115844	0.0379918	-0.12997	0.0690795	0.16964	0.0412022
CRC5108	0.0639522	0.115934	-0.0753073	-0.135787	-0.0447713	-0.25925	0.203847	-0.311167	0.259778	0.305983	-0.0644378	-0.013673	0.0468685	0.0614025	-0.229113	-0.0995126	-0.294016	-0.313739	-0.104276	-0.00949732	-0.0894039	0.129792	-0.0447713	-0.1293	-0.212561	-0.0897187	-0.332245	-0.0362508	-0.125421	-0.0731268	0.332072	-0.0995126	0.051444	0.234852	-0.263506	0.0966944	0.167953	-0.332617	0.0679094	0.0542963	-0.00830649	-0.0684655	-0.415825	0.0653667	-0.0718823	-0.139041	-0.10746	-0.124131	0.134921
CRC8395	-0.229906	-0.244411	-0.217195	-0.0999411	-0.168505	-0.0999411	0.161486	-0.226026	0.102751	0.155124	-0.041291	0.0751601	0.0579849	0.103192	-0.0747977	0.0497774	-0.121406	-0.0858068	0.283557	0.0593483	0.0401426	-0.222155	-0.208965	-0.120891	-0.0938666	-0.0958886	-0.193727	0.153423	0.104953	0.0697584	0.45495	-0.0628827	0.0396822	0.287052	0.102751	0.13845	0.0276596	-0.0540106	0.185409	0.18416	0.252902	0.179152	-0.0817938	0.248924	0.107592	0.104953	-0.0658522	-0.117292	0.0629777
CRC7511	-0.0982875	-0.183337	-0.182043	-0.180319	-0.200266	-0.232053	0.321016	-0.324686	-0.0772848	-0.0637158	-0.132041	-0.0825069	-0.0756818	-0.0526363	-0.121666	-0.0172047	-0.110955	-0.0889601	-0.0800943	-0.0845204	-0.0276269	-0.147955	-0.18118	-0.121253	-0.114243	-0.138302	-0.167884	-0.0788896	-0.115066	-0.059353	0.211711	-0.0416413	-0.0237581	0.0776824	-0.0260781	0.137642	-0.0597491	-0.0752813	0.0323201	0.101258	0.0776824	0.0330632	-0.0837147	0.155495	0.099485	-0.0958484	-0.115066	-0.188958	-0.108085
CRC5963	0.18861	0.12633	0.278052	0.340006	-0.022044	-0.0849703	0.308122	-0.191823	0.24151	0.344245	-0.0388994	0.285314	0.107217	0.0605048	-0.159314	0.0315087	-0.187883	-0.145663	1.21596	0.492919	0.0538649	0.0371303	-0.122081	-0.0603496	0.0194421	-0.025165	-0.244047	-0.0475999	-0.0259463	0.0867629	0.308122	0.0419847	0.144152	0.222557	-0.152472	-0.0448259	0.0183057	-0.160171	0.0497921	0.0273722	0.185238	0.0065099	-0.281809	0.144152	0.0486794	0.236958	-0.0736168	0.0292539	-0.05835
CRC5806	-0.160542	0.0873067	-0.025168	-0.0260751	-0.0507841	-0.209675	0.326378	-0.448998	0.069584	0.035212	-0.197362	-0.218979	-0.150122	-0.0260751	-0.241979	-0.087239	-0.179087	-0.142233	-0.0535559	-0.121727	-0.0717032	-0.171038	-0.275563	-0.176063	-0.18718	-0.067495	-0.204532	0.0725529	-0.156067	-0.0342645	0.220228	-0.0333523	-0.0768632	0.137991	-0.249375	0.0119811	-0.132432	-0.294564	0.00711237	0.0330363	-0.0749847	-0.0614382	-0.279343	0.0619214	0.0438821	-0.21277	-0.189211	-0.172544	-0.151606
CRC6273	0.12488	0.0868008	-0.0613456	-0.0665775	-0.00187756	-0.151933	0.0618442	-0.317867	0.167282	0.237684	-0.151586	0.0257332	0.0124591	-0.0464087	-0.20323	-0.11217	-0.0860358	-0.253431	-0.115555	-0.0764387	-0.119627	0.161979	-0.0774286	-0.0923583	-0.116572	-0.0665775	-0.186402	-0.030666	-0.133629	-0.102398	0.266056	-0.137065	0.0174126	0.236888	-0.230863	-0.0728151	-0.0837134	-0.230129	1.22221	0.0528254	-0.0425374	-0.0160418	-0.0639592	0.0321717	-0.00313099	-0.129517	-0.0863679	0.00125125	-0.0444718
CRC8085	-0.0856786	0.116561	-0.00909965	-0.0791394	-0.0436945	-0.138237	0.298933	-0.463781	0.229845	0.286327	-0.0943064	-0.126391	-0.0576878	0.0224065	-0.260527	-0.10423	-0.224002	-0.226709	1.34053	0.0420353	0.0124911	-0.0452869	-0.14377	-0.113388	-0.117569	-0.0389279	-0.183986	0.0775861	-0.193224	-0.034177	0.268493	-0.0588936	-0.0906024	0.247186	-0.122604	0.102967	-0.0576878	-0.298002	0.0724558	0.0950383	-0.00328467	-0.0333867	-0.288542	0.0517505	-0.0389279	-0.287599	-0.0897806	-0.0192348	-0.00444579
CRC9455	-0.195217	-0.115067	-0.119326	-0.216731	-0.134691	-0.197092	0.218227	-0.265457	-0.097106	-0.151312	-0.18551	-0.158963	-0.133255	-0.125381	-0.175497	-0.0171154	-0.197842	-0.155679	0.935253	-0.0614992	-0.135769	-0.240888	-0.217111	-0.176237	-0.207633	-0.203483	-0.335571	-0.182907	-0.0748782	-0.0859493	0.23083	-0.0618407	0.0291538	0.152331	-0.0887304	-0.000981054	-0.107644	-0.130745	0.0317169	0.0396973	0.0291538	-0.0154608	-0.165921	0.0832809	-0.0108378	-0.0154608	-0.14732	-0.181051	-0.129313
CRC7690	-0.161418	-0.020449	-0.0604582	-0.186054	-0.164475	-0.237429	0.0325623	-0.298235	0.00221701	0.215331	-0.148499	-0.0522963	-0.0505281	0.0524435	-0.196966	-0.145854	-0.257686	-0.239039	0.130896	0.0137559	-0.0805258	-0.00735541	-0.0693825	-0.0855866	-0.161418	-0.117811	-0.231006	-0.0848626	-0.0519425	0.234022	0.244142	-0.110423	0.0576993	0.186233	-0.113743	0.0368932	0.0157826	-0.248738	0.102888	0.00697951	0.00901577	-0.113374	-0.30623	-0.0473507	-0.0892124	-0.239039	-0.100876	-0.120034	-0.0583245
CRC5432	-0.0611147	0.0872392	-0.0100656	-0.00311618	0.00930902	-0.182256	0.417543	-0.209994	0.065258	0.126107	-0.0694383	-0.0261774	-0.0065867	0.0188996	-0.0446101	-0.0128548	-0.0517628	-0.0983995	0.263841	0.0277485	0.055306	-0.0146007	-0.0770803	-0.00971733	0.00793372	0.0839796	-0.0719811	0.0250315	-0.0506877	-0.0132038	0.185103	0.0324908	0.0147972	0.197824	-0.0139021	0.106001	0.0277485	-0.0756215	0.161793	0.135584	0.130538	-0.00173031	-0.154657	0.0953561	0.0216281	-0.151964	-0.0286451	0.00517917	-0.00380962
CRC7568	-0.148379	-0.0413688	-0.224752	-0.219136	-0.164143	-0.319597	0.0800524	-0.516057	-0.0481989	-0.00648538	-0.290962	-0.249584	-0.174975	-0.147712	-0.342693	-0.240666	-0.339643	-0.358427	-0.170226	-0.219836	-0.308373	-0.137082	-0.283616	-0.317721	-0.365777	-0.273031	-0.442229	-0.165155	-0.220888	-0.199649	0.0959095	-0.220538	-0.0841184	-0.0216814	-0.42112	-0.154061	-0.28949	-0.459921	-0.0550614	-0.166168	-0.171242	-0.202417	-0.484554	-0.0758472	-0.189317	-0.252449	-0.297605	-0.317721	-0.24387
CRC9683	-0.0774512	0.0754497	-0.0709994	-0.0349743	0.0271528	-0.171711	0.308557	-0.232811	0.0431017	0.0640962	-0.11383	-0.0447743	-0.00357635	0.0221324	-0.081048	-0.0228172	-0.0900796	-0.0853761	0.142681	-0.0252404	0.00493113	-0.0356721	-0.11383	-0.0578272	-0.00802015	0.0401246	-0.0360211	0.0384681	-0.0273207	-0.0363702	0.148836	0.0147374	0.0271528	0.111192	-0.0745802	0.113397	-0.0190174	-0.0752974	0.0712431	0.104557	0.0653983	-0.0039177	-0.132742	0.072215	0.00730426	-0.157971	-0.081048	-0.0259335	-0.0114478
CRC6593	-0.0883761	-0.0513934	-0.0966227	-0.0693154	-0.124457	-0.240481	0.238113	-0.307498	0.183161	0.186185	0.0458844	0.0104894	0.0763621	0.0475484	-0.156665	-0.107692	-0.075641	-0.183741	0.0223845	-0.0407462	-0.0585355	0.0291379	-0.00236511	-0.0688646	-0.0062439	0.00107398	-0.226337	0.0673682	-0.0702173	-0.0657131	0.190334	-0.00322616	-0.0284229	0.185052	0.00364792	0.101411	-0.0297382	-0.151884	0.44859	0.0375354	0.0408808	-0.0380966	-0.277501	-0.0122984	-0.0810851	-0.191571	-0.0693154	-0.0567467	-0.0105659
CRC5200	0.0283757	0.0239239	-0.24064	-0.175928	-0.0972706	-0.364398	0.197171	-0.459593	0.0644332	0.102027	-0.171909	-0.0756117	-0.0769773	-0.0276237	-0.237583	-0.134107	-0.253321	-0.242937	-0.171545	-0.141946	-0.122428	0.145708	-0.177758	-0.237583	-0.146957	-0.103867	-0.224282	-0.0583134	-0.163544	-0.183262	0.267184	-0.118205	-0.0305973	0.295954	-0.226554	0.0014566	-0.117151	-0.292442	-0.0332457	0.0980997	-0.0681243	-0.0667671	-0.338373	0.0133758	-0.0983101	-0.307991	-0.254093	-0.218996	-0.111543
CRC9315	-0.129078	0.117801	-0.0417559	0.00835299	-0.0560737	-0.359192	0.279572	-0.385119	0.182135	0.163395	0.0546771	-0.070535	-0.086689	-0.0128045	-0.0801287	-0.12669	-0.205975	-0.204295	-0.143489	0.0803968	-0.0440071	-0.0530476	-0.150749	-0.116388	0.250169	0.0141353	-0.173572	0.0599278	-0.0998999	-0.0135396	0.179565	-0.0644283	-0.117968	0.203169	-0.171109	0.0497593	-0.069388	-0.18512	0.103972	0.105327	-0.0164839	0.014496	-0.280108	0.0490553	-0.0283215	-0.252944	-0.088237	-0.0594856	-0.0667153
CRC8800	-0.115763	-0.158292	-0.161714	-0.175487	-0.19114	-0.228339	0.394405	-0.229686	-0.0159788	-0.0214098	-0.0772783	0.0207213	-0.0307678	-0.0167534	-0.125338	-0.0461053	-0.109966	-0.113276	0.141242	0.0379813	0.00325228	-0.122001	-0.129521	-0.0331169	-0.0874139	-0.109553	-0.175487	-0.0736469	-0.0744531	-0.0421571	0.26463	-0.0568199	-0.0441298	0.202758	0.0237379	0.214687	-0.0221873	-0.0608086	0.0645891	0.156096	0.0667845	0.0791619	-0.12701	0.0798867	0.0267482	-0.119087	-0.080919	-0.0874139	-0.040187
CRC6724	0.0585999	0.196836	0.0311385	0.0377975	0.0464593	-0.169007	0.350806	-0.304978	0.356144	0.405299	0.0875246	0.0885117	0.0776159	0.206871	-0.0163555	0.0135759	0.0362635	-0.0458375	0.0944203	0.0104544	0.00523665	0.180264	0.0894982	0.0434081	0.0342157	0.155043	-0.0382757	0.184886	0.0575921	0.166774	0.33592	0.0944203	0.0875246	0.278688	-0.00525573	0.19592	0.106166	-0.0523508	0.19317	0.216836	0.169109	0.141789	-0.0999104	0.184886	0.0993258	-0.0496334	-0.0307532	0.022384	0.10519
CRC6434	-0.258072	-0.0502017	-0.130767	-0.119439	-0.108999	-0.243945	0.14695	-0.359129	-0.140957	0.0499484	-0.255412	-0.220415	-0.175733	-0.0471322	-0.229085	-0.152044	-0.241311	-0.245703	-0.152869	-0.201522	-0.156999	-0.271442	-0.260736	-0.197263	-0.0859793	-0.0808696	-0.127927	-0.00706524	-0.156999	-0.13402	0.154635	-0.0502017	0.0409618	-0.0602232	-0.254527	-0.0448343	-0.182032	-0.278624	0.0275582	0.0198949	-0.01529	-0.0859793	-0.247463	0.00629314	-0.0417761	-0.265633	-0.253642	-0.200669	-0.134835
CRC5728	-0.164357	0.0208642	-0.19627	-0.104434	-0.132658	-0.576968	-0.0154646	-0.662856	0.114694	0.199023	-0.000216263	-0.0863796	-0.161688	0.0185133	-0.28852	-0.25504	-0.342164	-0.433132	-0.176058	-0.101874	-0.132183	-0.114719	-0.193047	-0.171171	-0.230939	-0.0594892	-0.509722	0.031502	-0.0692303	-0.166543	0.150855	-0.0806405	-0.107932	0.313803	-0.375784	-0.0644648	-0.18342	-0.419449	-0.00651388	0.00691671	-0.0268971	-0.109801	-0.56026	-0.00542612	-0.174835	-0.290638	-0.18539	-0.143865	-0.0891425
CRC6119	-0.109443	-0.134375	-0.161026	-0.177774	-0.157189	-0.234151	0.445268	-0.237748	-0.0355664	-0.0513079	-0.0898035	-0.0552703	-0.14194	-0.053684	-0.144048	-0.0556671	-0.16573	-0.0792758	-0.0938731	-0.0517037	-0.0138129	-0.0588458	-0.103687	-0.0336108	0.00381383	-0.0700264	-0.141097	-0.0869615	-0.0881788	-0.0379167	0.261251	-0.0592436	0.0391776	0.138961	0.00533646	0.180325	-0.00535587	-0.09959	0.0554377	0.155855	0.12782	0.0747834	-0.117706	0.0830987	0.0302306	-0.086556	-0.0355664	-0.0520995	-0.060836
CRC6980	-0.115013	-0.0815293	-0.125725	-0.16122	-0.100699	-0.234439	0.479969	-0.108069	0.0791978	0.032622	-0.0250679	-0.0246319	-0.00945694	0.0812244	-0.0797169	0.0739155	-0.0888019	-0.0563602	-0.014209	0.0690222	0.103729	-0.0514674	-0.092452	0.00726642	0.0195773	0.010673	-0.130877	-0.0474765	0.0355513	0.0110983	0.480584	0.0301064	0.0641123	0.320986	0.108904	0.3072	0.0739155	-0.0228895	0.191145	0.243479	0.189267	0.202733	0.00982212	0.184374	0.032203	0.0763559	0.0844609	0.0380575	0.101335
CRC6687	0.103754	0.108992	-0.0825619	-0.0920086	-0.0391285	-0.00108247	0.292129	-0.0271448	0.0770685	0.111202	-0.124504	-0.0242746	-0.0658937	0.115813	-0.0218505	0.0274995	0.0103753	0.0234508	-0.0431452	-0.0449341	-0.0575184	0.165777	-0.0415818	-0.0373468	-0.0258194	-0.0222909	-0.0391285	-0.0139453	-0.0337901	-0.0816435	0.132924	0.0370432	-0.0346784	0.0968752	-0.0324586	0.127574	0.0110211	0.0125269	0.0294133	0.0168207	0.0219564	-0.0194304	-0.0402431	0.047364	0.0189628	-0.0913153	-0.0708967	-0.0947852	-0.0487427
CRC7575	-0.0329847	0.0245738	-0.163864	-0.130996	1.47426e-07	-0.27785	0.0606668	-0.415472	0.103791	0.169055	-0.104108	-0.151858	-0.0877277	-0.0170578	-0.223915	-0.0999083	-0.258606	-0.208007	-0.0504396	-0.00915985	-0.106564	-0.0210231	-0.159122	-0.203494	-0.126005	-0.0749619	-0.178552	0.0512558	-0.156212	0.0916005	0.296929	-0.0363251	-0.0249993	0.153893	-0.212912	-0.0746185	-0.0790898	-0.262513	0.0277762	0.00715671	-0.0718737	-0.112898	-0.364621	0.0743594	-0.0753054	-0.19451	-0.172291	-0.147156	-0.0653759
CRC6779	-0.106238	-0.067267	-0.201274	-0.169511	-0.11037	-0.452018	-0.143565	-0.664331	0.0114603	0.193949	-0.230858	-0.170743	-0.115702	-0.127022	-0.313528	-0.205057	-0.375061	-0.303691	-0.193737	-0.226686	-0.250922	-0.0684151	-0.283551	-0.297956	-0.0237426	-0.171977	-0.399417	-0.134818	-0.188422	-0.17136	0.245681	-0.163364	-0.0456233	-0.072441	-0.342403	-0.567808	-0.226686	-0.403034	-0.0764781	-0.0595405	-0.111553	-0.180021	-0.479629	-0.00136621	-0.117483	-0.24215	-0.288894	-0.255165	-0.162444
CRC5929	-0.0469077	0.0680003	-0.082696	0.0228944	0.0248511	-0.24108	0.405557	-0.275823	0.0763265	0.159543	-0.124157	-0.111206	-0.0378934	0.0275861	-0.110776	-0.0958173	-0.138538	-0.103064	-0.0444436	0.0162216	-0.0047822	0.0462017	-0.0692755	-0.0659398	-0.0436232	0.00397349	-0.15218	-0.00637987	-0.0996491	-0.0970934	0.187414	0.0134649	-0.00877969	0.17231	-0.119395	0.0698969	0.00476684	-0.155278	0.0706548	0.139817	-0.0160032	-0.0383019	-0.293757	0.0831033	0.00951776	-0.158827	-0.0419838	-0.0497877	-0.0031863
CRC6907	0.0930649	0.0862539	-0.0970279	-0.0647515	0.0331874	-0.270221	0.0973502	-0.338036	0.27809	0.364776	-0.00918107	-0.0126403	0.0290809	0.0428475	-0.169397	-0.105211	-0.284088	-0.293408	-0.0253956	0.0421067	-0.000759901	0.235955	-0.0945819	-0.135061	-0.15446	-0.0215185	-0.212505	0.0402531	-0.0905146	-0.0273381	0.362997	-0.0496695	0.0324417	0.275571	-0.141779	0.0685385	-0.0398325	-0.250119	0.0941375	0.151587	-0.00841347	-0.00918107	-0.362349	0.121746	-0.0161079	-0.157861	-0.030062	-0.0410094	-0.0269494
CRC7233	-0.198216	-0.206203	-0.201634	-0.0750579	-0.0855427	-0.104609	0.247497	-0.168376	0.175561	0.205111	0.0066786	0.0970708	0.0891682	0.0432292	-0.0338647	0.093822	-0.088703	-0.0358966	0.113664	0.109993	0.146289	-0.0787189	-0.134779	-0.0137009	-0.0599891	0.0125893	-0.18125	0.057594	0.104008	0.206401	0.396573	-0.00173652	0.115496	0.405585	0.137751	0.166312	0.117783	-0.00870367	0.273984	0.274394	0.33815	0.177755	-0.03895	0.244989	0.194751	0.178631	0.0746451	0.0214101	0.0928925
CRC6750	-0.148183	-0.0770578	-0.172579	-0.138139	-0.0469907	-0.324506	0.0131303	-0.646434	-0.112018	-0.00379298	-0.316177	-0.249423	-0.0706756	-0.0289373	-0.230092	-0.10385	-0.265005	-0.16576	-0.0196872	-0.416198	-0.331356	-0.114314	-0.309399	-0.281124	-0.164061	-0.076738	-0.183899	-0.0908759	-0.144827	-0.0915218	0.284055	-0.118916	-0.006836	-0.27671	-0.496901	-0.229025	-0.182866	-0.305647	0.263238	0.00710905	-0.0687664	-0.100595	-0.299663	0.0493257	-0.0640045	-0.142817	-0.413369	-0.414581	-0.238294
CRC9289	-0.140096	0.0221419	-0.197949	-0.15725	-0.0188342	-0.364472	0.103442	-0.446444	0.113456	0.146018	-0.211636	-0.150843	-0.0115607	-0.0802823	-0.257359	-0.146455	-0.293069	-0.299255	-0.116106	-0.138114	-0.152042	-0.0602577	-0.207474	-0.181939	-0.253493	-0.110267	-0.342404	-0.161671	-0.117277	-0.13061	0.218017	-0.142477	-0.0316518	0.125712	-0.35064	0.0698934	-0.175016	-0.348806	-0.0390275	-0.0982756	-0.0334922	-0.118839	-0.480683	0.00825434	-0.155244	-0.257789	-0.227137	-0.196711	-0.17827
CRC8016	0.0494119	0.43504	0.235271	0.0116877	0.237353	0.0022754	0.253604	-0.285095	0.227513	0.247126	-0.0114295	0.0275834	0.0561661	0.0986599	-0.11916	-0.0413976	-0.155764	-0.0694261	-0.149533	0.0344404	0.0517794	0.02552	-0.04573	-0.0624592	0.438405	0.0480572	-0.090904	0.0527929	-0.0363595	0.076241	0.310075	0.00402306	0.00402306	0.274896	-0.0771657	0.114601	0.00751204	-0.0931442	0.156375	0.13962	0.0878237	0.031016	-0.225724	0.115572	0.026896	-0.0957622	0.0548178	0.0769054	0.0531306
CRC5444	-0.164309	0.0590917	0.0254324	-0.0531845	-0.0867316	-0.188728	0.233475	-0.123527	0.0377632	0.0784052	-0.10211	-0.130902	-0.0545863	0.0373247	-0.142283	-0.0406291	-0.161286	-0.222467	-0.0953619	0.0360081	0.0543311	-0.0620857	-0.148257	-0.0924793	-0.0919995	-0.0406291	-0.103077	0.0272004	-0.0513175	-0.0448021	0.182028	-0.0471257	0.0864828	0.182028	-0.0738821	0.141794	-0.0337008	-0.148257	0.0538975	0.092828	0.0438893	0.00852739	-0.246297	0.0338112	-0.0231417	-0.207317	0.00449438	-0.00586371	-0.00948402
CRC9811	-0.316103	-0.297725	-0.305573	-0.334719	-0.287327	-0.367201	0.203547	-0.354934	-0.190297	-0.164497	-0.233935	-0.241442	-0.217801	-0.186065	-0.27829	-0.119994	-0.261655	-0.194541	-0.202456	-0.196972	-0.190297	-0.290568	-0.378193	-0.328709	-0.266753	-0.289919	-0.282156	-0.200626	-0.196364	-0.177639	0.0058249	-0.11769	-0.165686	0.0724346	-0.174043	0.0526191	-0.172846	-0.259113	0.0010609	0.0382229	-0.0305655	-0.0903175	-0.207349	-0.0491108	-0.116539	-0.230195	-0.238935	-0.275718	-0.266753
CRC7427	0.0223605	0.0178022	-0.00404852	-0.096154	-0.0660034	-0.183565	0.511683	0.0715735	0.114189	0.0926776	0.0494118	0.049784	0.0523864	0.0329408	-0.0333131	0.0411998	-0.0781508	-0.0773377	-0.0467778	0.0723063	0.121289	0.0810721	0.0538715	0.107054	0.138888	0.0223605	-0.0797782	0.0340698	0.0818002	0.00134906	0.471134	0.107054	0.131874	0.395845	0.162826	0.305544	0.100603	0.029171	0.213867	0.19918	0.167978	0.165919	0.030303	0.231691	0.0616428	0.0933998	0.245728	0.141683	0.56134
CRC6456	-0.378555	-0.38001	-0.417776	-0.338956	-0.360917	-0.622343	0.151154	-0.695111	-0.135244	-0.0897626	-0.139181	-0.0614644	-0.0311929	-0.122033	-0.356326	-0.1022	-0.384093	-0.277449	-0.113292	-0.0132399	-0.0974036	-0.263682	-0.363794	-0.334716	-0.38001	-0.290801	-0.50782	-0.0502986	-0.119599	-0.159033	0.129633	-0.267987	-0.115472	0.168581	-0.115715	0.114209	-0.0535464	-0.319557	-0.00693008	0.114209	0.01361	0.0167102	-0.406164	0.0669243	-0.0586648	-0.316488	-0.21326	-0.394351	-0.238911
CRC5939	0.116783	0.108458	-0.0609302	-0.0327714	0.109889	-0.425187	0.0873124	-0.532687	0.346711	0.428477	0.0505382	0.0385697	0.127416	0.0822201	-0.193453	-0.039099	-0.373633	-0.371303	-0.00695939	0.153084	0.0173829	0.323471	0.0183989	-0.102293	-0.149718	0.017891	-0.283546	0.0557434	-0.0259476	-0.0254241	0.429241	-0.0989839	0.0348091	0.429241	-0.124268	0.0741814	0.0460617	-0.296122	0.163224	0.162305	-0.00618437	-0.0404207	-0.410073	0.278807	0.0697777	-0.0880086	0.108697	0.105593	0.123645
CRC6121	0.0197363	0.0894617	-0.0453051	-0.0326021	-0.022699	-0.147251	0.245858	-0.282507	0.135214	0.220688	-0.03441	0.0387763	0.0439258	0.166634	-0.0204577	-0.0101926	-0.0822283	0.027989	0.127149	0.112519	0.0575684	0.0524675	-0.0209057	0.0494836	0.108429	0.105969	-0.0859732	0.0524675	0.0344711	-0.00132533	0.302813	0.0853053	0.153989	0.273156	0.0562948	0.12917	0.033177	-0.0729086	0.21347	0.176045	0.155972	0.0413533	-0.165956	0.124721	0.063074	-0.0421189	0.024954	0.0477758	0.00220636
CRC7957	-0.37544	-0.173307	-0.270555	-0.276751	-0.240521	-0.394299	0.101414	-0.535727	-0.112607	-0.156592	-0.317973	-0.340214	-0.27901	-0.225735	-0.402897	-0.275058	-0.365202	-0.321462	-0.226825	-0.245484	-0.205179	-0.363402	-0.386969	-0.291501	-0.284107	-0.199818	-0.309865	-0.171207	-0.389408	-0.258801	-0.0199384	-0.215421	-0.239971	-0.0940881	-0.337857	-0.144696	-0.254348	-0.361605	-0.0901151	-0.115633	-0.238871	-0.20196	-0.414649	-0.156592	-0.138016	-0.339624	-0.280141	-0.29836	-0.236124
CRC6310	0.0455121	0.0805393	-0.1556	-0.164792	-0.124963	-0.235165	0.215407	-0.456668	0.0864289	0.0115844	-0.18561	-0.0620163	-0.0540432	0.01074	-0.216259	-0.119406	-0.2295	-0.200527	-0.035318	-0.102252	-0.161298	0.0275353	-0.158763	-0.162885	-0.232163	-0.114484	-0.330747	-0.0246024	-0.0955689	-0.0798938	0.213206	-0.0973886	-0.0670592	0.148653	-0.280614	0.0597341	-0.113563	-0.351589	-0.0136793	0.0101768	0.0011352	-0.0919364	-0.330747	0.0118658	-0.121873	-0.186578	-0.182388	-0.186256	-0.199224
CRC6281	-0.00793997	0.0845722	-0.0790938	-0.0591576	-0.00985209	-0.163131	0.216362	-0.335452	0.135631	0.138223	-0.170242	-0.0598177	0.0378239	0.0104144	-0.155703	-0.0381917	-0.178821	-0.202679	-0.113974	-0.0512596	0.0116716	0.0731769	-0.0905145	-0.101347	-0.0807677	-0.042752	-0.20706	0.0442886	-0.0677628	-0.0591576	0.296945	-0.0861371	-0.0162442	0.248711	-0.164551	0.0241842	-0.0928771	-0.227681	0.0767851	0.0622977	0.0104144	0.018567	-0.259555	0.0752828	0.0418293	-0.149015	-0.120501	-0.143407	-0.0611389
CRC6901	-0.220551	-0.273018	-0.271805	-0.260925	-0.25252	-0.296278	0.33603	-0.234672	-0.0126176	0.0566609	-0.0090735	-0.0340669	-0.0350963	-0.0314966	-0.0901977	0.0411166	-0.169925	-0.0464684	-0.0320103	0.0144997	0.0115117	-0.106335	-0.181276	-0.171622	-0.124846	-0.131436	-0.0875256	-0.0747677	-0.0731808	-0.00856791	0.22991	0.0278695	-0.0652728	0.263369	-0.00352175	0.234616	0.0450184	-0.0795387	0.103717	0.199163	0.10792	0.0164882	-0.0768862	0.0796678	0.0372042	-0.131986	-0.0371573	-0.0875256	-0.044394
CRC7652	-0.0714817	0.0444089	-0.111607	-0.0641719	-0.0182467	-0.314045	0.189679	-0.423274	0.34819	0.44563	-0.0817779	-0.0729481	0.000465535	0.138645	-0.180014	-0.140016	-0.176857	-0.203913	-0.00792496	0.072978	-0.0201314	0.135262	-0.081286	0.0138817	-0.0842403	0.0800328	-0.191118	0.120797	-0.0448585	-0.0220185	0.282049	0.0253481	-0.0126075	0.272843	-0.150299	0.143704	-0.0515888	-0.16795	0.147907	0.11222	0.0516044	-0.0267471	-0.336765	0.0623308	-0.0896723	-0.151331	-0.0400702	-0.0173053	-0.0276947
CRC9853	-0.201983	-0.179163	-0.15546	-0.209242	-0.192219	-0.275826	0.213374	-0.323222	-0.137426	-0.172053	-0.179582	-0.160418	-0.163733	-0.134985	-0.204967	-0.0740755	-0.206676	-0.185887	-0.143549	-0.167471	-0.123644	-0.195607	-0.189683	-0.132547	-0.118409	-0.132547	-0.285723	-0.151753	-0.0729065	-0.0566397	0.273124	0.00370131	0.0264214	0.152376	-0.104408	0.0509355	-0.0830692	-0.0612687	0.0883369	0.0838018	0.0523647	0.0619744	-0.122031	0.100131	-0.0291735	0.033313	-0.0344734	-0.0674639	-0.0713494
CRC6174	-0.231429	0.0714645	-0.104149	-0.0842492	-0.0250078	-0.250375	0.227365	-0.348074	-0.0212192	0.0974851	-0.147266	-0.13657	-0.0937668	-0.00878694	-0.151815	-0.0669618	-0.175621	-0.0985492	0.0398976	-0.097751	-0.0646204	-0.135751	-0.180683	-0.118648	-0.156379	0.00279503	-0.13698	-0.012543	-0.100946	-0.0132954	0.188306	0.00651141	-0.0208409	0.0471328	-0.188309	-0.00242402	-0.0945627	-0.170576	0.0406227	0.0359027	0.0131768	0.00167825	-0.219225	0.0771305	0.0351752	-0.135751	-0.132478	-0.107358	-0.087811
CRC7249	0.0679296	0.072877	-0.0718885	-0.116558	0.0234753	-0.108134	0.252222	-0.128181	0.308768	0.406501	0.081085	0.255369	0.159145	0.0954727	-0.145314	-0.0165422	-0.0895905	0.119315	-0.0112971	0.0684802	-0.00404368	0.254643	-0.0121699	-0.0782728	-0.0315077	-0.0162503	-0.142445	0.203931	0.0802663	0.0668279	0.409981	-0.0957453	0.0282942	0.444322	0.00662484	0.114525	-0.036827	-0.138945	0.208933	0.226799	0.137794	0.0783542	-0.223016	0.173802	0.0120728	-0.100069	0.0345066	0.0260285	0.0260285
CRC7003	-0.222457	0.234231	0.181344	-0.0724657	-0.0342733	-0.259007	0.29613	-0.282627	-0.0585345	-0.0041169	-0.0906965	-0.0732894	-0.0374847	0.244183	0.252424	0.312303	0.0528593	-0.0199101	0.204636	-0.0786549	-0.0398979	-0.172178	-0.151155	-0.130433	-0.0683543	-0.0691757	-0.190828	-0.0334716	0.0528593	0.00449624	0.416897	0.0246524	0.0551223	0.15767	-0.0528369	0.099288	0.00488652	-0.0398979	0.121054	0.16607	0.128595	0.0989224	-0.0528369	0.126086	0.0157719	-0.015154	-0.0431218	-0.0940361	-0.0318695
CRC6265	0.090139	0.127982	0.0313105	0.030767	-0.0434052	-0.259042	0.110599	-0.437047	0.287991	0.311898	0.0683254	-0.00166679	0.133561	0.103898	-0.18647	-0.0416894	-0.287225	-0.228793	0.0294074	0.114195	-0.0100303	0.0935259	-0.0131091	-0.0641555	-0.160481	0.0494001	-0.249108	0.148166	-0.0150717	0.0157403	0.388982	0.0160149	0.117782	0.302698	-0.133123	0.0614238	-0.0145107	-0.217772	0.186977	0.161137	0.0154656	-0.00612127	-0.3453	0.173992	-0.0153523	-0.0758137	0.0121655	0.0275018	0.0217698
CRC6774	-0.214267	-0.204603	-0.206531	-0.253579	-0.231825	-0.291946	0.22457	-0.291946	-0.0739452	-0.0408983	-0.162838	-0.148872	-0.0996845	-0.0849835	-0.207013	-0.065175	-0.204603	-0.116801	0.468162	-0.0934294	-0.141478	-0.206531	-0.278199	-0.215236	-0.213782	-0.20991	-0.226926	-0.179305	-0.167055	0.233839	0.166928	-0.065175	-0.0695535	0.214521	-0.0225307	0.0691455	-0.126804	-0.219122	0.363568	0.139876	-0.00439394	-0.0426189	-0.172696	0.033661	-0.0430493	-0.155373	-0.146557	-0.18642	-0.198836
CRC9618	0.0358088	0.0648126	-0.0506646	-0.0933258	0.0230837	-0.159478	0.149458	-0.274552	0.237007	0.154571	-0.140266	-0.0278657	0.08153	0.0489458	-0.121601	-0.0433966	-0.150441	-0.0735449	0.0437053	0.00324333	-0.0168737	-0.214926	-0.225959	-0.0869893	-0.067011	0.00728714	-0.155856	0.0172137	-0.0478649	-0.0445124	0.360374	-0.0209859	0.02893	0.240446	-0.109582	-0.247319	-0.0602245	-0.14804	0.133513	0.0929911	0.032638	-0.0103185	-0.184781	0.140894	0.00809454	-0.0638966	-0.0273141	-0.0450706	-0.0658777
CRC6925	-0.0456352	-0.0356065	-0.0474334	-0.0931326	-0.0835072	-0.102075	0.398754	-0.16862	0.0506381	0.0159301	-0.0129422	-0.00978335	0.0536609	-0.0118884	-0.105068	0.0723282	-0.109569	-0.0790862	0.0310047	-0.0154038	0.0142071	-0.0640828	-0.109194	0.0159301	-0.0586325	-0.0776156	-0.154598	0.00243556	0.0536609	0.0623579	0.378271	-0.0157558	-0.004534	0.268364	0.0159301	0.115397	-0.0175171	-0.0798221	0.0842023	0.133287	0.105397	0.0812429	-0.0699193	0.21296	0.0435603	-0.0150519	-0.00523281	-0.00523281	-0.0122396
CRC9390	-0.0104029	0.0742265	-0.0416075	0.0130121	0.0430694	-0.29116	0.315696	-0.403515	0.24139	0.553525	-0.0612236	-0.062635	-0.0236283	0.0836141	-0.145457	-0.107088	-0.123688	-0.187952	0.088709	0.0682207	-0.0140392	0.0904033	-0.077301	-0.0268389	-0.130085	0.102208	-0.223293	0.118906	-0.0172285	-0.00949528	0.320396	0.0920956	0.0639154	0.247477	-0.202918	0.0954743	-0.0337428	-0.165537	0.167068	0.108492	0.0712267	-0.0135842	-0.346244	0.157806	-0.0172285	-0.0897175	-0.067822	-0.0332815	-0.0593438
CRC6194	-0.0233761	-0.00361045	-0.0920207	-0.132872	-0.0544333	-0.249731	0.136427	-0.407555	0.0524564	0.178622	-0.214227	-0.142699	-0.0462513	0.249113	-0.208261	-0.154887	-0.248098	-0.252184	-0.098259	-0.141941	-0.136644	-0.00740384	-0.179964	-0.149542	-0.171814	-0.0986268	-0.253002	-0.072382	-0.174526	-0.0861739	0.163672	-0.147257	-0.026172	0.0344558	-0.257102	-0.0986268	-0.0975237	-0.288647	0.092316	0.00565854	-0.0680539	-0.055504	-0.266989	0.00394654	-0.0391741	-0.154122	-0.174914	-0.152594	-0.0920207
CRC6186	-0.00827891	0.0820601	-0.109647	-0.097819	0.0228472	-0.252097	0.129172	-0.579902	0.158276	0.565374	-0.0830157	-0.065935	0.058332	0.139464	-0.183384	0.0798693	-0.311969	-0.309095	0.555553	-0.0235085	-0.105901	0.0605558	-0.187337	-0.208268	-0.0487544	-0.0598834	-0.265963	-0.000723997	-0.10559	-0.0205672	0.642552	-0.0941039	0.0622214	0.168621	-0.284895	-0.0741451	-0.0950318	-0.359862	0.128377	0.0194217	-0.0490541	-0.028227	-0.370308	0.148901	-0.0132401	-0.097819	-0.15537	-0.164756	-0.120943
CRC7610	0.0352139	0.0986858	-0.00759265	-0.0803234	0.00902206	-0.0319346	0.166082	-0.331844	0.088994	0.170684	-0.0932695	-0.0736992	0.00534641	0.0495621	-0.0326901	-0.0225237	-0.146657	0.0294345	0.0137865	-0.00870713	0.000923219	-0.0221485	-0.0671054	-0.0236497	0.0506325	0.0159801	-0.0826686	0.109683	0.026536	-0.00499554	0.234244	0.083775	0.0865608	0.0732801	-0.142981	-0.00647903	-0.00685014	-0.0448328	0.0869086	0.106942	0.133788	0.0524147	-0.166005	0.0559725	0.0185352	-0.0795425	-0.0713686	-0.064399	-0.0357163
CRC9872	0.00783616	0.0327631	-0.0913112	-0.132661	-0.0789897	-0.257374	0.04142	-0.311037	0.156233	0.280972	-0.111469	-0.0624852	0.0631646	-0.0482853	-0.188405	-0.107415	-0.172147	0.0264039	-0.146207	-0.0275924	-0.0833265	0.0986928	-0.0938611	-0.116275	-0.184518	-0.101538	-0.320392	-0.0564332	-0.167152	-0.134909	0.253724	-0.114794	-0.0151104	0.14824	-0.173688	-0.0743062	-0.0610589	-0.240729	0.258586	0.0407559	0.0390944	-0.0782682	-0.322953	0.0781284	-0.0771866	-0.084775	-0.0927678	-0.127053	-0.0220315
CRC8267	-0.0869968	0.0552145	-0.122148	-0.0200025	-0.00580509	-0.234513	0.191196	-0.358496	0.0824397	0.165228	-0.105133	-0.0808558	0.0583975	0.090236	-0.106469	-0.109145	-0.187098	-0.0432689	0.0655337	0.074208	-0.0326467	0.0882908	-0.103798	0.0375814	0.0189133	0.0416079	-0.0712581	0.00825396	-0.0488234	-0.00996631	0.243871	0.000828005	0.0867329	0.223102	-0.0458299	0.116051	0.118721	-0.110931	0.142537	0.0753869	0.0576024	-0.00996631	-0.26751	0.106088	0.0468256	-0.124853	-0.0191635	-0.0191635	-0.0242049
CRC8199	0.00325675	0.0951698	0.00249119	-0.0308181	-0.0434113	-0.0737681	0.137626	-0.100659	0.0919346	0.185629	0.0940922	0.0282949	-0.0152297	0.10875	-0.0863363	0.0040219	-0.0900057	-0.0529288	0.157019	0.130636	0.0432608	0.0595459	-0.0681279	-0.0347417	0.0331759	0.0260366	-0.0859292	0.0252831	0.0372931	0.0951698	0.226196	0.0879707	0.171395	0.170032	-0.0790253	0.00325675	0.0267898	-0.103953	0.134135	0.0894134	0.0617524	-0.0152297	-0.164135	0.0951698	0.0335507	-0.0834887	0.000575518	-0.0410417	0.0654224
CRC9166	-0.149438	-0.131346	-0.129889	-0.242941	-0.23561	-0.298601	0.446635	-0.294242	0.0367964	0.265108	-0.0304826	0.132174	-0.0372952	0.0189556	-0.0514775	0.0132523	-0.125043	-0.0863775	-0.0304826	0.0582591	0.0393888	-0.149438	-0.119249	-0.0727826	-0.0350208	-0.0413983	-0.154367	-0.00621991	0.0193934	0.0141312	0.460242	-0.0115765	0.0185177	0.347262	0.0890321	0.225436	0.0557004	-0.0482629	0.118345	0.297956	0.213242	0.183861	-0.118767	0.153072	0.0994217	-0.0704515	4.36541e-06	-0.127948	-0.0295766
CRC5018	-0.0408812	-0.0327948	-0.174814	-0.0911388	-0.026577	-0.231737	0.031718	-0.42938	0.0470585	0.116787	-0.12083	-0.157526	-0.0945778	-0.0182072	-0.172389	-0.0661662	-0.197232	-0.186591	-0.0324283	-0.103789	-0.131388	-0.00736257	-0.189448	-0.177648	-0.160727	-0.101865	-0.163132	-0.086566	-0.132959	-0.14519	0.27054	-0.104174	0.00483031	0.035918	-0.279211	-0.126686	-0.129035	-0.260205	0.0155038	-0.0590566	-0.082387	-0.0627941	-0.298471	0.0334695	-0.0486426	-0.198876	-0.166345	-0.136893	-0.0976417
CRC7993	-0.0569608	-0.0919461	-0.146868	-0.140484	-0.0996652	-0.205628	0.437028	0.000489496	0.138999	0.238272	0.0347391	0.0622109	0.131546	0.0608266	-0.0106249	0.0497039	-0.0970876	-0.0237825	-0.0154841	0.188011	0.0529569	-0.0690336	-0.117839	0.000489496	-0.012081	-0.0291776	-0.0262323	0.0153356	0.0333281	0.0631331	0.232546	0.0686536	-0.0311445	0.425959	0.0691127	0.326167	0.176552	-0.0262323	0.188433	0.302154	0.209409	0.14293	-0.048968	0.116522	0.0732379	-0.0549584	0.0882638	0.00193291	-0.0198715
CRC8992	-0.0652458	-0.0632695	-0.093202	-0.00141641	-0.0223806	-0.0320115	0.299739	-0.0247823	0.240974	0.259251	0.0750418	0.143807	0.115297	0.109177	-0.00615433	0.113551	-0.0324947	0.000474407	0.632834	0.288176	0.178042	0.0317827	-0.0166328	0.0331688	-0.0137675	0.0455841	-0.124799	0.0804149	0.130054	0.136517	0.406627	0.0501554	0.173859	0.397687	0.166299	0.223676	0.163349	-0.00236275	0.24377	0.273395	0.316533	0.175534	-0.037821	0.20535	0.139094	0.232954	0.156157	0.133935	0.165457
CRC9582	0.00902312	0.0415801	-0.0236617	0.00291258	0.0362047	-0.0955956	0.279558	-0.351371	0.0896548	0.0652314	-0.0861203	-0.0877495	-0.0978921	0.0247904	-0.17338	-0.0615796	-0.104474	-0.156526	0.467235	-0.0462927	-0.126409	-0.0571042	-0.146643	-0.142235	-0.0193022	-0.0750899	-0.174764	0.0108512	-0.0456592	-0.0737978	0.114239	-0.0349328	-0.0324205	0.103713	-0.181011	0.0581766	-0.0959234	-0.237762	-0.00138024	0.00321872	-0.0295994	-0.0551904	-0.203797	0.00291258	-0.0615796	-0.0673543	-0.0906868	-0.154817	-0.0596599
CRC6749	-0.0496732	0.0167991	-0.0913423	-0.0992911	0.0106574	-0.267474	0.055499	-0.432555	0.198254	0.317738	-0.132891	-0.102283	-0.0464679	-0.0166813	-0.216153	-0.094649	-0.247462	-0.235732	-0.0570724	-0.0719858	-0.0999555	0.0241349	-0.10862	-0.152743	-0.155503	-0.0972998	-0.270462	-0.0762286	-0.164161	-0.057395	0.271741	-0.105282	-0.0426309	0.0791697	-0.229176	-0.0798284	-0.0887025	-0.305282	0.0629379	-0.00854993	-0.0512785	-0.0362586	-0.302603	0.07682	-0.0245435	-0.152054	-0.147239	-0.128139	-0.0963052
CRC8053	-0.174575	0.0454012	-0.110444	-0.0708985	-0.0238567	-0.359706	0.108155	-0.399448	0.0618498	0.122808	-0.238152	-0.201873	-0.112709	-0.0982099	-0.212939	-0.164469	-0.233919	-0.239566	-0.179654	-0.150107	-0.110444	-0.116601	-0.220597	-0.176943	-0.164469	-0.0614917	-0.243106	-0.0373171	-0.185432	-0.189184	0.263434	-0.124415	-0.116925	0.0698616	-0.246655	-0.0724723	-0.136216	-0.243106	0.00925481	0.0047841	-0.0721574	-0.107537	-0.314311	0.0181549	-0.038547	-0.238859	-0.16985	-0.171536	-0.148447
CRC5215	-0.0157059	0.0503928	-0.13539	-0.107242	-0.0538525	-0.319247	0.0763662	-0.475895	0.153865	0.338403	-0.152125	-0.0637137	0.0127256	-0.0176214	-0.203528	-0.145129	-0.267807	-0.226975	-0.0610774	-0.0977553	-0.117477	0.0959869	-0.145129	-0.199536	-0.272755	-0.116108	-0.304362	-0.0298124	-0.134697	-0.0977553	0.317282	-0.129164	0.0436726	0.115344	-0.251936	-0.099783	-0.165867	-0.337076	0.0534371	0.0158503	-0.00997462	-0.0937084	-0.386962	0.0894763	-0.0265942	-0.157747	-0.167638	-0.150723	-0.0690007
CRC5252	-0.0818156	0.015117	-0.180227	-0.123475	0.0357659	-0.208342	0.213311	-0.349511	0.0920582	0.108346	-0.171826	-0.103537	-0.0244558	-0.0175663	-0.19126	-0.0753285	-0.203122	-0.127354	-0.117149	-0.0753285	-0.0688705	0.0746633	-0.0934975	-0.105622	-0.114696	-0.0406605	-0.171462	0.00613021	-0.0668371	-0.118552	0.258338	-0.0797639	-0.00973263	0.127416	-0.191629	0.0186323	-0.101454	-0.249646	0.0135163	0.0167159	-0.00713084	-0.0614287	-0.284271	0.0771173	0.0157568	-0.13408	-0.133371	-0.127708	-0.0726058
CRC5290	-0.0660888	0.0587627	-0.108478	-0.12086	-0.0539141	-0.187458	0.315711	-0.19998	0.216175	0.297019	-0.0408397	-0.00524021	-0.0209539	0.0883575	-0.0688933	-0.0221887	-0.121919	-0.078881	-0.0224358	0.0493884	0.0401895	-0.102719	-0.0420917	-0.04485	0.107906	-0.00401976	-0.10743	0.00328134	-0.0408397	0.00206705	0.419775	0.00425204	0.0437345	0.204398	-0.0037758	0.113314	0.0124767	-0.0904917	0.12541	0.0201749	0.019935	0.0703955	-0.16956	0.0747915	0.0144051	-0.11163	0.0103041	0.00449461	0.0413721
CRC7338	0.11405	0.14015	-0.196849	-0.105277	0.00365288	-0.429105	0.150413	-0.466258	0.231713	0.231069	-0.0717521	-0.00518023	0.00591554	-0.0330407	-0.219578	-0.1474	-0.301453	-0.316452	-0.172766	-0.0207055	-0.000126121	0.344081	-0.0522666	-0.118634	-0.140432	-0.00898247	-0.246856	0.00717104	-0.0598715	-0.127975	0.225039	-0.127975	-0.0207055	0.309286	-0.195404	0.0613585	-0.0428815	-0.255562	0.043358	0.187212	0.00842544	-0.0598715	-0.389577	0.116379	-0.0593457	-0.261597	-0.0968896	-0.0696328	-0.0462635
CRC8368	-0.00466946	0.0441442	-0.115298	-0.155474	-0.0645379	-0.099843	0.132507	-0.305614	0.187391	0.281268	-0.0724348	-0.0507285	0.0121416	0.0757926	-0.0887409	-0.0879784	-0.204631	-0.00107619	-0.0348441	0.0906868	0.0869776	-0.01116	-0.0735665	-0.00251242	-0.0537031	0.0280558	-0.102151	0.0852885	-0.0213147	0.00107548	0.319416	0.00858116	0.0270003	0.263154	-0.00107619	0.0710211	-0.00179413	-0.0883596	0.110752	0.103427	0.0417075	-0.0126063	-0.278828	0.0420559	-0.0485015	-0.132492	0.000358612	-0.0293439	-0.0147785
CRC9086	-0.333904	-0.127803	-0.239786	-0.181619	-0.133411	-0.348913	0.0760802	-0.48076	-0.232245	-0.189995	-0.366142	-0.257283	-0.210594	-0.163217	-0.254225	-0.23375	-0.221006	-0.231493	-0.0588136	-0.300004	-0.227739	-0.273832	-0.33997	-0.208373	-0.1625	-0.18053	-0.232997	-0.13552	-0.172208	-0.0816714	0	-0.123611	-0.157135	-0.142218	-0.285883	-0.129203	-0.242056	-0.297247	-0.0157744	-0.06115	-0.150723	-0.155351	-0.290574	-0.0671752	-0.113184	-0.275382	-0.343216	-0.266496	-0.247747
CRC7564	-0.00610162	0.13161	-0.0491703	-0.0782122	0.0508641	-0.0960035	0.211039	-0.436769	0.171364	0.294104	-0.0550903	-0.00992941	0.0508641	0.0946568	-0.099262	-0.0241812	-0.153271	0.0589259	-0.0814307	0.0379449	0.0372032	0.0734694	0.00873049	-0.012231	-0.0393574	0.0654886	-0.114017	0.062211	-0.0222471	-0.0106962	0.321473	0.0121317	0.0271521	0.315979	-0.0218605	0.0992837	-0.0385752	-0.103345	0.117644	0.215963	0.0989283	0.0493935	-0.189276	0.0985728	0.0264048	-0.0590505	-0.0118471	-0.00075971	0.00607952
CRC7771	-0.0989174	-0.00527903	-0.0470548	-0.132769	-0.122899	-0.164478	0.132259	-0.248728	0.158463	0.140819	-0.106597	-0.0486111	-0.0177995	0.00263236	-0.188296	-0.111875	-0.19949	-0.231833	-0.104977	0.00375903	-0.0124745	-0.000376388	-0.0646608	-0.0769155	-0.00944047	-0.0273576	-0.161528	0.0858457	-0.111468	-0.0219973	0.146951	-0.10903	-0.100127	0.209484	-0.171243	0.0323797	-0.0713682	-0.196468	0.0301698	0.101366	0.0579148	-0.029661	-0.259501	-0.0185619	-0.102146	-0.198626	-0.0423959	-0.0505588	-0.0235268
CRC7119	-0.0253461	-0.0497762	-0.106542	-0.0271416	-0.100386	-0.0937854	0.377189	0.0361292	0.171834	0.183913	0.0922001	0.124502	0.0863994	0.0646478	-0.00751284	0.042991	-0.144529	-0.0876832	0.0136002	0.180806	0.168308	0.0309613	0.032255	0.142983	0.032255	0.0797415	-0.114155	0.0901311	0.119642	0.121669	0.328174	-0.0593896	0.048116	0.424265	0.240228	0.300882	0.165953	0.0162177	0.255078	0.263181	0.245443	0.230117	-0.0329925	0.221826	0.125715	0.198199	0.201653	0.117612	0.206245
CRC9036	0.0880995	0.0475753	-0.147155	-0.108824	0.0339888	-0.234086	0.23667	-0.347363	0.1795	0.277034	-0.0836313	0.072808	0.132275	0.0170268	-0.195918	-0.0877026	-0.212016	-0.158121	-0.0906178	0.0218934	-0.044103	0.234575	-0.0122467	-0.0611563	-0.043538	-0.00893397	-0.198431	0.0746307	-0.0807303	0.045187	0.3777	-0.11119	-0.00617916	0.284028	-0.147155	0.104506	-0.051752	-0.227013	0.105015	0.148436	0.0361285	-0.0067297	-0.330724	0.13901	0.0229727	-0.108233	-0.0602988	-0.0625866	-0.0469312
CRC6577	-0.174762	-0.175242	-0.181009	-0.242995	-0.219066	-0.270911	0.34029	-0.181972	-0.0560798	-0.0241981	-0.15713	-0.0841721	-0.0293908	-0.0538735	-0.167588	-0.0538735	-0.156183	-0.111445	-0.0868763	0.0133209	-0.0490315	-0.175721	-0.212653	-0.130848	-0.155237	-0.119728	-0.161399	-0.131313	-0.0769855	-0.0512304	0.101873	-0.0516705	-0.0986534	0.197947	-0.0774336	0.185302	-0.0538735	-0.16902	0.00741685	0.158152	0.0552132	0.0158438	-0.153346	-0.00702297	-0.0485921	-0.179565	-0.0747471	-0.111445	-0.15713
CRC9918	-0.154841	0.0290033	-0.149511	-0.0685908	-0.095429	-0.437076	0.298961	-0.502557	0.137956	0.083053	0.0336971	-0.0610646	-0.120539	-0.03696	-0.189588	-0.198997	-0.297045	-0.308456	-0.0675132	0.0199074	-0.065002	-0.0667952	-0.129132	-0.145715	-0.088126	-0.0125601	-0.352837	0.0121136	-0.0961613	-0.128383	0.123246	-0.0425955	-0.136646	0.184227	-0.227197	0.0357041	-0.0987274	-0.281135	0.0323576	0.0276593	-0.0841251	-0.0844884	-0.416808	0.0615441	-0.0863061	-0.177138	-0.153316	-0.0830359	-0.107191
CRC6241	-0.0170119	0.0234049	-0.0410838	-0.013413	-0.00311598	-0.0383385	0.296333	-0.285009	0.161545	0.203513	-0.108111	-0.0319528	0.0597337	0.0588792	-0.168364	-0.082904	-0.18244	-0.141601	-0.109551	0.0399527	-0.0165615	0.0571689	-0.0465903	-0.0452117	0.237137	-0.0192657	-0.20074	-0.013413	-0.102365	0.0110891	0.295245	0.0216519	0.286877	0.314344	-0.101409	0.0779824	-0.00356215	-0.159885	0.149556	0.155963	0.053742	-0.0674288	-0.276358	0.0545995	0.00311598	-0.174882	-0.00222405	-0.0314978	0.0238428
CRC7921	-0.0422041	0.0462622	-0.168332	-0.140662	-0.0754015	-0.305764	0.192327	-0.398505	0.0496535	0.0610025	-0.175153	-0.170124	-0.132254	-0.0573801	-0.29165	-0.215661	-0.255056	-0.313269	-0.148766	-0.157627	-0.247847	-0.0888974	-0.22011	-0.229047	-0.278447	-0.184178	-0.367336	-0.115583	-0.126675	-0.159049	0.192606	-0.15585	-0.040892	0.0713532	-0.367747	-0.0656954	-0.202399	-0.362001	-0.0197353	-0.0673642	-0.103548	-0.157982	-0.435096	-0.0297868	-0.150534	-0.238041	-0.239545	-0.253916	-0.22011
CRC5872	-0.129283	-0.160108	-0.179198	-0.195071	-0.177141	-0.258918	0.419879	-0.273498	0.0347371	0.0847508	-0.110837	0.00242317	-0.0556135	-0.011563	-0.114113	-0.0201432	-0.156049	-0.0778336	0.313661	0.0500412	0.443251	-0.164857	-0.140598	-0.0530957	1.21423	0.135298	-0.173718	0.0150758	-0.0759156	0.066343	0.459212	0.00363298	0.0904555	0.280608	0.0858936	0.222047	0.100667	-0.02322	0.557218	0.361627	0.232403	0.146294	-0.0293933	0.162633	0.179859	-0.0269208	-0.0631933	-0.101702	0.0570503
CRC8097	-0.132576	-0.114557	-0.381297	-0.321857	-0.046073	-0.0638277	0.310889	-0.0955814	0.0317647	0.143295	-0.0982348	0.125211	-0.0389752	0.114811	-0.272075	-0.327381	-0.147155	0.0105762	-0.0299407	-0.0114838	-0.0355807	-0.125943	-0.099711	-0.110087	-0.0159366	-0.00344804	-0.0783069	-0.172406	-0.256185	0.000139729	0.234688	0.0844536	0.0390273	0.0981678	-0.0316304	0.0486542	-0.0774341	-0.081512	0.0784614	0.00619108	-0.0623878	-0.200006	-0.22976	0.044918	0.0438488	-0.0389752	-0.0503485	-0.042094	-0.0543505
CRC5250	-0.0731492	0.0583643	-0.117132	-0.109179	-0.0600582	-0.336803	0.1976	-0.352208	0.185042	0.2418	-0.133978	-0.110766	-0.014039	0.0157235	-0.205942	-0.168684	-0.33541	-0.314228	-0.108386	0.0128112	-0.0851896	0.0632991	-0.121925	-0.161265	-0.236803	-0.0723759	-0.279898	-0.0689009	-0.11793	-0.0785744	0.277727	-0.106406	-0.082462	0.223653	-0.263034	0.0455971	-0.117531	-0.29155	0.0073347	-0.0066329	-0.0554661	-0.0937957	-0.374913	0.0441715	-0.0867505	-0.214448	-0.08402	-0.124328	-0.073923
CRC7749	-0.101229	0.0810654	-0.0482389	-0.15464	-0.057934	-0.18578	0.106994	-0.279952	0.105992	0.115645	-0.0658124	0.036204	0.0574281	0.0639757	-0.190284	-0.0866528	-0.183737	-0.180882	0.471343	0.0515445	-0.0733559	-0.0191743	-0.092006	-0.109349	-0.0816996	-0.0261112	-0.127687	0.120612	-0.132407	-0.0512151	0.433254	-0.0684482	0.117965	0.216219	-0.157443	0.185892	-0.0474958	-0.262602	0.0305849	0.0206986	-0.0408252	-0.0598059	-0.249724	0.00251533	-0.0676946	-0.159449	-0.0549439	-0.0616802	-0.0312441
CRC5258	-0.230413	0.0642031	-0.162446	-0.14908	-0.0316715	-0.0929091	0.161272	-0.340037	0.0597336	0.159184	-0.122716	-0.0741932	-0.0532943	-0.0292888	-0.167677	-0.0840506	-0.205605	-0.132911	-0.12199	-0.0429573	-0.0762998	-0.0381586	-0.13474	-0.0918432	-0.127076	-0.0354236	-0.167677	0.0159089	-0.0581437	-0.0699891	0.221393	-0.0286088	-0.017097	0.0919845	-0.16618	0.017556	-0.0975371	-0.185758	0.0365262	0.0648405	-0.00433859	0.0122787	-0.27005	0.0513962	0.000333571	-0.114033	-0.112591	-0.0893592	-0.0741932
CRC5694	-0.0266608	0.0378404	-0.15243	-0.17444	-0.0945254	-0.390544	0.0198401	-0.418261	0.613041	0.455856	-0.0230553	-0.0740322	0.232759	-0.0372011	-0.318868	-0.123363	-0.273768	-0.332597	-0.0103443	0.0306041	-0.0723375	0.16311	-0.158531	-0.17226	-0.203082	0.0783778	-0.166102	0.212048	0.0105951	-0.146356	0.632915	-0.0155455	0.28102	0.188776	-0.24294	-0.0194588	-0.13393	-0.333409	0.101984	0.154741	0.0506506	-0.0306044	-0.299707	0.0980767	-0.038855	-0.211264	-0.084584	-0.0411737	0.0261816
CRC9893	0.088378	0.0770753	0.111038	0.120506	-0.104773	-0.186867	0.0692734	-0.519442	0.116095	0.151011	-0.0872276	-0.0985344	-0.060947	0.00119657	-0.186089	-0.087591	-0.176395	-0.225131	-0.0333855	-0.0745676	-0.0825124	0.0316272	-0.114736	-0.0680997	-0.140139	-0.0545398	-0.204492	0.126784	-0.0774515	-0.00290978	0.260981	-0.0623747	0.00801461	0.0909491	-0.155675	-0.0760088	-0.0905011	-0.229134	0.0235749	0.00324537	-0.00702784	-0.0478073	-0.234355	0.0870907	-0.0724084	-0.0559611	-0.132621	-0.124024	-0.120673
CRC7776	-0.263443	-0.230053	-0.22156	-0.276578	-0.192224	-0.250966	0.351712	-0.179831	0.0133282	0.0409447	-0.0833834	-0.0891658	-0.0538716	-0.0463527	-0.147295	0.0115282	-0.188081	-0.0680762	-0.0819415	0.00792148	-0.0342174	-0.166525	-0.195338	-0.196378	-0.164997	-0.157384	-0.173674	-0.0988548	-0.1008	-0.0747531	0.244304	0.000680838	0.00792148	0.284733	-0.0747531	0.20192	-0.0510474	-0.147295	0.0541201	0.178047	0.0249738	-0.0231054	-0.106653	0.0779668	0.0329813	-0.13578	-0.106653	-0.111549	-0.14629
CRC8205	0.0373673	0.0965371	-0.0333672	0.0339117	-0.030199	-0.281975	0.367212	-0.247927	0.135349	0.269587	-0.0640494	0.0562263	0.0727386	0.0923902	-0.105842	-0.0243334	-0.133745	-0.0953983	-0.0202866	0.0502524	0.0421052	0.177065	0.0399535	0.0295806	0.194194	0.108496	-0.115883	0.077362	-0.0086591	0.0147568	0.324362	0.0923902	0.12483	0.296514	-0.0356346	0.139776	0.0489691	-0.106796	0.19342	0.236147	0.0659872	0.00860828	-0.208001	0.156557	0.0515346	-0.0216343	-0.0369967	0.0151949	0.0823888
CRC6832	-0.144603	-0.0153691	0.198729	0.113288	-0.106602	-0.0744584	0.20445	-0.231451	-0.0314975	0.133893	-0.181436	-0.154908	-0.161819	-0.118318	-0.256662	-0.151465	-0.213838	-0.270601	0.0383831	-0.188035	-0.145887	-0.0962214	-0.19688	-0.177054	-0.142466	-0.1898	-0.191125	-0.119579	-0.16659	-0.143748	0.220816	-0.10994	0.041771	-0.0307066	-0.243772	-0.0390333	-0.177929	-0.254352	0.378884	-0.0247882	-0.0530188	-0.132249	-0.285619	-0.00368095	-0.0594576	-0.138626	-0.104936	0.00714318	-0.0534204
CRC5833	-0.123842	-0.110659	-0.119175	-0.126181	-0.147403	-0.251641	0.419499	-0.206396	-0.0122048	-0.0252413	-0.140294	0.0237532	-0.114524	-0.0524143	-0.164128	-0.029978	-0.105266	-0.0930139	-0.0613382	-0.0208827	-0.0172606	-0.0861675	-0.127742	-0.122674	-0.130479	-0.187547	-0.202277	-0.101043	-0.112977	0.00535209	0.303799	-0.0736994	-0.0487122	0.147349	-0.0223341	0.177689	-0.0680676	-0.134789	0.538221	0.231352	0.0216419	0.0408804	-0.157734	0.0547127	-0.025969	-0.136753	-0.0576132	-0.118787	-0.0914897
CRC9117	0.175336	0.156006	-0.00180723	-0.0398014	0.0313596	0.178242	0.116249	-0.348953	0.166289	0.438661	-0.0962769	-0.135435	0.0441609	0.0428859	-0.160551	-0.112523	-0.178656	0.161598	-0.00378218	0.0403324	-0.058154	0.0364938	-0.0777828	-0.121072	-0.115367	-0.0350812	-0.157983	0.337255	0.00802713	0.246016	0.38508	0.0177949	0.104074	0.195845	-0.0344081	-0.0286998	-0.0732824	-0.148484	0.0164963	0.133122	0.0681748	0.0070467	-0.212135	0.0609495	-0.0210125	-0.0163533	-0.0739739	-0.00114952	-0.0530326
CRC7425	0.0345904	0.0484969	-0.0598288	-0.0570091	0.0216922	-0.272309	0.0630115	-0.449025	0.135234	0.296365	-0.0903912	-0.0768639	0.357425	0.0125176	-0.169973	-0.137271	-0.278865	-0.247299	0.568297	0.10318	-0.051787	0.0376086	-0.168668	-0.166062	-0.180895	-0.0622501	-0.269509	0.0511129	-0.140253	0.000193417	0.397035	-0.0780885	-0.0153614	0.122498	-0.161295	-0.114897	-0.141959	-0.321735	0.0300513	0.0243572	0.0140508	-0.0683212	-0.383976	0.0209299	0.0364775	-0.18265	-0.141532	-0.137697	-0.0891562
CRC5520	-0.217626	0.0108611	-0.0676129	-0.0883715	-0.0480326	-0.0304599	0.139465	-0.135965	0.0559751	0.0674447	-0.134087	0.323936	-0.0833802	0.0584406	-0.201805	-0.122405	-0.178393	-0.18033	0.210649	-0.0217532	0.00234964	-0.0515729	0.00831295	-0.0784062	-0.0938362	-0.064033	-0.097491	-0.0230559	-0.10345	-0.118687	0.190934	-0.0703037	0.118746	0.227544	-0.0997799	0.11717	-0.0586798	-0.202789	0.0231143	0.0763929	0.00149572	-0.0489168	-0.228605	0.00405596	-0.0274066	0.107282	-0.0165543	-0.0788577	0.0448282
CRC7545	-0.0104415	0.107619	-0.174866	-0.184226	0.0167425	-0.267998	0.228027	-0.505893	0.0416404	-0.0206526	-0.17452	-0.0978273	-0.104394	-0.046343	-0.238446	-0.214096	-0.282818	-0.265052	-0.101107	-0.192947	-0.225504	0.0573172	-0.149179	-0.224431	-0.274648	-0.187708	-0.27613	-0.00152743	-0.0670374	-0.0997941	0.144642	-0.101435	-0.0368909	0.108471	-0.268735	-0.0175507	-0.21872	-0.387844	-0.109008	-0.0101332	-0.0558574	-0.0971723	-0.358505	-0.0287489	-0.121942	-0.23232	-0.252599	-0.277614	-0.229087
CRC6534	0.115138	0.155987	0.0395337	-0.0222239	0.0506857	-0.00326369	0.248321	-0.181864	0.188324	0.251547	-0.000191669	-0.0230031	0.252513	0.129584	-0.0347419	-0.0296434	-0.0442022	0.0595457	0.601677	0.369648	0.107326	0.0492037	0.00631473	0.0207532	-0.0505438	0.0264131	-0.0601086	0.107326	-0.00518702	0.0387871	0.330532	0.0774676	0.145969	0.24347	0.075649	0.100903	-0.00749842	-0.0729612	0.10875	0.110172	0.0495744	0.00478645	-0.199813	0.0894132	0.000191873	-0.0753839	0.0365452	0.0335505	-0.00287933
CRC5334	-0.1187	-0.0122838	-0.103865	-0.0301408	-0.0701318	-0.389022	0.213259	-0.489682	0.032884	-0.0105534	-0.197712	-0.203137	-0.184483	-0.110336	-0.275059	-0.218036	-0.223036	-0.283392	0.0474926	-0.18156	-0.211064	-0.0928376	-0.263678	-0.22454	-0.205114	-0.115441	-0.279219	-0.0389324	-0.185459	-0.16222	0.0904514	-0.097422	-0.189369	0.0223579	-0.332265	-0.116372	-0.181073	-0.31241	-0.111263	-0.0504421	-0.124302	-0.0611486	-0.368376	-0.059806	-0.0769061	-0.158383	-0.201162	-0.221034	-0.144085
CRC7822	-0.039748	0.0502842	-0.158217	-0.137236	-0.0778161	-0.281626	0.169114	-0.33553	0.100733	0.155158	-0.166024	-0.157105	-0.0767644	-0.022096	-0.251648	-0.197302	-0.314717	-0.288508	-0.108294	-0.0739637	-0.146768	-0.0472817	-0.167516	-0.22228	-0.26996	-0.124865	-0.341833	-0.050031	-0.151189	-0.154144	0.249572	-0.144196	-0.0153639	0.17854	-0.326752	-0.0026587	-0.161558	-0.358776	-0.0183894	-0.065942	-0.0690756	-0.154514	-0.395892	0.0322018	-0.133222	-0.203028	-0.156364	-0.209161	-0.106147
CRC6203	-0.211677	-0.0257113	-0.167153	-0.127999	-0.148354	-0.350466	0.253412	-0.360986	0.123989	0.109965	-0.0144581	-0.147443	-0.157035	-0.0544478	-0.223626	-0.240037	-0.240037	-0.217878	-0.138819	-0.0311609	-0.0811571	-0.0995357	-0.192293	-0.149721	-0.146988	-0.0759489	-0.258602	-0.0244566	-0.111031	-0.107484	0.103859	-0.0497602	-0.167615	0.144586	-0.196526	0.0276824	-0.0955777	-0.218835	0.0292943	0.0204062	-0.0863843	-0.0681715	-0.279403	-0.000822283	-0.166231	-0.26847	-0.189478	-0.112808	-0.10483
CRC7281	-0.191409	-0.225536	-0.235094	-0.272743	-0.198988	-0.197819	0.32833	-0.154098	-0.0566038	0.00812511	-0.0656356	-0.0293229	-0.0449989	-0.0148442	-0.144497	-0.00970818	-0.159776	-0.0865718	-0.0963382	0.0456128	-0.0757974	-0.189665	-0.20602	-0.151833	-0.163193	-0.114968	-0.159776	-0.155232	-0.00356905	0.0411654	0.0622915	-0.0428989	-0.0844105	0.384805	0.0797437	0.17213	0.0317311	-0.017419	0.0936505	0.149812	0.047585	0.123408	-0.101793	0.0787797	0.0593622	-0.10398	-0.0314033	-0.168907	-0.111663
CRC9481	-0.139782	-0.142478	-0.202159	-0.229604	-0.181682	-0.241596	0.449065	-0.253689	0.0270472	0.00122642	-0.0552268	0.00163344	-0.0192726	0.0174185	-0.1353	0.0302425	-0.11928	-0.0667022	-0.0126812	0.0250465	0.0449296	-0.160125	-0.139333	-0.0662755	-0.106942	-0.115303	-0.18122	0.0524139	0.00610314	-0.0093967	0.357268	0.0150012	-0.00203391	0.286879	0.090795	0.215688	0.0508415	-0.0342143	0.124822	0.19056	0.164987	0.157335	-0.133959	0.161713	0.0980457	-0.128158	-0.0317133	-0.126378	-0.0143262
CRC8041	-0.18468	0.0337102	-0.174327	-0.149154	-0.0813663	-0.223976	0.306444	-0.292087	0.17215	0.266956	-0.0584835	-0.0828552	-0.0130689	0.042955	-0.161685	-0.073205	-0.2285	-0.132484	-0.165624	0.0562049	0.0343971	-0.088826	-0.0724653	-0.0442732	-0.0993347	0.00245928	-0.125179	0.0337102	-0.111059	-0.0420994	0.192909	-0.0417374	-0.0201828	0.281782	-0.0903225	0.089633	0.00105452	-0.0970764	0.10279	0.07902	0.015041	-0.0024634	-0.204397	0.0666507	-0.0276903	-0.181487	-0.024468	-0.0291248	0.00806471
CRC9209	-0.0282811	0.0522559	-0.0847075	-0.101887	-0.0626024	-0.204647	0.110163	-0.358623	0.278069	0.382197	-0.0183191	-0.0401109	0.0977853	0.0512427	-0.118894	-0.0480517	-0.181832	0.0177458	-0.0444368	0.08497	0.0400497	0.123079	0.0556283	0.0339077	-0.0684641	0.0525935	-0.133028	0.0974581	0.0149767	-0.0165474	0.318775	-0.0325716	0.0321969	0.359456	0.031512	0.104313	0.0101179	-0.0847075	0.100727	0.191814	0.147937	0.00314838	-0.236876	0.0586567	-0.0795193	-0.150797	0.0280828	-0.0108926	0.0707071
CRC9283	-0.112797	0.104225	0.0188999	-0.00775574	-0.0801642	-0.0988488	0.259686	-0.404968	0.130435	0.117775	-0.150819	-0.147573	-0.0908115	0.00438364	-0.179889	-0.0934856	-0.186536	-0.157798	0.0172483	-0.0700338	-0.0573613	-0.151283	-0.233936	-0.172331	-0.169977	-0.0216949	-0.141565	0.0377589	-0.179889	-0.0263714	0.20306	-0.0212706	-0.0656514	0.123544	-0.216342	0.0072986	-0.128251	-0.278884	0.131581	0.0555702	-0.0564914	-0.0460936	-0.261238	0.0426384	-0.0187269	-0.168567	-0.16575	-0.125056	-0.0564914
CRC7171	-0.00522408	0.0381434	-0.12255	-0.130251	-0.0807486	-0.277896	0.150469	-0.396041	0.117199	0.188921	-0.170423	-0.159761	-0.098703	-0.0238158	-0.276038	-0.182557	-0.171459	-0.346056	-0.0681514	-0.0852977	-0.227822	0.0143465	-0.185694	-0.270847	-0.325152	-0.159761	-0.390401	-0.075244	-0.169043	-0.165254	0.25442	-0.152241	0.0188952	0.134349	-0.360949	-0.01449	-0.205012	-0.358587	0.0843018	-0.0388636	-0.103309	-0.112566	-0.448658	-0.0216344	-0.136645	-0.119214	-0.186043	-0.21994	-0.147477
CRC7091	-0.105313	0.0506318	-0.0438522	-0.123728	0.0318321	-0.119011	0.112408	-0.503585	0.0634559	0.193395	-0.125182	-0.0913872	-0.04695	-0.0590605	-0.156438	-0.115033	-0.199068	-0.0625393	-0.106389	-0.0660266	-0.0483289	-0.00350634	-0.0667251	-0.115033	-0.0528195	-0.00987291	-0.164266	-0.024386	-0.092098	-0.04454	0.645223	-0.0452282	-0.0646307	0.164523	-0.0744307	-0.0281223	-0.115394	-0.183833	0.0621786	0.0660071	-0.00450972	-0.0305049	-0.265672	0.00748504	-0.0660266	-0.108905	-0.0899665	-0.0466055	-0.058713
CRC7774	0.0314208	0.0832147	-0.0504003	-0.0463526	0.075806	-0.215034	0.105215	-0.345148	0.12219	0.183129	-0.157148	-0.0544594	0.0305367	-0.0475968	-0.180502	-0.0739768	-0.174713	-0.156141	0.0387673	-0.12363	-0.0241378	0.0498628	-0.0777851	-0.0915145	-0.067021	-0.051336	-0.191463	0.0210725	-0.0720764	0.0151257	0.246429	-0.0758797	0.00315804	0.150949	-0.15212	-0.0466635	-0.0689147	-0.266984	0.0419879	0.0585625	0.0431573	0.00855579	-0.233323	0.0680719	0.0605849	-0.106996	-0.090873	-0.186657	-0.0809663
CRC8113	0.0924447	0.128567	-0.140038	-0.140038	-0.0361556	-0.388855	0.103801	-0.446699	0.290128	0.304963	-0.12036	-0.00152003	0.00126583	0.00682147	-0.205691	-0.152932	-0.264098	-0.26106	-0.148995	-0.0188622	-0.0549736	0.296328	-0.0982337	-0.134468	-0.109938	-0.0268378	-0.246567	0.0829125	-0.123391	-0.121737	0.307216	-0.137807	-0.0426619	0.277857	-0.202774	0.00126583	-0.0204024	-0.294213	0.144233	0.155418	0.00177178	-0.0660652	-0.371388	0.0938691	-0.0165549	-0.236985	-0.0998611	-0.0831325	-0.0294201
CRC5257	0.0661679	-0.0271712	-0.232883	-0.213448	-0.125455	-0.394192	0.112336	-0.496178	0.049372	0.0811975	-0.247962	-0.145573	-0.146187	-0.10144	-0.274904	-0.192368	-0.300308	-0.353205	-0.214735	-0.204467	-0.157285	0.109252	-0.235821	-0.231905	-0.264534	-0.209592	-0.307158	-0.114599	-0.23811	-0.203508	0.181747	-0.1892	-0.10144	0.177582	-0.284674	-0.0505468	-0.130307	-0.35108	-0.0362484	0.0261241	-0.124245	-0.147416	-0.391277	-0.0719719	-0.147416	-0.384016	-0.264534	-0.269208	-0.183832
CRC9640	0.128947	0.0980454	-0.0262209	-0.0245365	0.0559978	-0.157401	0.190575	-0.276637	0.157718	0.267936	-0.0966776	-0.00347976	-0.0048076	0.0143274	-0.143075	-0.0889117	-0.178224	-0.243342	-0.0832899	-0.0121326	-0.0721116	0.148789	-0.0648226	-0.0306096	-0.181599	-0.0603288	-0.210799	-0.0178185	-0.125997	-0.06171	0.281616	-0.0860981	0.0559978	0.256621	0.703987	0.212452	0.0103892	-0.22311	0.484268	0.0952594	-0.0128004	-0.00946468	-0.180098	0.0853097	0.0403109	-0.0952625	-0.0377273	-0.0672482	-0.0198306
CRC7479	0.13379	0.0842894	-0.172614	-0.172614	-0.0809714	-0.223456	0.215011	-0.335083	0.207178	0.211245	-0.0873787	0.00586453	0.0264511	-0.0331159	-0.211354	-0.159053	-0.247969	-0.227382	0.0356528	-0.0438064	-0.00420317	0.250162	-0.09884	-0.157554	-0.18325	-0.107135	-0.21252	0.0125375	-0.162807	-0.154187	0.366203	-0.0995594	-0.034147	0.334066	-0.175644	0.0962751	-0.0252351	-0.245181	0.00519553	0.121496	-0.0231863	-0.0895207	-0.335083	0.0477229	-0.0570199	-0.285538	-0.176403	-0.122771	-0.050398
CRC7239	-0.0869043	-0.121802	-0.303113	-0.231864	-0.163255	-0.347372	0.092753	-0.50059	-0.052171	0.0813672	-0.290602	-0.152603	-0.151188	-0.158985	-0.275499	-0.197881	-0.330865	-0.307045	-0.243874	-0.249538	-0.184799	0.0491235	-0.263988	-0.294109	-0.270883	-0.205201	-0.288268	-0.11145	-0.211084	-0.252189	0.130457	-0.167538	0.0668555	0.0613757	-0.276655	0.0619856	-0.186971	-0.385945	-0.15331	-0.0105394	-0.151895	0.00983435	-0.381377	-0.0998068	-0.144137	-0.341714	-0.313359	-0.260552	-0.196787
CRC9664	-0.0463546	0.0063572	-0.260437	-0.224858	-0.1256	-0.427237	0.0194911	-0.577337	0.0508282	0.130513	-0.281346	-0.177975	-0.104897	-0.147169	-0.336271	-0.212994	-0.316777	-0.326011	-0.202105	-0.154525	-0.204159	0.0463929	-0.225454	-0.270854	-0.205922	-0.159071	-0.326011	-0.0912587	-0.211813	-0.200055	0.525035	-0.196546	-0.132009	0.162743	-0.315507	-0.126157	-0.200055	-0.412915	-0.0563898	-0.00740957	-0.0907158	-0.173944	-0.439972	-0.0117709	-0.129219	-0.243443	-0.289422	-0.286621	-0.197715
CRC5697	-0.0400412	0.0430722	0.0479835	0.0336119	-0.0636853	-0.249033	0.383332	-0.371555	0.153906	0.156182	-0.140756	-0.181851	-0.105791	0.020762	-0.202602	-0.102159	-0.172299	-0.132398	-0.0681067	-0.0270712	-0.085929	-0.199689	-0.162338	-0.0443906	-0.132398	0.00905654	-0.145888	0.0549127	-0.163757	-0.00316798	0.296234	0.00105908	-0.0940214	0.170515	-0.195813	0.0532853	-0.125009	-0.2207	0.0850915	0.0278229	-0.0417794	-0.00910675	-0.275375	0.116601	0.0638308	-0.237036	-0.106701	-0.112169	-0.0588374
CRC8901	-0.0260416	-0.00129043	-0.15014	-0.10295	-0.0472191	-0.211571	0.0745011	-0.32096	0.117065	0.159276	-0.153007	-0.0833348	-0.0365915	0.00290112	-0.198186	-0.118976	-0.292628	-0.23682	0.0394592	0.0319058	-0.0306477	0.0815305	-0.103643	-0.0898434	-0.0646578	-0.0492205	-0.103296	-0.0666835	-0.131643	-0.125648	0.235788	-0.111289	-0.0290009	0.141838	-0.166702	-0.0365915	-0.0319664	-0.217561	0.0741947	0.034428	-0.0129617	-0.0802619	-0.278081	0.0230432	-0.121079	-0.175419	-0.0850447	-0.0884708	-0.0352685
CRC9988	0.142159	0.144171	0.00269719	-0.00301898	0.113094	-0.244577	0.141583	-0.341428	0.265362	0.460976	-0.0151613	0.0396192	0.144459	0.135526	-0.112384	0.0115442	-0.207806	-0.147828	0.0321858	0.0436297	0.0396192	0.244607	0.0200242	-0.0545204	-0.108955	0.0393102	-0.115133	0.156474	0.000159464	-0.00556679	0.512636	-0.0228832	0.0485504	0.342766	-0.112727	0.0804328	0.0485504	-0.161613	0.161025	0.185244	0.113094	0.0704883	-0.227375	0.194431	0.0864265	-0.0671059	-0.0193389	-0.0138784	0.0417801
CRC5165	-0.0095335	0.19785	0.0136094	0.0354826	0.114675	-0.259562	0.280694	-0.394405	0.366248	0.488899	-0.0656692	0.0067054	0.0782587	0.104364	-0.167147	-0.0960635	-0.136253	-0.245207	0.0354826	0.0983146	-0.00115924	0.155614	-0.047352	-0.00301599	0.0525668	0.0507779	-0.192877	0.194209	0.00162141	-0.00348055	0.347427	0.0525668	0.0734211	0.373422	-0.164547	0.106087	-0.00394526	-0.191818	0.192182	0.127461	0.0650269	0.0395472	-0.32599	0.162671	0.0282283	-0.10451	0.0136094	0.000695126	0.0503304
CRC8952	0.0506206	0.0633597	-0.140289	-0.0939377	0.0345369	-0.214847	0.180836	-0.356548	0.180251	0.208912	-0.133731	-0.057624	-0.00880634	0.0110567	-0.173159	-0.0932307	-0.199167	-0.190068	-0.0693955	-0.0255704	-0.046632	0.10585	-0.0673112	-0.204121	-0.193473	-0.0603851	-0.184409	0.0247999	-0.055901	-0.0676584	0.334825	-0.0343652	0.0156523	0.177324	-0.171292	0.0944136	-0.0330087	-0.25382	0.14233	0.0671596	-0.00580939	-0.00813981	-0.26891	0.0639937	-0.035044	-0.127565	-0.1546	-0.145044	-0.108509
CRC8770	0.0183957	0.163441	-0.0115834	0.024212	0.160084	-0.291923	0.259363	-0.415306	0.356865	0.367303	-0.143472	-0.0235335	0.0136195	0.0719602	-0.180697	-0.17584	-0.130491	-0.30115	0.0368212	0.0263212	-0.015375	0.123114	-0.0577536	-0.0416464	-0.121123	0.024212	-0.233976	0.247207	-0.0594302	-0.0126657	0.281607	-0.0405421	0.0263212	0.25082	-0.191687	0.0632554	-0.0622288	-0.197829	0.212894	0.0952545	0.00776026	-0.0416464	-0.389771	0.0892139	-0.0372344	-0.152987	-0.066718	-0.0505109	-0.0405421
CRC9338	-0.133188	-0.0170639	-0.0986128	-0.0788554	-0.0762982	-0.326276	0.175479	-0.382556	0.00282446	0.171181	-0.168613	-0.135405	-0.0648465	-0.0405497	-0.195186	-0.0986128	-0.186887	-0.19889	-0.102944	-0.13186	-0.100777	0.00966094	-0.10121	-0.143859	-0.118644	-0.0463771	-0.200746	-0.0236179	-0.106418	-0.0788554	0.198892	-0.056002	-0.0236179	0.072465	-0.177721	-0.039304	-0.0720462	-0.224144	0.0531308	0.0507932	-0.0610494	-0.105983	-0.299188	-0.0178815	-0.053485	-0.144305	-0.113392	0.179764	-0.0656917
CRC5713	-0.0892937	-0.0074944	-0.170392	-0.180946	-0.116386	-0.314782	0.119783	-0.496181	-0.0372287	0.057398	-0.203722	-0.200855	-0.141246	-0.0532981	-0.257811	-0.187315	-0.348093	-0.305514	-0.150896	-0.218142	-0.243729	-0.0770856	-0.209473	-0.254835	-0.327233	-0.176715	-0.363638	-0.127911	-0.136445	-0.12112	0.16076	-0.177419	-0.0617255	0.00373285	-0.410063	-0.108641	-0.234172	-0.385443	-0.0617255	-0.087307	-0.0966019	-0.164097	-0.430905	-0.0513603	-0.155052	-0.204081	-0.288296	-0.286395	-0.199066
CRC7053	0.026081	0.0359874	-0.0445403	-0.0655712	-0.0616925	-0.166469	0.111008	-0.204064	0.218436	0.33456	-0.0190174	-0.0592297	0.0267435	0.114752	-0.134267	-0.0438445	-0.168743	-0.134637	-0.0111758	0.0864319	0.00874709	0.0749464	-0.0375976	0.00067605	-0.0365591	0.0293907	-0.144673	0.115686	-0.029999	0.0346704	0.297705	-0.0382904	0.0382891	0.258756	-0.0599329	0.0529989	0.0114274	-0.170261	0.0765471	0.054949	0.0707763	-0.0101561	-0.158916	0.0730232	-0.062397	-0.132786	-0.0207278	0.0481123	0.0100879
CRC6867	-0.0845472	-0.0319829	-0.12928	-0.146154	-0.0727369	-0.298157	-0.000956054	-0.287978	0.220888	0.195999	-0.136989	-0.124396	-0.0784613	-0.0444512	-0.232115	-0.187038	-0.276708	-0.22687	-0.132079	-0.11606	-0.0764383	-0.0222152	-0.187766	-0.176889	-0.126487	-0.144034	-0.286029	-0.134181	-0.162154	-0.112601	0.274706	-0.184131	-0.0828541	0.110383	-0.23512	-0.0313297	-0.148631	-0.293059	0.00542474	-0.113638	-0.124396	-0.125789	-0.38562	0.118353	-0.0971383	-0.19214	-0.172561	-0.192505	-0.183405
CRC9235	-0.121267	0.025496	-0.056643	-0.0797016	-0.0462124	-0.201298	0.195625	-0.221585	-0.00223828	0.102168	-0.167411	-0.0963437	-0.0640285	0.0203593	-0.116409	-0.0726276	-0.159062	-0.143331	-0.0112271	-0.105138	-0.0593596	-0.124514	-0.082462	-0.0963437	-0.0687126	-0.0127307	-0.13471	-0.0164965	-0.0987369	-0.00522832	0.190407	0.0163104	0.13445	0.0861028	-0.151589	0.0429702	-0.090775	-0.177494	0.131731	0.0938084	0.0570138	0.0397099	-0.199585	0.0748207	0.0122501	-0.21119	-0.111568	-0.0844369	-0.0702773
CRC7112	-0.0661092	-0.0715584	-0.0760012	-0.146134	-0.0977274	0.0365506	0.293663	-0.179944	0.0222333	-0.00944718	-0.0977274	-0.0252217	0.00518639	-0.0378333	-0.072924	0.0597899	-0.173338	-0.112395	-0.0678098	-0.0242307	-0.0701942	-0.0202736	-0.0542601	-0.0298553	-0.0169843	-0.0579736	-0.221743	-0.073949	0.00356775	0.220304	0.392457	-0.00487859	-0.00879364	0.180458	-0.0159989	0.112702	0.264225	-0.0712173	0.0909163	0.150639	0.079284	0.439667	0.418443	0.265846	0.0457025	0.0171082	-0.0984225	-0.101903	-0.0959911
CRC8091	-0.0799101	0.146315	-0.058576	-0.00403016	-0.0674269	-0.283986	0.3465	-0.292782	0.183721	0.215446	0.0889199	-0.0449635	-0.0568123	0.0825328	-0.154335	-0.134668	-0.17284	-0.13188	-0.0532914	-0.00063558	-0.0228445	0.0145419	-0.0974795	-0.0484641	-0.0267233	0.0320496	-0.145873	0.0793286	-0.0647659	-0.077673	0.308008	0.025405	-0.0215539	0.181482	-0.149628	0.104371	-0.0825992	-0.163795	0.0857299	0.118098	0.0170561	0.010342	-0.243301	0.0889199	-0.0943102	-0.183385	-0.161424	-0.01469	-0.0366834
CRC8805	-0.216836	-0.243673	-0.20994	-0.225905	-0.175426	-0.251822	0.308228	-0.171298	-0.0114846	0.0177356	-0.0911279	-0.100909	-0.0756149	-0.0955212	-0.141719	-0.0333264	-0.210998	-0.113724	-0.0775449	-0.00320643	-0.085291	-0.133665	-0.217368	-0.191012	-0.160518	-0.148804	-0.160007	-0.154904	-0.127154	-0.0640887	0.15803	-0.0736875	-0.0765796	0.195274	-0.102873	0.170281	-0.0588364	-0.173361	0.00593616	0.133213	0.0217976	-0.00918033	-0.142729	0.115583	-0.0216673	-0.147789	-0.0916154	-0.129655	-0.13668
CRC5839	-0.160491	-0.124384	-0.150082	-0.214779	-0.1652	-0.234987	0.378836	-0.0145603	0.0148788	0.0032684	-0.0713704	0.0971353	-0.0650009	-0.0311786	-0.191643	-0.0402808	-0.14801	-0.0881633	-0.119298	0.0671149	0.0107098	-0.0287928	-0.138718	-0.0916451	-0.109685	-0.102643	-0.176247	-0.146974	-0.117269	-0.0547707	0.154525	-0.0278396	-0.0896545	0.249968	0.0185744	0.245639	0.00699388	-0.135635	0.038278	0.104109	0.0554693	-0.00421157	-0.127443	0.0144161	-0.0557419	-0.0169226	0.0563685	0.0323495	-0.065979
CRC7674	0.0918505	0.0642619	0.017813	-0.00710976	0.0185504	-0.101696	0.569952	0.0357713	0.154243	0.114445	-0.0011188	0.0152292	0.017813	0.031394	-0.0703876	-0.0104906	-0.147693	-0.0933068	-0.0355288	0.109262	0.0918505	0.116857	0.107184	0.116513	0.0950001	0.0488242	-0.126344	-0.0455129	0.0346783	0.0229668	0.400687	0.020024	0.0671159	0.271474	0.0678286	0.308124	0.0621177	-0.00861139	0.111337	0.176219	0.124755	0.117545	-0.0617885	0.136011	0.0841224	0.0549473	0.105449	0.123041	0.047741
CRC5094	-0.12264	-0.0472081	-0.156992	-0.169357	-0.0472081	-0.362106	-0.0348445	-0.439714	0.0860485	0.149793	-0.191439	-0.17668	-0.0685067	-0.0856369	-0.223692	-0.148327	-0.34056	-0.307225	-0.0911619	-0.0746502	-0.12052	-0.0341792	-0.235115	-0.17668	-0.206351	-0.0939323	-0.266025	-0.143655	-0.205602	-0.12618	0.197023	-0.170453	-0.110667	0.067262	-0.271503	-0.119814	-0.129374	-0.285686	-0.0308573	-0.0603558	-0.0863264	-0.105417	-0.362106	-0.00325137	-0.0883968	-0.240477	-0.14222	-0.185517	-0.147607
CRC9263	-0.396078	-0.444627	-0.441545	-0.44849	-0.402058	-0.466392	0.145982	-0.414848	-0.189329	-0.0678971	-0.266326	-0.269056	-0.170705	-0.177099	-0.31627	-0.138524	-0.319096	-0.232632	-0.197106	-0.163703	-0.215418	-0.404307	-0.429279	-0.329031	-0.330456	-0.299429	-0.318389	-0.231966	-0.19386	-0.142273	0.0341715	-0.151059	-0.197106	0.125342	-0.219372	0.0473973	-0.139773	-0.294554	-0.0834294	0.0308461	-0.04082	-0.0696808	-0.206887	-0.0245838	-0.102778	-0.239308	-0.29525	-0.314154	-0.296642
CRC5922	0.0311632	0.0631504	-0.0541954	-0.0406756	0.118111	-0.278853	0.164004	-0.354306	0.226249	0.316928	-0.104017	-0.0732661	0.00189312	0.0631504	-0.182328	-0.0237771	-0.277184	-0.237678	-0.0300908	0.00326777	-0.016794	0.0950885	-0.138088	-0.0808927	-0.138846	0.00567026	-0.161001	-0.0311458	-0.109578	-0.0552682	0.39231	-0.0671216	0.0465789	0.219168	-0.229178	-0.00223871	-0.010538	-0.227162	0.087332	0.0532304	-0.0171424	-0.0272813	-0.321239	0.0863595	0.0114883	-0.164469	-0.0620809	-0.0870963	-0.0527663
CRC7605	-0.00235835	-0.00393401	-0.174034	-0.0748402	0.0183152	-0.418738	0.138085	-0.619613	0.250433	0.223155	-0.128446	-0.00656395	0.0308523	-0.00744166	-0.23564	-0.0987728	-0.375038	-0.399715	-0.112305	-0.0032335	-0.0297381	0.207506	-0.0169551	-0.132462	-0.161866	-0.0297381	-0.447989	0.0234806	-0.0853661	-0.140527	0.0853824	-0.138987	-0.0640252	0.237451	-0.162257	0.0734783	-0.0365307	-0.321446	0.00305581	0.0550998	-0.0292032	-0.0722666	-0.506347	0.0171073	-0.0176623	-0.167152	-0.0272437	-0.0494891	-0.0386823
CRC5275	-0.101967	-0.183937	-0.227458	-0.209322	-0.245824	-0.296815	0.271082	-0.163119	-0.00863729	0.0240043	-0.00987583	-0.0340324	0.143201	-0.00616339	-0.177428	-0.0111154	-0.230342	-0.122808	-0.0783871	0.0669306	0.016724	-0.0788203	-0.134919	-0.0775212	-0.0736307	-0.0927511	-0.203642	-0.0744944	-0.0586003	-0.0641648	0.111657	0.0244076	-0.0488077	0.283268	-0.0302573	0.171886	-0.0107021	-0.0736307	0.0692783	0.0352565	0.0408499	0.0669306	-0.121023	0.0786313	-0.0053397	-0.122808	-0.00122829	-0.153505	-0.0539086
CRC8350	-0.105055	0.144432	0.0155983	-0.0460538	-0.0182801	-0.223982	0.302208	-0.301172	-0.0365935	1.13989	-0.152571	-0.115882	-0.00396251	0.0956011	-0.190217	-0.0331687	-0.094309	-0.149787	-0.0551424	-0.108655	-0.157223	-0.152106	-0.239685	-0.084528	0.0563552	0.0442486	-0.0978823	0.0377499	-0.0340242	0.0205504	0.293029	0.0197262	0.293711	0.181015	-0.186883	0.25991	-0.120418	-0.221057	0.151974	0.141784	0.0320395	0.0336733	-0.251576	0.106122	-0.0191267	-0.24166	-0.133193	-0.172212	-0.0306054
CRC7544	-0.213723	-0.121286	-0.190163	-0.222264	-0.157036	-0.223166	0.421881	-0.173068	0.0690453	0.000386471	-0.0443458	-0.038777	0.0057855	-0.0447443	-0.104984	-0.00270778	-0.207908	-0.128027	0.0336148	0.0586928	0.0557212	-0.05796	-0.0515373	-0.0507364	-0.0627958	-0.0611821	-0.153593	-0.0913327	-0.0182794	-0.00232064	0.340284	-0.0206297	0.028698	0.267022	0.0392673	0.265094	0.0993038	0.020339	0.121144	0.195926	0.103986	0.118655	-0.0627958	0.0844362	0.0153766	-0.106232	-0.0684582	-0.082303	0.00193111
CRC9488	0.0245497	0.167959	-0.129124	-0.161039	-0.117412	-0.324335	0.170475	-0.395504	0.0504654	0.0088863	-0.132842	-0.0897457	-0.0403143	-0.0394416	-0.263289	-0.191089	-0.215194	-0.262949	-0.139372	-0.16897	-0.180148	0.0850226	-0.112509	-0.121408	-0.112509	-0.106403	-0.325044	-0.0388601	-0.0531747	-0.137814	0.130193	-0.106099	-0.0828364	0.164429	-0.236705	-0.000141149	-0.179506	-0.374076	-0.0502418	0.00353307	-0.0313219	-0.154095	-0.342159	-0.028433	-0.0966883	-0.228394	-0.16484	-0.244394	-0.142492
CRC9179	-0.123192	-0.146081	-0.148909	-0.1034	-0.106146	-0.0735412	0.164881	-0.186185	0.0984719	0.221085	0.00233881	0.076042	0.237781	0.0363454	0.0367603	-0.0355384	-0.10523	-0.0268422	0.0466814	0.0384186	0.103629	-0.136695	-0.0798235	-0.0203543	-0.0482418	-0.00276808	-0.137631	0.0183924	0.0086971	0.414825	0.337798	-0.0364109	0.0630666	0.316087	0.103233	0.102441	0.0703796	-0.0690705	0.189717	0.186729	0.259271	0.152301	-0.0659492	0.161842	0.137291	0.0507952	0.0209109	-0.0164755	0.0984719
CRC5149	-0.384759	-0.303213	-0.3664	-0.335667	-0.346325	-0.469603	0.0698064	-0.533493	-0.120394	0.0384943	-0.265484	-0.263646	-0.196365	-0.200315	-0.386258	-0.126226	-0.428873	-0.320781	-0.204275	-0.235456	-0.267324	-0.379277	-0.39881	-0.249937	-0.157453	-0.269167	-0.418612	-0.207805	-0.154044	-0.103448	0.247847	-0.19199	-0.115828	0.130113	-0.221564	-0.0681345	-0.182409	-0.359514	-0.0107492	0.0152184	-0.0915803	-0.0964791	-0.347784	0.0511008	-0.0561552	-0.137121	-0.128733	-0.3664	-0.183278
CRC5388	-0.163717	-0.01956	-0.140432	-0.144769	-0.112315	-0.310838	0.139506	-0.436369	0.131558	0.119954	-0.186391	-0.21347	-0.0963583	-0.0709133	-0.254546	-0.124162	-0.216511	-0.182422	-0.0801142	-0.100565	-0.101502	-0.200368	-0.259764	-0.166164	-0.164206	-0.0445578	-0.185397	-0.0563129	-0.198363	0.168153	0.265434	-0.0337914	-0.12131	0.146623	-0.0124966	-0.0111761	-0.140432	-0.228225	0.00239924	0.0084884	-0.00152884	-0.0266582	-0.294682	0.0188675	0.0162798	-0.216511	-0.148636	-0.129883	-0.112787
CRC6345	-0.114205	0.139644	-0.102405	-0.0850588	0.0174764	-0.195443	0.274928	-0.286376	0.0990279	0.156112	-0.0234091	-0.0288137	-0.0180246	0.132096	-0.107399	-0.0305068	-0.176574	-0.064793	0.124813	0.0256466	0.0460327	-0.117081	-0.0620199	-0.0407074	-0.0682669	0.00298344	-0.108114	0.0859605	-0.0475481	-0.011991	0.320535	0.0759243	0.032474	0.228966	-0.141755	0.0806374	-0.0150047	-0.175824	0.0943745	0.0784399	0.0305266	0.0331226	-0.219188	0.139945	0.0282513	-0.180328	-0.0843553	-0.064793	-0.0513243
CRC5199	-0.0177628	0.0485179	-0.0700266	0.0121715	-0.0269579	-0.219076	0.348926	-0.284836	0.0309023	0.175799	-0.147132	-0.0376051	0.00542261	0.0419372	-0.0988239	0.00316593	-0.0843534	-0.0520812	-0.051612	0.00857605	-0.0145584	0.0300159	-0.0920529	-0.0577241	-0.0131872	0.0654884	-0.0930182	0.0992647	0.00226227	-0.0168466	0.347859	0.0723933	0.0796938	0.245424	-0.0935011	0.0984193	-0.0232728	-0.100764	0.673198	0.1798	0.0856783	0.0103749	-0.215392	0.11607	0.0524519	-0.0872359	-0.0278806	-0.0436581	0.0520153
CRC5075	-0.18116	-0.0583323	-0.0653528	-0.113656	-0.214427	-0.266063	0.0447008	-0.547616	0.0100546	0.0200387	-0.300853	-0.25298	-0.211503	-0.148643	-0.40387	-0.263538	-0.332263	-0.339691	-0.243991	-0.198903	-0.214914	-0.214914	-0.319617	-0.273158	-0.280287	-0.193605	-0.313858	-0.124613	-0.307081	-0.204705	0.0520179	-0.220781	-0.216379	0.0307774	-0.376326	-0.127365	-0.254985	-0.387831	-0.157524	-0.0893021	-0.179731	-0.210044	-0.418403	-0.167404	-0.195048	-0.299818	-0.244987	-0.25298	-0.207614
CRC9685	-0.231788	-0.180258	-0.184218	-0.247448	-0.194167	-0.0520603	0.233592	-0.3284	-0.11115	-0.0961491	-0.111904	-0.0838898	-0.0516985	-0.0779831	-0.0872229	-0.0290858	-0.177098	-0.142013	-0.0942849	-0.113791	-0.11115	-0.113036	-0.134331	-0.124405	-0.149736	-0.141243	-0.235071	-0.145869	-0.108137	-0.0622278	0.225257	-0.0680702	-0.0408863	0.0656698	-0.0846298	0.0815893	-0.0251736	-0.0531462	0.0441667	0.104495	0.025085	0.0723243	-0.152061	0.132147	-0.0166747	-0.125547	-0.147415	-0.164916	-0.0750388
CRC6305	-0.0800763	0.0883016	0.043443	-0.0254567	-0.0694461	-0.207042	0.364349	-0.384713	0.17676	0.119741	-0.101104	0.259373	-0.0842574	-0.0317235	-0.241906	-0.145557	-0.195438	-0.19594	-0.132509	0.0800221	-0.0290344	-0.180938	-0.21874	-0.162156	0.0553171	-0.0326209	-0.177956	0.00940441	-0.207042	-0.0814686	0.129402	-0.0543296	-0.0949976	0.185276	-0.190922	0.0327579	-0.0987522	-0.257035	0.134208	0.0159295	0.0267395	-0.0543296	-0.305565	0.00153515	-0.0299302	-0.279763	-0.0982824	-0.118626	-0.0680653
CRC7907	-0.0603238	-0.0682945	-0.147985	-0.14883	-0.150522	-0.250359	0.329455	-0.111702	0.085466	0.215242	-0.0492382	-0.0682945	-0.0425491	-0.0516065	-0.190849	0.0353915	-0.244026	-0.170974	-0.134534	0.0630196	0.00987631	-0.0288741	-0.0928807	0.0200614	-0.0176408	-0.0839652	-0.183905	-0.0928807	-0.0315988	-0.0635068	0.175969	-0.00152545	-0.0819466	0.314208	-0.0180267	0.182029	0.00190455	-0.119963	0.179339	0.107922	0.121651	0.054236	-0.119549	0.111102	-0.00687727	-0.0460865	0.0483505	-0.0730981	-0.0288741
CRC5286	-0.0140396	-0.0152159	-0.070388	-0.105452	-0.0683518	0.0450892	0.532932	-0.0830774	0.0774522	0.0234853	-0.0250556	-0.00622225	0.0135224	-0.0222937	-0.0958795	0.0409451	-0.129876	-0.0313885	0.0935473	0.0708157	0.0964545	0.048471	0.0700764	0.083692	0.0348961	0.048471	-0.0900838	-0.0712033	0.0770843	0.10008	0.412708	0.0756117	0.0604312	0.26775	0.0622911	0.272578	0.244677	0.00735707	0.85604	0.318121	0.15619	0.158974	-0.0349629	0.184472	0.119504	0.114851	0.0108283	0.0119836	0.0499714
CRC7678	-0.293134	-0.255392	-0.318118	-0.305791	-0.307984	-0.330997	0.109247	-0.469482	-0.104405	0.0556585	-0.267294	-0.256662	-0.162758	-0.207922	-0.337256	-0.13212	-0.390188	-0.280156	-0.211203	-0.224401	-0.201383	-0.330105	-0.208332	-0.162758	-0.263032	-0.264735	-0.406078	-0.22109	-0.168726	-0.17072	0.264927	-0.143827	-0.141478	0.100673	-0.235214	-0.0286515	0.0364223	-0.330105	0.286023	0.04401	-0.0597334	-0.0601031	-0.326543	0.121687	-0.0508893	-0.208741	-0.203015	-0.380922	-0.264309
CRC8301	0.0582271	0.195731	0.276632	0.148037	-0.0407705	-0.0525179	0.380306	-0.474759	0.173299	0.198126	-0.104277	-0.117406	-0.0239249	0.0895265	-0.228353	-0.054553	-0.213724	-0.207371	-0.0427891	-0.00530406	0.011524	-0.0476453	-0.101329	-0.107654	-0.0541458	0.011524	-0.125941	0.0634911	-0.123802	-0.00412362	0.214443	-0.0651822	-0.0921028	0.234583	-0.169827	0.0627403	-0.00885119	-0.196993	0.171907	0.10784	-0.00176563	0.0185104	-0.191609	0.0377415	-0.02592	-0.190266	-0.0295182	-0.00964062	-0.0456199
CRC7934	-0.0678995	0.0944033	-0.0826889	-0.0664288	0.0164008	-0.286312	0.193172	-0.345723	0.202961	0.233728	-0.124159	-0.0774953	0.0418506	0.0236688	-0.134523	-0.12914	-0.285029	-0.247883	0.121431	-0.00879978	-0.0449093	0.090783	-0.134909	-0.111972	-0.170012	-0.0315759	-0.265493	-0.0312172	-0.0656941	-0.0774953	0.330675	-0.0774953	-0.0423773	0.240576	-0.236262	0.0584588	-0.110456	-0.270987	0.0695372	-0.004569	-0.0373266	-0.0774953	-0.332848	0.132678	-0.0485341	-0.170407	-0.0961302	-0.0786066	-0.0337297
CRC9096	-0.0615294	-0.110387	-0.106897	-0.114275	-0.197607	-0.254818	0.14382	-0.107285	0.19058	0.26669	-0.0142721	0.0130715	0.105223	0.0388567	-0.140992	-0.0369691	-0.117002	0.0144964	0.0621237	0.20812	0.137949	0.16771	-0.100328	-0.0679239	0.00305775	0.0307822	-0.139803	-0.00919604	-0.0369691	-0.0451095	0.234955	0.0385066	0.05902	0.309979	0.198123	0.182997	0.017342	-0.0903388	0.0576384	0.0562556	0.0240778	-0.0619048	-0.240301	0.067968	-0.0458519	-0.163372	0.0586747	0.0703677	0.00592593
CRC9711	-0.154859	-0.0702888	-0.136661	-0.0757752	-0.0610515	-0.301413	0.167962	-0.443671	0.140564	0.0864243	-0.121306	-0.15129	-0.141521	-0.0560378	-0.265283	-0.250889	-0.190583	-0.257109	-0.0804338	-0.104818	-0.110871	-0.0299979	-0.18282	-0.21459	-0.106545	-0.140194	-0.242321	-0.0161375	-0.22159	-0.180091	0.133267	-0.111737	-0.2118	0.204283	-0.259028	-0.03739	-0.145066	-0.278361	0.0123839	0.00680446	-0.0778909	-0.134457	-0.374425	-0.0464766	-0.110871	-0.198388	-0.112605	-0.116949	-0.0202003
CRC6232	-0.126703	-0.177173	-0.168731	-0.113141	-0.0863938	-0.0874542	0.286153	-0.123436	0.150613	0.216541	0.0359978	0.0403733	0.11418	0.0615756	-0.0466649	0.0432829	-0.092768	-0.0231394	0.110485	0.155103	0.116484	-0.0394643	-0.0369013	0.0227911	-0.00800079	0.0168825	-0.0885154	0.0777484	0.0749075	0.179993	0.354123	0.0374577	0.10956	0.400244	0.10956	0.190531	0.130233	0.0149075	0.207058	0.210082	0.267612	0.180434	8.63677e-06	0.198383	0.193153	0.110023	0.0885869	0.0796392	0.206626
CRC5637	-0.032892	-0.111839	-0.317686	-0.270171	-0.179202	-0.432552	0.0338681	-0.512242	0.043302	0.0439734	-0.277283	-0.213299	-0.181555	-0.126875	-0.394754	-0.256052	-0.372631	-0.353935	-0.279802	-0.191005	-0.171777	0.0652977	-0.258947	-0.302242	-0.288229	-0.205297	-0.310801	-0.195754	-0.266837	-0.253574	0.238673	-0.24125	-0.100664	0.00966643	-0.31209	-0.0976984	-0.171387	-0.358365	-0.14551	-0.059692	-0.180771	-0.204898	-0.45657	-0.0851627	-0.169829	-0.378468	-0.273932	-0.249866	-0.19734
CRC6124	-0.26587	0.0191941	-0.22089	-0.127171	-0.137406	-0.527512	0.115676	-0.616048	-0.0862552	-0.092422	-0.273635	-0.342196	-0.330001	-0.241681	-0.38908	-0.330811	-0.371059	-0.414178	-0.293232	-0.309902	-0.275583	-0.299163	-0.393303	-0.369394	-0.360271	-0.239018	-0.461284	-0.190438	-0.317105	-0.309902	0.0412686	-0.219389	-0.320318	-0.0148894	-0.456415	-0.262776	-0.333243	-0.427543	-0.120504	-0.155585	-0.22917	-0.287325	-0.509063	-0.138115	-0.186768	-0.371476	-0.178727	-0.333243	-0.303529
CRC6418	-0.365207	-0.166508	-0.189391	-0.278466	-0.224178	-0.19892	-0.03107	-0.29735	-0.167844	-0.123963	-0.290058	-0.270311	-0.265059	-0.158075	-0.23908	-0.187583	-0.281837	-0.314017	-0.0688433	-0.241423	-0.199375	-0.268876	-0.283767	-0.248473	-0.214022	-0.215863	-0.250359	-0.219553	-0.229749	-0.140918	-0.0294499	-0.233474	-0.0872645	-0.0713415	-0.287635	-0.106778	-0.214942	-0.342399	0.0175424	-0.102939	-0.170074	-0.165173	-0.318462	-0.123099	-0.154098	-0.350973	-0.262677	-0.268399	-0.210346
CRC5532	-0.046563	0.00487304	-0.19976	-0.167646	-0.0586979	-0.366981	-0.0035733	-0.508682	0.0775126	0.166496	-0.154925	-0.138733	-0.0992045	-0.0634448	-0.303836	-0.196405	-0.406067	-0.371599	-0.166186	-0.100249	-0.156735	0.0251364	-0.209498	-0.218167	-0.211378	-0.154925	-0.357373	-0.0992045	-0.197895	-0.158911	0.270389	-0.204621	-0.016665	0.10497	-0.253375	-0.116013	-0.154925	-0.382997	0.0532859	-0.0325335	-0.152033	-0.1252	-0.418611	0.00454909	-0.103388	-0.183798	-0.159274	-0.206495	-0.0825898
CRC8541	-0.499355	-0.340508	-0.403305	-0.429893	-0.351556	-0.541959	-0.0956252	-0.745492	-0.264583	-0.332277	-0.50397	-0.464956	-0.414847	-0.326362	-0.518942	-0.447071	-0.461959	-0.479021	-0.30294	-0.398046	-0.402348	-0.5205	-0.583686	-0.521019	-0.197845	-0.297143	-0.481042	-0.311004	-0.513762	-0.380495	-0.0499182	-0.311454	-0.32364	-0.174359	-0.545126	-0.343262	-0.446084	-0.581516	0.669773	-0.266324	-0.387111	-0.352019	-0.60116	-0.208267	-0.284736	-0.468459	-0.466456	-0.456979	-0.213297
CRC9375	-0.152112	-0.127846	-0.127846	-0.227458	-0.159198	-0.304538	0.325838	-0.197968	0.109291	0.0965313	-0.118253	-0.0487743	-0.0276686	-0.179007	-0.207543	-0.0992557	-0.247071	-0.171271	-0.152655	0.0290684	-0.0508005	0.00878241	0.0261878	-0.0681396	-0.14831	-0.159198	-0.321561	-0.140737	-0.186784	-0.124108	0.266456	-0.115069	-0.0286667	0.206647	-0.0846513	0.258296	-0.0732792	-0.19013	-0.0112996	0.0946993	-0.0336674	0.00878241	-0.285325	-0.0197089	-0.11613	-0.161386	-0.0877684	-0.0528296	-0.127846
CRC5690	0.12395	0.156642	0.125979	0.149251	-0.0134958	-0.0555788	0.312892	-0.282028	0.224491	0.252619	0.00552063	-0.00617653	0.0550388	0.104678	-0.118008	-0.0539373	-0.187214	-0.164365	-0.0179693	0.035435	-0.0128579	0.0446575	-0.0166898	-0.0418481	-0.114582	-0.00459028	-0.170044	0.0958329	-0.0411975	-0.00903619	0.236076	-0.0166898	0.038208	0.216624	-0.114582	0.0155612	-0.0438016	-0.228463	0.0860398	0.0863376	0.180823	-0.0141341	-0.25123	0.115514	-0.0545937	-0.102315	-0.0308276	-0.0173294	-0.038598
CRC5787	0.0954034	0.175698	-0.14182	-0.0659853	0.0120969	-0.236781	0.275848	-0.30625	0.221318	0.269384	-0.0950389	0.0238088	0.0240933	0.0477908	-0.0975125	-0.0162887	-0.165954	-0.134181	-0.108073	0.00836347	-0.0127827	0.268904	-0.0437525	-0.0699266	0.0416218	-0.00405496	-0.0818158	0.0057731	-0.070534	-0.0699266	0.333681	-0.0398819	0.0249464	0.358708	-0.120282	0.102425	0.0143897	-0.217484	0.583612	0.206354	0.0379641	0.00865101	-0.27197	0.156104	0.00980056	-0.177683	-0.104026	-0.0659853	-0.00202605
CRC9824	-0.111746	0.0165567	-0.24187	-0.2589	-0.221406	-0.341668	0.162733	-0.501669	-0.0739091	-0.101024	-0.289004	-0.197297	-0.194089	-0.00795679	-0.320138	-0.147496	-0.312775	-0.325198	-0.177452	-0.214167	-0.294337	-0.07916	-0.233064	-0.191244	-0.292811	-0.218506	-0.402075	-0.157875	-0.147151	-0.221406	0.0782906	-0.157528	-0.147841	-0.0485809	-0.378012	-0.130021	-0.282933	-0.410324	0.121845	-0.109058	-0.0983565	-0.231602	-0.410324	-0.145773	-0.217058	-0.285965	-0.370348	-0.322861	-0.290906
CRC5143	-0.0788189	0.104784	-0.0141132	-0.06203	-0.0847644	-0.238398	0.267996	-0.305172	0.2176	0.1723	-0.113462	-0.146563	-0.0934982	0.0220854	-0.288187	-0.0893545	-0.213131	-0.182403	-0.102285	0.021234	-0.00194579	-0.0783625	-0.209629	-0.0911947	-0.111126	0.0220854	-0.143696	0.0237867	-0.178485	-0.0665483	0.249939	-0.061128	-0.150875	0.279434	-0.161469	0.103176	-0.0615789	-0.207132	0.0569825	0.0886191	-0.0347705	-0.00194579	-0.282919	0.0598874	0.00926134	-0.256868	-0.0290271	-0.0316751	-0.0167339
CRC5012	-0.0634934	0.141581	-0.0658254	0.0277632	0.0720721	-0.208707	0.31035	-0.213131	0.202921	0.235484	-0.0930881	-0.0601684	-0.0227959	-0.00095592	-0.0698319	-0.0351461	-0.113965	-0.117762	0.0224414	0.0343103	0.0494723	0.0236953	-0.0728442	-0.045629	-0.044643	0.0580653	-0.0937678	0.0805319	-0.0578455	0.00477033	0.273139	-0.0140845	0.0193016	0.255903	-0.0658254	0.125319	-0.00382759	-0.121569	0.104729	0.155948	0.0205584	0.0174145	-0.178471	0.10384	0.0497801	-0.11638	-0.0331891	-0.0105505	0.0243219
CRC7491	-0.0188086	0.284707	-0.0580946	-0.150702	-0.0399113	-0.689914	-0.208265	-0.736812	0.401761	0.625662	-0.0754201	0.0143265	0.0396939	0.153752	-0.289334	-0.11518	-0.436176	-0.434079	-0.0999569	0.130643	0.124018	0.260745	0.100424	-0.0235299	-0.141549	0.126072	-0.463477	0.279889	-0.0177616	-0.0377871	0.848916	-0.03938	0.241197	0.795314	-0.203098	0.149408	0.104597	-0.361884	0.294575	0.466917	0.137552	0.107958	-0.665658	0.238862	0.0978498	-0.33338	-0.0268616	0.119742	0.217384
CRC7402	-0.151803	-0.0870137	-0.130406	-0.203827	-0.100049	-0.145033	0.407111	-0.183282	0.0203376	-0.0140822	-0.0624163	-0.0419258	-0.0155343	0.0053799	-0.0460007	0.0532629	-0.120997	-0.0534392	-0.00323752	4.4748e-08	-0.00395797	-0.0870137	-0.10159	-0.08092	-0.0923669	-0.0794005	-0.183282	-0.0680556	-0.0605415	0.0139461	0.327738	0.0132342	0.0217541	0.128164	-0.0371248	0.14451	0.0466681	-0.0786414	0.0800247	0.188687	0.0827417	0.105965	-0.0931333	0.0895117	0.0132342	-0.0545583	-0.0889233	-0.0896878	-0.0609163
CRC6104	0.0632787	0.0787615	-0.0370658	-0.0431467	0.023829	-0.230795	0.16371	-0.3001	0.240497	0.290011	-0.00629714	-0.0126223	-0.0431467	0.0274602	-0.123415	-0.0700563	-0.263256	-0.234269	-0.00258936	0.0440473	-0.0500185	0.144443	-0.0793992	-0.107796	-0.167985	-0.0607735	-0.2187	0.00184743	-0.0526997	0.0194594	0.375694	-0.034792	0.0361381	0.184026	-0.191431	0.00627062	-0.0366866	-0.230795	0.236423	0.0561858	-0.0272386	-0.0122495	-0.33185	0.0958103	0.00921189	-0.116987	-0.0313881	-0.0317659	-0.0287462
CRC9430	-0.211696	0.0474948	-0.140609	-0.126328	-0.0423757	-0.261111	0.258394	-0.252039	0.152409	0.211381	-0.106337	-0.0962507	-0.0397713	0.084458	-0.145	-0.103614	-0.192973	-0.107895	-0.11571	0.038016	0.0323695	-0.0686824	-0.0896939	-0.0550934	-0.129885	0.0145802	-0.0839331	0.0316621	-0.0935472	-0.0630048	0.242587	0.0117134	0.0023569	0.257185	-0.0977978	0.104778	0.00524229	-0.0885399	0.0983742	0.0939763	0.0288291	0.00740255	-0.24688	0.0741896	0.00848147	-0.162702	-0.0180041	-0.0550934	0.0288291
CRC9916	-0.1118	0.104352	-0.0574803	-0.0987126	-0.0193393	-0.245848	0.240663	-0.259581	0.203887	0.474776	-0.0561481	-0.0349997	0.0580482	0.0706028	-0.0915307	-0.0212876	-0.11457	-0.113531	-0.0987126	0.0484827	0.0608135	-0.0151271	-0.0850635	-0.0291071	0.108515	0.0669396	-0.113184	0.0558938	-0.0271483	0.0140193	0.213308	0.00830058	0.00543272	0.293344	-0.0548172	0.129155	-0.0271483	-0.100771	0.152963	0.131787	0.062654	0.000960232	-0.200994	0.0699929	0.0156038	-0.161425	0.00861888	0.0203469	0.00734526
CRC6606	0.820879	0.712111	0.655634	0.482515	0.426079	0.320226	0.790353	0.656289	0.0240285	-0.106697	-0.0246975	0.172529	-0.0147677	-0.0624207	-0.203697	-0.126257	-0.123166	-0.0879461	-0.152089	-0.0667336	-0.133591	0.509926	0.474746	0.63835	0.437735	0.423006	0.161509	-0.0294251	0.0608206	-0.0522287	-0.0220778	-0.0516942	-0.0928859	0.141552	-0.00438853	0.110373	-0.0479588	-0.137555	-0.0431702	0.116805	0.0361457	-0.0328491	-0.0716012	-0.113095	-0.156104	0.589852	0.801784	0.657106	0.073614
CRC5496	0.0494086	0.0789269	-0.0670778	-0.0486304	0.0189721	-0.304163	0.0056418	-0.467782	0.254914	0.441529	-0.103054	-0.0951989	0.0449727	0.202238	-0.152461	0.674937	-0.261416	-0.210676	0.0734199	0.0062504	-0.0251205	0.128685	-0.169199	-0.165425	-0.193802	-0.0301039	-0.232768	0.0105035	-0.125545	-0.02948	0.53454	-0.0686792	0.0936059	0.296061	-0.244304	-0.0780025	-0.10371	-0.268024	0.09246	0.076321	0.00685875	-0.0244987	-0.353671	0.0990365	-0.0238773	-0.100103	-0.175742	-0.0873864	-0.0394944
CRC6746	-0.0871751	0.0417818	-0.0721744	-0.105632	-0.0725777	-0.148788	0.16666	-0.337065	0.197433	0.223625	-0.0863603	-0.0697564	-0.0629276	0.0150749	-0.208267	-0.0933012	-0.201193	-0.146239	-0.0398694	-0.0109755	-0.0390808	0.0264199	-0.113496	-0.0709649	-0.0920739	-0.0273037	-0.143693	0.0738471	-0.124328	-0.0296514	0.154648	-0.0904391	-0.0493661	0.248705	-0.159032	0.0451322	-0.0218404	-0.19591	0.0518096	0.0887148	-0.00518851	-0.0335729	-0.264301	0.0701975	-0.0605251	-0.166763	-0.0645315	-0.0438188	-0.00943003
CRC9425	-0.070535	-0.112911	-0.132518	-0.170014	-0.146569	-0.224202	0.483366	-0.15992	0.0143764	0.0342963	-0.0297508	-0.0118619	-0.0217305	0.0640287	-0.0587642	0.0154903	-0.0568117	-0.0133758	-0.00770704	0.0704741	0.0597157	-0.0103497	-0.0463137	-0.00431645	-0.0118619	0.0069283	-0.077248	0.00804797	-0.0378159	0.0128899	0.294703	0.00991216	0.0503264	0.226117	0.105069	0.296231	0.0625925	0.00506025	0.117227	0.206743	0.144635	0.122406	-0.0697473	0.105767	0.0437902	-0.07448	0.00468635	-0.0339697	0.0154903
CRC7599	-0.043252	0.0204718	-0.0342157	-0.0149217	-0.0333715	-0.049213	0.231163	-0.138383	0.165765	0.212541	-0.0869647	-0.043252	-0.0855055	0.0507777	-0.180132	-0.103114	-0.0931094	-0.0966325	-0.062357	-0.0213244	-0.0520602	-0.0698396	-0.145664	-0.120043	-0.0294381	-0.063793	-0.102819	-0.0404221	0.0164007	-0.111999	0.0946892	-0.105774	-0.157266	0.164048	-0.164643	0.00247201	-0.0767812	-0.170819	0.0229091	-0.00220091	-0.0727279	-0.138081	-0.202101	-0.0788122	-0.093696	-0.202734	-0.08901	-0.10755	-0.06207
CRC8198	0.165212	0.103519	0.0924189	0.0976098	0.0868364	0.0262949	0.320108	0.0524984	0.197688	0.350865	0.0905604	0.181017	0.122197	0.124741	0.000398627	0.0767332	-0.0536533	0.0486746	0.121833	0.187292	0.166977	0.0804834	0.148874	0.198724	0.138478	0.213144	-0.0425981	0.139557	0.17787	0.17822	0.43851	-0.0163262	0.110873	0.512277	0.199759	0.221999	0.190765	0.0348247	0.332741	0.294828	0.382499	0.308962	0.0920474	0.191112	0.302876	0.238205	0.275327	0.188682	0.277943
CRC9605	-0.0630237	-0.0219109	-0.134261	-0.177286	-0.12326	-0.368098	-0.0258707	-0.491345	0.137061	0.357766	-0.134974	-0.0515415	0.0260537	-0.112693	-0.292611	-0.173255	-0.335378	-0.221256	1.51537	0.324458	-0.127154	0.0841567	-0.242986	-0.23456	-0.253007	-0.16559	-0.38072	5.84146e-07	-0.194268	-0.0848883	0.328599	-0.190189	-0.0271931	0.0687662	-0.314643	-0.198359	-0.197987	-0.373554	0.0362181	0.00291872	-0.0391492	-0.103249	-0.407161	0.0330494	-0.125737	-0.171426	-0.226943	-0.193526	-0.139972
CRC7001	-0.0499551	-0.0618005	-0.125088	-0.115616	-0.0832995	-0.231638	0.293053	-0.24151	-0.051691	0.0589414	0.0287047	-0.04476	-0.0413069	-0.00553997	-0.205896	-0.047182	-0.23953	-0.156497	-0.0597031	0.00451836	-0.0632005	-0.0786908	-0.111627	-0.0116088	-0.0327102	-0.0864988	-0.243493	-0.105484	-0.0611011	-0.0265521	0.224714	-0.0296279	-0.00453098	0.309643	-0.00285089	0.132025	0.0224485	-0.131316	0.178077	0.11696	0.0382015	0.032642	-0.162486	0.183104	0.0608706	-0.0105956	0.0595847	-0.132785	-0.0368302
CRC7317	-0.184322	-0.150036	-0.162218	-0.209383	-0.174503	-0.234	0.420493	-0.241111	-0.0166831	-0.0102144	-0.0818192	0.0265202	-0.0718791	0.0375811	-0.0557242	0.0291087	-0.0802242	-0.0412991	-0.0327899	-0.0293233	0.0485578	-0.0850145	0.127289	0.054378	-0.152129	-0.101907	-0.144608	-0.0266327	-0.0424634	0.0116393	0.378483	0.0242979	0.00714491	0.170469	0.0153739	0.233711	0.00338887	-0.0401358	0.0870415	0.162745	0.0895237	0.0965923	-0.0588622	0.084555	0.0361112	-0.138786	-0.107582	-0.132573	-0.0486886
CRC6049	-0.0502954	0.0787884	-0.0364233	0.0318279	0.035937	-0.30603	0.264646	-0.457225	0.212957	0.274418	-0.107611	-0.0828951	-0.0433427	0.0522572	-0.150391	-0.0669438	-0.0607878	-0.164466	0.0268815	0.00273192	-0.0442099	0.0779916	-0.0922822	-0.00147297	-0.0753406	0.00943435	-0.20705	0.0538791	-0.0726837	0.0469733	0.248448	0.0185996	0.00692458	0.163484	-0.15929	0.0867328	-0.0476842	-0.171082	0.0993535	0.0635725	0.0502272	-0.0231106	-0.304991	0.058734	-0.0235381	-0.14062	-0.0411768	-0.0590338	-0.0616656
CRC9552	-0.0397874	0.0325299	-0.127551	-0.0950805	0.0101519	-0.240597	0.0689659	-0.438212	0.140704	0.257625	-0.122815	-0.126821	-0.0459807	-0.0332787	-0.234297	-0.100084	-0.274939	-0.273728	-0.0556679	-0.1356	-0.112307	0.0769042	-0.147389	-0.166755	-0.177291	-0.0696206	-0.252883	-0.0257789	-0.172013	-0.126092	0.310023	-0.142588	0.00816056	0.0882591	-0.283045	-0.0982949	-0.0918734	-0.29365	0.0174299	0.00982017	-0.074536	-0.0897392	-0.328455	0.0503792	-0.0302059	-0.152578	-0.171261	-0.125363	-0.0717251
CRC8240	-0.042366	0.0158906	-0.0637555	0.0209794	0.00668511	-0.13498	0.359876	-0.306038	0.158021	0.139891	-0.0508838	-0.0150255	-0.0296829	0.0280738	-0.126515	-0.088752	-0.0981005	-0.135546	0.0933027	-0.0546262	-0.070776	0.0396537	-0.0265295	-0.0599894	-0.104182	0.0164003	-0.158374	0.102934	-0.065912	-0.0338982	0.207962	0.0728662	0.010272	0.223496	-0.134414	0.0630318	-0.0508838	-0.160677	0.0590792	0.0981261	0.0496482	0.010272	-0.200397	0.074825	-0.00257947	-0.070776	-0.0724009	-0.0898487	0.00051534
CRC6168	-0.168908	0.0462201	-0.145402	-0.0424072	-0.0912118	-0.304832	0.260505	-0.399222	0.0868322	0.104827	-0.0431692	-0.143358	-0.0959471	0.0759967	-0.20682	-0.181435	-0.208529	-0.248389	0.223291	-0.0813962	-0.104272	-0.0728133	-0.207674	-0.15979	-0.103477	-0.0561837	-0.23527	-0.01151	-0.127919	-0.109449	0.182812	-0.0608053	-0.130346	0.138479	-0.216241	0.00110948	-0.144175	-0.270078	-0.00147964	0.0106857	-0.0295158	-0.0864919	-0.293003	0.00110948	-0.068541	-0.22486	-0.175158	-0.142133	-0.097529
CRC9457	-0.122647	0.182316	-0.0486088	-0.0565695	0.0118141	-0.255448	0.312758	-0.247143	0.181701	0.283245	-0.0193181	0.00800247	0.00278853	0.0919096	-0.0985391	-0.0414097	-0.168966	-0.0565695	-0.121129	0.0416109	0.0395756	0.0480371	-0.0674963	-0.031391	-0.0634802	0.00973627	-0.0948083	0.063144	-0.0704242	0.171823	0.309946	-0.0108566	-0.00909996	0.249011	-0.0623869	0.115611	-0.00174551	-0.10603	0.203377	0.127797	0.0510712	-0.0122634	-0.207525	0.127158	0.0252474	-0.13869	0.00452861	0.0194072	0.0524176
CRC5732	-0.0845293	0.0342233	-0.0714917	-0.0420196	-0.0236853	-0.185019	0.326909	-0.330003	0.16072	0.276013	-0.0580664	-0.0259027	2.03278e-08	0.0876196	-0.0727647	-0.0445152	-0.0799143	-0.0794025	0.00797006	-0.0291117	0.0290107	-0.0425184	-0.0799143	-0.0671718	-0.038533	0.0474073	-0.108873	0.0413011	-0.00850145	0.0370586	0.256683	0.00748828	0.0488127	0.164182	-0.0945794	0.0807659	-0.0301006	-0.129124	0.250182	0.148754	0.0789327	0.0614006	-0.19774	0.117395	-0.0380356	-0.0829893	-0.13151	-0.0246704	-0.0148494
CRC8120	-0.0929149	0.0766415	-0.0520427	0.0202644	-0.0272713	-0.291732	0.286234	-0.351975	0.0931338	0.0883887	-0.0472149	-0.0879487	-0.0797094	0.0317174	-0.159082	-0.11885	-0.133273	-0.162558	0.0707318	-0.0768367	-0.109594	-0.0941592	-0.172162	-0.124347	-0.0424032	-0.0233155	-0.162558	0.0558509	-0.128166	-0.0735607	0.196479	-0.0408029	-0.00369736	0.169083	-0.197345	0.0773785	-0.092086	-0.209429	0.33389	0.0722115	0.0040758	-0.0091636	-0.251381	0.0592125	-0.0162222	-0.140967	-0.153451	-0.120117	-0.0715169
CRC7127	0.174589	0.164955	-0.0506566	-0.0180559	0.108903	-0.186267	0.122033	-0.280199	0.282661	0.335149	-0.0187419	0.0128178	0.122033	0.114545	-0.110457	-0.00372436	-0.16371	-0.129595	0.0469837	0.0141598	-0.00814512	0.257951	-0.035305	-0.116686	0.0128178	-0.00474334	-0.130707	0.136585	-0.0225208	-0.053817	0.38008	-0.00474334	0.0561333	0.250569	-0.111188	0.0496038	0.0151655	-0.181267	0.0931151	0.188624	0.0720068	0.0456718	-0.24606	0.09248	0.0311623	-0.125525	-0.101345	-0.127374	0.0114745
CRC5397	0.00754018	0.0871835	-0.129379	-0.107798	0.00976657	-0.19677	0.262428	-0.440932	0.0640702	0.103432	-0.149423	-0.0406013	-0.0106777	-0.0200155	-0.171325	-0.0832687	-0.161584	-0.132444	-0.101176	-0.125098	-0.0850494	0.140225	-0.0927915	-0.13398	-0.143535	-0.0981758	-0.170694	-0.0033629	-0.108703	-0.111423	0.25705	-0.094584	0.00084035	0.177589	-0.242408	-0.0183132	-0.127848	-0.306057	0.00195915	0.139717	0.0315695	-0.0486869	-0.265443	0.099779	-0.00139986	-0.161898	-0.189089	-0.183991	-0.109609
CRF6377	-0.0472699	0.0145926	0.00143023	-0.0881337	0.011402	0.0349869	0.450984	-0.0340239	0.127616	0.0951649	-0.0187225	0.00713681	0.00678081	0.0722109	-0.0208985	0.0564735	-0.108815	0.0265828	1.73704	0.338644	0.127616	0.0823827	0.041258	0.0688043	0.0318411	-0.0198101	-0.104963	0.00535593	0.0605955	0.0786614	0.395771	0.0837335	0.0958345	0.251782	0.105177	0.226322	0.0891243	0.0251774	0.117759	0.193539	0.180341	0.205998	-0.05023	0.197912	0.0857574	0.0677808	0.0248258	0.0286884	0.169567
CRC7837	-0.21247	-0.0746873	-0.169537	-0.113413	-0.107681	-0.258307	0.0865129	-0.33996	-0.0653976	-0.00465308	-0.196664	-0.147315	0.123539	0.002432	-0.164074	-0.117728	-0.140959	-0.0279229	0.446117	0.0321613	-0.0821624	-0.0816941	-0.207353	-0.102921	-0.0709642	-0.0584693	-0.174523	-0.0297285	-0.101021	-0.076086	0.123539	-0.0378819	0.00684256	0.0595931	-0.0333465	-0.0566274	-0.0704995	-0.175022	0.044656	-0.0397	0.0226099	-0.0906185	-0.246186	0.0273935	0.0217384	-0.161597	-0.130749	-0.111978	-0.118688
CRC6428	0.0673824	0.0316021	-0.0246224	-0.0696521	-0.0824332	-0.240695	0.240189	-0.168574	0.311106	0.426299	-0.0313047	-0.0734401	0.131309	0.0167786	-0.156105	0.0351244	-0.308068	-0.191966	-0.13041	0.0415066	-0.00871018	-0.0266238	-0.0386911	0.115666	0.119894	-0.0886922	-0.228742	-0.0467923	-0.0651882	0.443269	0.585017	-0.045439	-0.0146567	0.485076	-0.0159815	0.180717	0.090034	-0.129693	0.250418	0.235743	0.0620559	0.0335244	-0.207018	0.392247	0.113245	0.081078	0.159162	-0.0817394	-0.0113501
CRC6438	-0.0939166	0.0731302	0.00378487	-0.0314046	-0.0505031	-0.272765	0.287267	-0.544982	0.0158262	0.000758763	-0.190481	-0.0838433	-0.0862545	0.0418214	-0.218859	-0.0902821	-0.189184	-0.173717	-0.0778329	-0.166896	-0.20133	-0.278268	-0.295834	-0.212261	-0.0931082	-0.0156162	-0.163497	0.25366	-0.161801	0.0454971	0.20091	0.0195686	-0.0497186	0.0568325	-0.247358	-0.0137026	-0.135761	-0.285176	0.185668	0.0296249	-0.0810353	-0.0321792	-0.314558	0.0454971	0.028511	-0.143272	-0.192644	-0.187457	-0.129116
CRC8908	0.16828	0.115857	-0.116356	-0.11968	-0.0360063	-0.177773	0.120247	-0.406724	0.167068	0.266038	-0.116356	-0.0370534	0.0384478	0.00865211	-0.151832	-0.0749049	-0.23991	-0.206542	-0.148811	-0.124123	-0.0954816	0.180943	-0.105698	-0.197148	-0.204972	-0.078853	-0.197929	0.0311396	-0.0820914	-0.125608	0.309248	-0.123753	-0.0155668	0.396113	-0.280667	0.0207785	-0.0731138	-0.288127	0.0653657	0.152446	-0.00153166	0.00119104	-0.298971	0.0760584	-0.00596706	-0.217183	-0.227107	-0.228303	-0.1219
CRC6671	-0.155914	-0.0250379	-0.116735	-0.197104	-0.108939	-0.220247	-0.0120552	-0.241398	0.043798	0.268243	-0.128509	-0.0468009	-0.074791	-0.0393728	-0.204931	-0.111101	-0.240924	-0.248042	0.062329	-0.073526	-0.0701582	-0.0234087	-0.108939	-0.0811325	-0.140379	-0.108076	-0.176588	-0.0447337	-0.110668	-0.0849508	0.154815	-0.121085	0.0340514	0.273223	0.0119769	0.0472908	-0.0938998	-0.215589	0.0461275	0.0119769	-0.00842477	-0.0505294	-0.305786	-0.00279551	-0.0853757	-0.252806	-0.115433	-0.0509442	-0.0521895
CRC5191	0.273994	0.301429	0.145845	0.0312002	0.158718	0.14966	0.222253	-0.308416	0.188127	1.7071	0.11885	0.0135924	0.132559	0.142019	-0.0212908	0.0110133	-0.134158	0.103195	0.0495384	0.133745	0.0873675	0.0756907	-0.00946	-0.0101147	-0.0577152	0.0759992	-0.112553	0.33378	0.0741472	0.117652	0.411131	0.1038	0.228927	0.283108	-0.0104422	0.0818482	0.0454483	-0.0957778	0.217787	0.165112	0.0974318	0.127805	-0.204726	0.170612	0.0470228	0.0463932	0.0142365	0.0168099	0.0171312
CRC7109	-0.140692	0.0199498	-0.160565	0.000438964	0.00349136	-0.311701	0.141708	-0.621217	-0.0175703	-0.038047	-0.32422	-0.259543	-0.177749	-0.188656	-0.326408	-0.261635	-0.273198	-0.325861	0.749576	-0.249126	-0.281666	-0.19614	-0.326408	-0.285918	-0.282728	-0.194141	-0.366941	-0.0826653	-0.234668	1.37744	0.22252	-0.128708	-0.163985	-0.000871188	-0.320944	-0.19015	-0.292321	-0.368631	-0.134927	-0.0762061	-0.171342	-0.164964	-0.385644	-0.0928742	-0.0938058	-0.146964	-0.174296	-0.309535	-0.242912
CRC6220	-0.122988	0.103754	0.0102788	-0.0388326	-0.0237731	-0.285011	0.200865	-0.232992	0.150307	0.165497	-0.129421	-0.0433813	0.0204849	0.0858149	-0.177775	-0.0433813	-0.246915	-0.221779	-0.0411052	0.020848	0.0262846	0.00881486	-0.0857599	-0.10465	-0.0624902	0.0124719	-0.148895	0.0510325	-0.0663425	0.625407	0.313948	0.0117412	0.237262	0.336298	-0.10465	0.256819	-0.0544336	-0.208095	0.322812	0.179553	0.0732636	-0.00961061	-0.288606	0.0913584	-0.014068	-0.197918	-0.0200326	-0.000737009	0.025199
CRC8220	-0.164883	-0.124006	-0.120652	-0.203793	-0.134493	-0.173353	0.387204	-0.1443	0.0435119	0.025457	0.000342439	-0.0311534	-0.00514571	0.0105768	-0.0572822	0.0119359	-0.088619	-0.0364117	-0.0555018	0.0308302	-0.00927556	-0.0604926	-0.061207	-0.0933605	-0.101788	-0.0420417	-0.131864	-0.0562137	-0.0308035	0.024784	0.111019	-0.032904	-0.00171317	0.157199	0.00717339	0.224397	0.0388526	-0.0583516	0.124275	0.157199	0.0815487	0.12898	-0.0676524	0.0899384	0.00955661	-0.088619	-0.0937259	-0.0644261	-0.0626368
CRC9148	0.0878815	0.0338116	0.0570896	-0.0271454	-0.0335455	-0.112083	0.405479	0.0918072	-0.11039	-0.0405112	-0.088569	-0.0399741	-0.133692	-0.127974	-0.209564	-0.106449	-0.22474	-0.145197	-0.151564	-0.0676201	-0.120006	-0.0687151	0.0307475	0.0631008	-0.0687151	-0.0181268	-0.133692	-0.147509	-0.112647	-0.0676201	0.00911441	-0.0764037	-0.149825	0.120914	-0.046971	0.0780202	-0.0149572	-0.110954	0.0485306	0.041951	0.00963327	0.00495679	-0.138283	-0.00391815	0.00183069	0.143784	0.173725	0.0480255	-0.120006
CRC7633	-0.126404	0.18273	-0.0298571	-0.0313952	0.017027	-0.185537	0.352139	-0.235628	0.173079	0.281115	-0.0577962	-0.0410454	0.025928	0.0924034	-0.136713	-0.00622461	-0.121891	-0.0822961	-0.100746	0.0318316	0.0674735	0.00282053	-0.0519307	0.00131694	-0.0499809	0.0902834	-0.0751402	0.0724941	-0.0460891	-0.0134258	0.254224	0.0140478	0.0472147	0.238356	-0.0759336	0.13382	0.0147932	-0.0759336	0.158651	0.178744	0.0760695	0.0472147	-0.167668	0.156964	0.0689097	-0.12846	-0.0198995	-0.0414327	0.00357174
CRC9735	0.190272	0.624668	0.179142	0.301265	0.343626	-0.19369	0.500791	-0.4579	0.126882	0.142366	-0.0624057	-0.129579	0.0120076	-0.0640578	-0.228466	-0.24196	-0.24196	-0.269333	-0.0253227	-0.0819384	-0.0785949	-0.0125057	-0.174378	-0.161057	0.0560215	-0.0920155	-0.301127	-0.0309661	-0.165484	-0.0852896	0.246002	-0.0928584	-0.13391	0.185413	-0.161057	0.020217	-0.12785	-0.257943	0.139856	0.0135749	-0.0374428	-0.13131	-0.364858	0.0143579	0.101314	-0.157525	0.27308	-0.0811018	-0.0261275
CRC6357	0.0903941	0.400469	0.0836853	0.316866	0.316346	-0.243985	0.399487	-0.191627	0.0430782	0.100097	-0.0840254	-0.0367418	0.156983	0.0383548	-0.0761502	-0.0314354	-0.0720584	-0.101295	0.0818502	-0.0307734	0.0291787	-0.00877218	-0.0978246	-0.0407345	0.116623	0.00161864	-0.0689972	0.00355862	-0.0440702	-0.0574908	0.304592	0.0064637	-0.0248296	0.179467	-0.0511004	0.0982827	0.0125775	-0.116314	0.229501	0.104924	0.0440211	-0.0221957	-0.184248	0.0991901	0.275986	-0.132556	0.16798	-0.000647965	0.0116139
CRC7920	0.0624588	0.14806	0.163737	0.00253842	-0.0907612	-0.200697	0.0712512	-0.397885	0.227239	0.36947	-0.0412317	-0.0246619	0.257041	0.103236	-0.120142	-0.0579941	-0.0259547	-0.081323	0.201234	-0.0330855	-0.0034973	-0.0185372	-0.0686119	-0.0779671	-0.0285436	0.0685282	-0.219431	0.24074	0.112665	0.215252	0.397947	0.00538866	0.0462503	0.310514	-0.182203	-0.0298398	-0.0686119	-0.229449	0.085388	0.0733655	0.323261	-0.000952868	-0.240662	0.22398	-0.0204685	-0.0722799	-0.135409	-0.0914377	-0.0098781
CRC9446	-0.160489	-0.0669769	-0.102773	-0.00412193	0.0301422	-0.149946	0.127553	-0.361571	-0.0211463	0.147386	-0.171109	-0.09045	-0.0575222	0.014335	-0.164174	-0.101006	-0.170645	-0.100124	-0.0489805	-0.12325	-0.111641	0.00287846	-0.13405	-0.125942	-0.0948391	0.00123436	-0.133147	-0.0286843	-0.0852007	-0.0278448	0.207082	-0.0278448	0.0265097	0.0827823	-0.154979	0.0441821	-0.0652533	-0.209621	0.00369981	0.0647924	0.0341675	-0.0540995	-0.240896	0.0220575	-0.0148945	-0.110307	-0.136763	-0.157731	-0.0695663
CRC9672	-0.151249	-0.160808	-0.194515	-0.211669	-0.181143	-0.255736	0.329945	-0.0575755	0.100711	0.102394	-0.0195466	-0.0594565	-0.0227541	-0.0291907	-0.157783	-0.0268886	-0.180119	-0.0927765	-0.0976	0.0897206	0.0387611	-0.0500761	-0.10973	-0.0841347	-0.0870096	-0.0942219	-0.110217	-0.0995339	-0.0980832	-0.0500761	0.250565	-0.0379721	-0.0519473	0.300916	0.0317106	0.253977	0.01572	-0.108756	0.0674854	0.175385	0.079928	0.0295003	-0.0688982	0.0884471	-0.0172599	-0.113144	0.0553691	0.01259	-0.0351932
CRC8663	-0.0721167	-0.0331368	-0.0561869	-0.131522	-0.0849884	-0.175012	0.488797	0.0038048	0.136326	0.132161	-0.00534229	0.0768933	0.0555484	0.0623743	-0.0258792	0.114911	-0.0903857	-0.00993768	0.00835669	0.157428	0.0912676	-0.02278	-0.0667872	-0.0383432	-0.0614773	-0.0114727	-0.0509158	-0.0166014	0.0164136	0.371207	0.211505	0.0506529	-0.0258792	0.334621	0.160158	0.267008	0.220687	0.0422923	0.350642	0.299973	0.170123	0.171026	-0.00228681	0.156061	0.103611	-0.0104492	1.83741	0.0179193	-0.013522
CRC6685	0.101768	0.0502929	-0.0055603	-0.0870518	-0.104624	-0.163721	0.466124	-0.0896741	-0.0204935	-0.0343193	-0.0783451	0.0319144	-0.0792134	-0.0305355	-0.137709	-0.0125928	-0.109495	-0.0975697	-0.0610878	-0.0146677	-0.0288569	-0.0602303	-0.0414937	0.0979316	0.0282911	-0.0271803	-0.147693	-0.0406478	-0.0113493	0.0181782	0.279927	-0.0440345	-0.0213276	0.251547	0.0391339	0.165098	0.0189898	-0.0580889	0.0735278	0.162897	0.157378	0.131343	-0.108165	0.0948555	0.00840269	0.0303051	0.0789866	-0.0423402	-0.0292764
CRC9402	-0.0984507	0.0717596	-0.0566795	-0.0721498	-0.0164881	-0.0814276	0.136485	-0.266237	0.110054	0.121126	-0.0793138	-0.0873629	-0.0801589	0.0245807	-0.243336	-0.0988789	-0.129608	-0.0734114	-0.0348044	0.00678166	-0.0185118	-0.0217557	-0.156988	-0.102738	-0.109624	-0.0348044	-0.108762	0.0456537	-0.115677	0.00239717	0.174184	-0.0217557	-0.0315312	0.215062	-0.148542	0.0835059	-0.0397283	-0.165035	0.0131354	0.089907	-0.0290811	-0.0504547	-0.159665	-0.0343949	-0.00721549	-0.165932	-0.0696298	-0.0890632	-0.0479723
CRC6728	0.0045795	0.0918092	-0.0804849	-0.0586644	0.0498878	-0.267322	0.0724555	-0.3099	0.350869	0.452912	-0.00797241	-0.0491416	0.0578414	0.0741993	-0.129149	-0.0315322	-0.226322	-0.203255	-0.0469286	0.108923	0.00488429	0.25496	-0.0548477	-0.111203	-0.109222	0.00549366	-0.141914	0.00671164	-0.0843701	-0.0469286	0.364709	-0.0688918	0.139226	0.30631	-0.122809	0.0257604	0.000611441	-0.173293	0.141168	0.0969648	0.0492969	-0.0203243	-0.311037	0.101532	0.0604829	-0.0104343	-0.0321574	0.0412959	0.0392143
CRC6963	-0.0449579	0.0543296	-0.108464	-0.0721249	0.0172417	-0.320472	0.0850039	-0.467363	0.18945	0.187258	-0.0535728	-0.0721249	0.0368519	-0.00291691	-0.180859	-0.0853136	-0.262396	-0.228836	0.0834332	-0.0847249	-0.0700841	0.053795	-0.131079	-0.136865	-0.0154852	-0.0841364	-0.279811	-0.0051433	-0.0730004	-0.0301463	0.331857	-0.0929891	-0.041812	0.110934	-0.267732	-0.0636889	-0.0779717	-0.304275	0.053795	0.030073	0.0284413	0.00429519	-0.293351	0.179682	0.0111961	-0.100111	-0.139309	-0.167395	-0.145435
CRC9594	0.018567	0.0635106	-0.101007	-0.139215	-0.0265308	-0.310099	0.0988387	-0.342664	0.346112	0.428436	-0.0152836	-0.010171	0.0629043	-0.0287908	-0.256146	-0.137123	-0.302267	-0.266396	-0.137123	0.0857665	0.0151234	0.240155	-0.0443842	-0.0420996	-0.0817729	-0.0265308	-0.243717	-0.235863	-0.136775	-0.110892	0.343868	-0.154292	-0.0200931	0.303119	-0.113288	0.0421369	-0.018809	-0.200858	0.0997257	0.1115	-0.052573	-0.0670991	-0.341861	0.0276063	-0.0486366	-0.19577	0.018567	-0.0420996	0.0629043
CRC8261	-0.095141	-0.040164	-0.0624186	-0.156607	-0.0690517	-0.164478	0.403815	-0.148779	0.098491	0.252433	-0.0139748	0.00158381	-0.000175788	-0.00900612	-0.0731204	0.0120966	-0.11445	-0.0394401	-0.0565481	0.0605056	0.0246116	0.0301392	-0.018604	-0.0153976	-0.0883871	-0.0657314	-0.173185	-0.0218175	0.0225333	0.0225333	0.30154	-0.0311414	0.0259955	0.234289	0.0183677	0.224981	0.0246116	-0.0521607	0.115816	0.213184	0.104071	0.116141	-0.074232	0.107996	0.0394192	-0.0558159	-0.0118433	-0.05545	-0.074232
CRC9442	-0.141397	-0.0444495	-0.107949	-0.0792055	-0.0879275	-0.331686	0.15253	-0.41304	-0.0595767	0.0369405	-0.230769	-0.0927073	-0.103118	-0.0595767	-0.170998	-0.116847	-0.196067	-0.220271	-0.121316	-0.107142	-0.137276	-0.0564607	-0.15633	-0.168893	-0.152166	-0.102315	-0.243115	-0.0487001	-0.150504	-0.0498615	0.260479	-0.0919095	-0.0180685	0.0547003	-0.200359	-0.0619181	-0.132757	-0.288091	0.0321918	0.0244876	-0.0693577	-0.0580178	-0.332157	0.00969817	-0.0728952	-0.148844	-0.15633	-0.141397	-0.0999068
CRC5781	-0.192323	0.129016	-0.0554885	-0.0818367	0.0406513	-0.18242	0.264698	-0.387915	-0.017825	0.045653	-0.166426	-0.137439	-0.114243	-0.0263287	-0.161014	-0.0388482	-0.20712	-0.103821	-0.0996734	-0.142052	-0.11076	-0.121933	-0.173311	-0.118433	-0.117733	-0.0282983	-0.118782	0.00738971	-0.11494	-0.0342231	0.249063	-0.017825	0.0497042	0.00995109	-0.214949	-0.00225615	-0.110065	-0.161734	0.0829277	0.0378301	-0.0210897	0.0118691	-0.250143	0.0633322	0.0125079	-0.129313	-0.182785	-0.120532	-0.0230521
CRC5681	-0.0757839	0.0549376	-0.0727798	-0.0430784	-0.058224	-0.317476	0.147682	-0.46327	0.0645191	-0.00966104	-0.0882421	-0.113486	-0.15776	0.0124306	-0.242986	-0.178195	-0.225367	-0.240877	-0.0154174	-0.103106	-0.117737	-0.0947023	-0.18832	-0.170548	-0.132127	-0.0818108	-0.3197	-0.0339208	-0.160149	-0.18832	0.135071	-0.075408	-0.110403	0.126275	-0.224116	-0.0840774	-0.145084	-0.264246	0.0310508	-0.0132561	-0.0863476	-0.171351	-0.341678	-0.0226454	-0.119286	-0.213739	-0.174568	-0.147452	-0.0939408
CRC6189	0.686176	0.339921	0.658534	0.103882	0.254685	0.692506	0.605853	0.671747	1.67915	1.8241	1.5542	1.74096	1.30751	0.629138	0.139676	0.208242	0.625312	1.52947	0.714771	0.565947	0.384225	1.1188	0.273029	0.272584	1.0307	0.275472	0.438947	1.19528	0.837394	1.01709	1.37493	-0.0238321	0.532725	1.06666	0.963551	0.429804	0.496818	0.654445	0.730398	1.29957	0.835288	1.06871	0.36933	0.762895	0.313794	0.554104	0.703269	1.02767	0.715426
CRC5610	-0.0737677	0.150594	0.000163887	0.0106088	-0.00114706	-0.222556	0.381897	-0.251905	0.353972	0.162937	-0.0869305	0.000163887	-0.00903784	0.0729847	0.106845	0.0254921	-0.0668879	-0.0662017	-0.0222858	0.0209786	0.162937	0.0357558	0.250916	-0.0176352	0.127386	0.0667419	-0.0600407	0.0274221	-0.0761834	0.937737	0.251467	0.00539579	0.957949	0.209015	-0.0024592	1.36559	0.465895	-0.127871	0.399391	0.128586	0.0287073	0.0132082	-0.215692	0.0510159	0.021947	-0.113622	-0.0761834	-0.0481359	0.00604844
CRC5332	-0.0927588	-0.0100802	-0.209048	-0.177707	-0.037325	-0.340159	0.133988	-0.428393	0.051167	0.1642	-0.231042	-0.14602	-0.0875716	-0.111062	-0.2314	-0.132937	-0.224622	-0.201324	-0.149057	-0.120964	-0.104499	0.0646256	-0.168093	-0.168778	-0.144336	-0.0830481	-0.188078	-0.068284	-0.171519	-0.177707	0.193259	-0.124612	-0.0631838	0.142843	-0.254103	-0.0149957	-0.0801475	-0.289772	0.00820517	0.0814182	-0.0076287	-0.0689228	-0.319108	-0.00518138	-0.0149957	-0.216814	-0.210457	-0.170148	-0.104171
CRC9732	0.0515345	0.037832	0.0386661	-0.0885336	-0.0379703	-0.142351	0.479941	-0.105943	0.0332354	-0.00880637	-0.0894446	0.0193572	-0.0454648	-0.0454648	-0.106404	-0.0375307	-0.137161	-0.154217	-0.0556669	-0.0305145	-0.0498917	0.0683794	0.043661	0.0210465	-0.0717815	-0.0507786	-0.142351	-0.067736	-0.0767416	-0.0287658	0.136199	-0.0570029	-0.03929	0.228285	-0.0894446	0.139313	-0.0704318	-0.120769	0.0494667	0.166662	-0.00708375	0.065108	-0.183101	0.0601869	-0.0912685	-0.0165837	-0.0105311	-0.0244032	-0.0803596
CRC7856	-0.22225	0.00341466	-0.0722922	-0.149347	-0.120722	-0.0223945	0.163834	-0.164114	-0.0276122	-0.0416191	-0.197537	-0.146979	-0.147452	-0.0128775	-0.221752	-0.133322	-0.191181	-0.241319	-0.0593211	-0.0935653	-0.0655685	-0.139899	-0.1946	-0.133322	-0.135198	-0.0849277	-0.129109	-0.0682542	-0.134259	-0.125842	0.0479121	-0.120257	0.0454297	0.040452	-0.200972	0.0342057	-0.134259	-0.229747	0.00597037	0.0212102	-0.0495581	-0.077243	-0.248408	-0.0433795	-0.077243	-0.245366	-0.162678	-0.142726	-0.088104
CRC8941	-0.106512	0.0338282	-0.0929108	-0.0556841	-0.0129757	-0.2658	0.154813	-0.382095	0.0974964	0.218926	-0.117289	-0.094362	-0.0570983	-0.0267639	-0.178562	-0.166301	-0.116306	-0.211251	0.000228797	-0.121229	-0.133111	-0.0295374	-0.108466	-0.127157	-0.107489	-0.0580418	-0.227613	0.00971579	-0.105536	-0.121229	0.144597	-0.0491029	-0.0784789	0.0936781	-0.157173	-0.0332438	-0.12419	-0.230801	0.000681976	0.00881495	-0.0125184	-0.0919442	-0.32533	0.00701158	-0.0406852	-0.105536	-0.0148065	-0.123202	-0.0689373
CRC7762	-0.0783027	-0.107123	-0.0545308	-0.156876	-0.168979	-0.220322	0.381959	-0.182411	0.0336583	0.0198626	-0.107705	0.0177285	-0.0777322	-0.0472516	-0.127055	-0.00270512	-0.178735	-0.100733	0.231706	0.0362962	0.029957	-0.12234	-0.0157613	0.0670652	-0.0388978	-0.0190439	-0.178735	-0.0680668	-0.0422335	0.250912	0.455544	-0.0433471	0.0187959	0.323549	0.0865406	0.199117	0.0799075	0.0155911	0.441284	0.55529	0.19251	0.157075	-0.0966813	0.120251	0.0670652	0.00485676	0.0139861	-0.0624114	0.0384031
CRC6769	-0.000407944	0.0014269	-0.106633	-0.142202	-0.121643	0.0224619	0.303786	-0.0803044	-0.0565672	0.00203799	-0.160093	-0.0188859	-0.15577	-0.0079758	-0.074065	-0.0950414	0.0593341	-0.0460011	-0.0468435	-0.0753537	-0.0531776	0.0394291	-0.054236	-0.0591146	-0.0325884	-0.104	-0.126532	-0.0813829	-0.0548714	-0.110591	-0.0211606	-0.0232316	-0.0565672	0.0342603	-0.0321712	0.144089	-0.0460011	-0.0732065	-0.0346759	-0.0710625	-0.0470542	-0.0438971	-0.0271749	-0.0378129	-0.0661434	-0.0924298	-0.0839745	-0.065503	-0.0557191
CRC7450	-0.163038	-0.0671347	-0.236669	-0.239835	-0.14479	-0.353728	0.0550078	-0.52766	-0.0923463	-0.0432777	-0.26649	-0.250083	-0.142155	-0.117036	-0.294012	-0.252923	-0.367128	-0.356017	-0.204701	-0.225469	-0.289996	-0.134933	-0.284901	-0.276569	-0.19887	-0.19887	-0.397051	-0.198528	-0.228261	-0.187619	0.103831	-0.20952	-0.132316	-0.0655735	-0.399803	-0.177466	-0.284537	-0.389219	-0.131009	-0.178141	-0.158038	-0.21574	-0.440096	-0.0831561	-0.180505	-0.29182	-0.330294	-0.300608	-0.246541
CRC8046	-0.0736454	-0.0401141	-0.167948	-0.19453	-0.116527	-0.274154	0.0244092	-0.481096	-0.0573921	0.0878253	-0.228461	-0.222978	-0.132822	-0.144436	-0.334584	-0.178522	0.760856	-0.394957	-0.12609	-0.147029	-0.2738	-0.0497885	-0.285182	-0.320244	-0.406563	-0.230179	-0.397271	-0.184504	-0.245731	-0.136039	0.140352	-0.239144	-0.0997864	-0.0117695	-0.365209	-0.0838587	-0.275572	-0.445941	0.537195	-0.120345	-0.166631	-0.190511	-0.484372	-0.0767327	-0.133465	-0.160068	-0.228118	-0.338284	-0.238107
CRC5115	-0.165459	-0.158724	-0.152414	-0.235849	-0.206544	-0.290232	0.270277	-0.241279	-0.0772724	-0.0828868	-0.0907837	-0.0813875	-0.100621	-0.028064	-0.146523	0.0191718	-0.182235	-0.146131	-0.0832618	-0.0791414	-0.036755	-0.179425	-0.192314	-0.0987241	-0.0576083	-0.153989	-0.236266	-0.0825118	-0.02626	-0.0291475	0.482315	0.0396409	0.0153232	0.169986	-0.0176318	0.113504	-0.0396636	-0.135979	0.0977075	0.129452	0.113831	0.0655869	-0.0392997	0.149702	-0.00905494	0.0082994	-0.00372018	-0.166651	-0.0458641
CRC8112	0.103138	0.0575949	0.0323902	0.0896256	0.0399043	0.00289793	0.382666	0.101793	0.186746	0.205242	0.0814568	0.144241	0.0649791	0.070034	-0.0489644	0.0361522	-0.0675154	-0.0223111	0.0927899	0.127147	0.139003	0.155958	0.122731	0.171861	0.0869078	0.0796352	-0.0670109	0.0787235	0.0520318	0.122731	0.334597	-0.00191588	0.0850931	0.360333	0.138565	0.217719	0.171434	0.0219941	0.173997	0.340694	0.333833	0.314214	-0.00771372	0.157686	0.156822	0.219374	0.237051	0.178259	0.254514
CRC9960	0.524773	0.440975	0.387107	0.268423	0.306218	0.0746095	0.515558	0.408545	-0.0241705	0.113932	0.00942745	0.0109713	-0.043803	-0.0102719	-0.0985179	0.00633485	-0.173979	-0.0990729	-0.0795003	0.0605151	-0.0118386	0.397964	0.303281	0.33403	0.20307	0.154773	-0.104077	-0.0305086	-0.0710371	0.00685075	0.0934334	-0.00064782	-0.0352805	0.292107	0.0701735	0.138387	0.0627497	-0.0529136	0.0836854	0.0654762	0.132725	0.0664664	-0.115823	0.255457	0.0339324	0.284469	0.425237	0.211822	0.0871047
CRC8402	-0.00755734	0.0935939	0.0911699	0.0605209	0.0838733	-0.158502	0.260016	-0.254917	0.170619	0.201662	-0.0762806	0.0241327	0.0838733	0.127504	0.0203155	0.0596946	-0.0631713	0.026249	0.163714	0.0675253	0.0300506	0.0658803	0.0045155	-0.0179865	0.0451575	0.0773563	-0.0726524	0.104852	0.0484932	0.158321	0.360391	0.123951	0.133406	0.380713	0.0300506	0.140848	0.111645	-0.11354	0.592909	0.220268	0.172149	0.0992342	-0.167182	0.111247	0.116818	-0.0609231	0.0505741	0.0451575	0.030894
CRC7335	0.0174655	0.0105648	-0.194637	-0.178433	-0.0925844	-0.266067	0.102885	-0.505685	0.000605793	0.0966648	-0.239357	-0.117347	-0.087425	-0.0906474	-0.263883	-0.188065	-0.286615	-0.266796	-0.190137	-0.226539	-0.167503	0.0453302	-0.220172	-0.250486	-0.243655	-0.177062	-0.268255	-0.0164533	-0.198456	-0.181178	0.250254	-0.135868	-0.073331	0.103167	-0.295883	-0.0720566	0.0111662	-0.35549	0.000302928	0.0353135	-0.0854949	-0.0726937	-0.378936	-0.0418024	-0.0657011	-0.279243	-0.305211	-0.270446	-0.148574
CRC7168	-0.125655	-0.0324985	-0.0586082	-0.162678	-0.126401	-0.224444	-0.0440837	-0.257166	0.0217161	0.281716	-0.147451	-0.0776031	0.00920176	0.00307421	-0.212511	-0.0902854	-0.218068	-0.251864	0.0875439	-0.0178871	-0.0823006	-0.0447888	-0.136136	-0.134634	-0.133134	-0.0866505	-0.162295	-0.0765212	-0.101245	-0.0928353	0.240062	-0.103815	0.0785069	0.122509	-0.0910135	0.0220529	-0.0859246	-0.228444	0.0536885	-0.0507964	-0.00685302	-0.0714831	-0.291483	-0.00925952	-0.079408	-0.195186	-0.106389	-0.0910135	-0.0801306
CRC5056	-0.191021	-0.0186756	-0.062032	-0.177509	-0.161299	-0.333139	0.1506	-0.252797	0.222782	0.160307	-0.110617	-0.149659	-0.0452019	-0.00559314	-0.206323	-0.199272	-0.283171	-0.306156	-0.0707104	-0.0099408	-0.0400057	-0.0882256	-0.15206	-0.154063	0.571389	-0.0400057	-0.203001	-0.0699537	-0.172221	0.125714	0.265978	-0.0959077	0.0237702	0.125714	-0.0851641	0.138211	-0.0504169	-0.287563	0.137556	0.152547	-0.10712	-0.125478	-0.373652	-0.0326148	-0.127052	-0.330418	-0.0889919	-0.0646677	-0.0609038
CRC8342	-0.0819922	-0.0388845	-0.171217	-0.193249	-0.150907	-0.32005	0.0695467	-0.467715	0.0064063	0.0296037	-0.235396	-0.177933	-0.0773587	-0.108759	-0.292171	-0.227674	-0.346088	-0.31303	-0.17157	-0.19146	-0.285285	-0.0986633	-0.229141	-0.264444	-0.310697	-0.180061	-0.387276	-0.127796	-0.208729	-0.174395	0.206127	-0.179706	-0.100005	0.0581609	-0.370983	-0.0488932	-0.200069	-0.402098	-0.0946446	-0.0740581	-0.124719	-0.0780197	-0.435169	-0.0661673	-0.158577	-0.235396	-0.242788	-0.250592	-0.182902
CRC6005	-0.0663529	-0.0209637	-0.206892	-0.214221	-0.102814	-0.241419	0.0846392	-0.363777	0.104134	0.190193	-0.20724	-0.128303	-0.0307906	-0.100225	-0.253234	-0.157274	-0.247136	-0.208285	-0.162329	-0.08287	-0.0989323	0.146988	-0.116483	-0.166046	-0.194758	-0.115175	-0.263698	-0.0166855	-0.160305	-0.149558	0.188341	-0.179306	-0.103462	0.179579	-0.197868	0.022447	-0.135574	-0.258637	-0.0206577	0.0454269	-0.0764949	-0.121396	-0.331157	0.00692114	-0.0475266	-0.197176	-0.136568	-0.164355	-0.0749055
CRC5113	-0.1584	0.0414199	-0.0185919	-0.0326429	-0.113347	-0.144871	0.169677	-0.538816	0.117864	0.117116	-0.131912	-0.134138	-0.0594689	0.0598434	-0.20631	-0.0641303	-0.202568	-0.190472	-0.0322277	-0.079063	-0.084649	-0.0980574	-0.222798	-0.127913	-0.0620096	-0.0128458	-0.152973	0.0621785	-0.141284	0.0038518	0.271737	-0.0812089	-0.1094	0.208493	-0.276372	0.0131348	-0.0850796	-0.273425	0.0465394	0.0559432	-0.0489306	-0.0756361	-0.324366	0.0287403	-0.0384686	-0.226119	-0.137707	-0.135921	-0.0820681
CRC7552	-0.0693343	0.134221	0.0189289	-0.0138473	-0.044038	-0.112506	0.201336	-0.342956	0.505384	0.364507	0.010905	-0.0448741	0.0945289	0.00121701	-0.232153	-0.0642395	-0.0981162	-0.127484	0.000406732	0.0101001	0.0443096	0.0340525	-0.170177	-0.0787219	-0.110754	-0.00853646	-0.0942164	0.0611148	-0.152047	-0.0158951	0.367024	0.022126	0.0233231	0.310616	-0.0920544	0.0800293	-0.027417	-0.214172	0.0281015	0.144526	0.0141199	-0.0394481	-0.265873	0.00929483	0.00202683	-0.179787	0.000811927	0.0101001	-0.00853646
CRC7478	-0.0543726	0.102353	-0.0369096	0.0152121	0.00260077	-0.189952	0.317105	-0.196275	0.178791	0.197923	-0.0747884	-0.0489768	0.0479984	0.0698626	-0.0669281	-0.0342416	-0.0761598	-0.105264	0.105078	0.0289903	0.0347191	0.00195105	-0.0439365	-0.0322439	-0.0375773	0.0704824	-0.0597886	0.0661379	-0.0543726	0.0741959	0.297118	0.0410578	0.0388424	0.308986	-0.0564012	0.083131	0.033448	-0.0875237	0.142995	0.16115	0.0530252	0.0184281	-0.140696	0.132348	0.0555321	-0.113337	-0.0754739	-0.035575	0.0305839
CRC9173	-0.064641	0.0281011	-0.0488609	-0.0494423	0.0917042	-0.285859	0.0917042	-0.437405	0.315903	0.373424	-0.195578	-0.0465377	-0.0453775	0.00924204	-0.192364	-0.202027	-0.0178093	-0.31143	0.00252661	-0.0395906	-0.0200866	0.137376	-0.154972	-0.0459575	-0.147483	-0.00422022	-0.191722	0.252224	-0.0913309	-0.0611194	0.31951	-0.0269403	0.00308743	0.147557	-0.200089	-0.0212266	-0.126476	-0.20332	0.173698	0.00924204	-0.0517702	-0.0367057	-0.338884	0.0773964	-0.0728917	-0.207207	-0.131391	-0.129546	-0.055853
CRC7100	-0.2604	-0.226951	-0.229157	-0.208335	-0.179254	-0.147615	0.0867983	-0.298691	-0.0605816	0.0117239	-0.124846	-0.0803584	-0.0943653	-0.0958741	-0.147615	-0.0753887	-0.193183	-0.137221	-0.023258	-0.0478705	-0.0893472	-0.244694	-0.164403	-0.143448	-0.135668	-0.122794	-0.255895	-0.0783685	-0.0655004	-0.0160982	0.229773	-0.106987	-0.000470623	0.157314	-0.0823511	-0.0256525	-0.027571	-0.143968	0.103987	0.0353486	0.138616	0.0445086	-0.13102	0.00188249	0.083247	0.0445086	-0.118698	-0.125359	0.034889
CRC6726	-0.317058	-0.225007	-0.278516	-0.295091	-0.211632	-0.235633	0.285733	-0.344222	-0.14155	-0.149257	-0.22216	-0.165576	-0.0655718	-0.120945	-0.163624	-0.0954103	-0.189215	-0.125119	-0.122462	-0.153513	-0.198779	-0.252966	-0.227045	-0.215672	-0.207603	-0.205995	-0.231946	-0.159727	-0.131593	-0.0976453	0.191556	-0.0514222	-0.0413485	0.0117974	-0.139246	0.0114518	-0.0876149	-0.149257	-0.0207026	0.0603844	0.00937645	0.0162826	-0.160505	-0.0175253	-0.0608398	-0.12322	-0.20479	-0.23933	-0.177741
CRC5357	-0.363299	-0.388496	-0.398146	-0.389871	-0.420449	-0.425374	0.178029	-0.366678	-0.19105	-0.0660185	-0.300548	-0.19105	0.278369	-0.0184647	-0.255371	-0.0227236	-0.342521	-0.287679	-0.244761	-0.10952	-0.177929	-0.309626	-0.294099	-0.317453	-0.400915	-0.228068	-0.312882	-0.231144	-0.137535	0.00943721	-0.0425861	-0.179711	-0.207318	0.202864	-0.193449	-0.0318157	-0.0726263	-0.196452	0.0741795	0.00735013	-0.102742	-0.0388073	-0.250993	-0.00470954	-0.0959948	-0.0982402	-0.164926	-0.24725	-0.18746
CRC6271	0.0392182	0.0536867	-0.110594	-0.114344	-0.0261165	-0.200327	0.287856	-0.280051	0.0811868	0.149172	-0.133826	-0.00614995	-0.00240338	0.0720782	-0.118683	-0.0809405	-0.127983	-0.0902839	-0.0899999	-0.053545	-0.0400399	0.156372	-0.0877297	-0.0815051	-0.0755883	-0.0329249	-0.121873	0.0649538	-0.0414122	-0.0769949	0.273138	-0.0433356	-0.0142112	0.218232	-0.147652	0.0751208	-0.0815051	-0.20832	0.0539437	0.125642	0.048536	-0.00802688	-0.220704	0.137576	-0.00186895	-0.121583	-0.0996882	-0.0939813	-0.0253016
CRC5104	-0.064017	-0.0159761	-0.115062	-0.117088	0.0158012	-0.287604	0.0926031	-0.437327	0.149883	0.225904	-0.156475	-0.0896452	0.00280108	-0.0115729	-0.174996	-0.0830303	-0.237162	-0.153007	0.174107	-0.0846812	-0.0565461	0.0723018	-0.128621	-0.115737	-0.0757889	-0.0430026	-0.199828	-0.0232394	-0.106316	-0.0757889	0.34302	-0.12047	-0.0484692	0.0852805	-0.204846	-0.0549271	-0.10833	-0.267965	0.0414552	0.0170332	0.00404425	-0.0407577	-0.316409	0.110893	0.00652737	-0.135449	-0.130666	-0.117764	-0.0836904
CRC5483	0.0328406	0.064664	-0.166002	-0.123329	0.00954471	-0.249274	0.104177	-0.436645	0.214032	0.147508	-0.119422	-0.0372854	-0.0135293	-0.0123215	-0.238643	-0.149312	-0.261419	-0.28092	-0.0422072	-0.0608149	-0.0828316	0.130659	-0.103259	-0.236173	-0.152302	-0.127246	-0.293335	0.0032883	-0.0777695	-0.115527	0.27243	-0.0901396	-0.062064	0.238589	-0.204794	0.0331331	-0.0730399	-0.324848	0.124359	0.0698052	-0.0422072	-0.0564516	-0.342574	0.0380964	-0.066131	-0.200661	-0.145666	-0.150972	-0.0793495
CRC7459	-0.0349435	0.0170937	-0.125646	-0.137881	-0.0161001	-0.278719	0.143786	-0.352963	0.169881	0.176396	-0.115105	-0.0409774	-0.0175867	-0.0175867	-0.165959	-0.0876786	-0.276225	-0.236216	-0.00161245	0.0260681	0.000445396	0.0401405	-0.124365	-0.10812	-0.112244	-0.0814466	-0.215596	-0.0586197	-0.112561	-0.027137	0.268075	-0.0961346	-0.0525117	0.211843	-0.20066	0.0303906	-0.0313353	-0.244547	0.0837723	0.0441361	0.0953713	0.0141868	-0.271252	0.0989427	-0.0196704	-0.131107	-0.0601507	-0.131429	-0.103062
CRC8853	0.0673955	0.0735829	-0.0616292	-0.0883526	0.0381648	-0.23503	0.122434	-0.36926	0.348719	0.470722	-0.0506923	-0.0183706	0.0483733	0.0656228	-0.128374	-0.0385661	-0.22487	-0.193043	-0.0341241	-0.00713359	-0.00309721	0.182827	-0.114575	-0.118936	-0.160519	-0.00713359	-0.163288	0.0166112	-0.0962686	-0.0494111	0.370421	-0.0596931	0.230019	0.288184	-0.193397	0.251229	0.0327309	-0.194104	0.0513621	0.0873355	0.0218013	-0.0155531	-0.31283	0.134885	0.0159994	-0.0876949	-0.046852	0.00525013	0.0117093
CRC9068	-0.0498916	0.138088	-0.0939055	0.0166175	-0.0138411	-0.381453	0.256592	-0.45911	0.222681	0.170435	-0.0495114	-0.120015	-0.118818	-0.0108772	-0.178676	-0.182006	-0.259915	-0.281184	0.593934	-0.0235162	-0.0682604	-0.0227696	-0.175353	-0.16214	-0.137687	-0.086866	-0.282077	0.0256672	-0.123212	0.0443106	0.17987	-0.061728	-0.145792	0.270971	-0.210625	-0.0042305	-0.100192	-0.291487	0.0292712	0.0107958	-0.0939055	-0.0946898	-0.354433	0.0242231	-0.0744356	-0.215308	-0.0272547	-0.0698017	-0.0605783
CRC6370	-0.0768566	-0.0540567	-0.0819725	-0.186459	-0.0832543	-0.198447	0.0524994	-0.426716	0.0870981	0.073358	-0.114802	-0.124446	-0.0658339	-0.0299627	-0.24073	-0.109568	-0.188296	-0.188756	-0.0532191	-0.0590923	-0.0743054	-0.0952733	-0.155569	-0.0974301	-0.114365	-0.0709108	-0.127969	0.0729745	-0.136815	-0.0469529	0.137121	-0.0544756	-0.0111358	0.125332	-0.157817	0.0210326	-0.107828	-0.253179	0.0337018	-0.0209279	-0.0683701	-0.0802652	-0.243116	-0.0654116	-0.0875353	-0.197058	-0.0794123	-0.0858214	-0.0828269
CRC7013	-0.304999	-0.217433	-0.199399	-0.270358	-0.194519	-0.292345	0.289863	-0.229443	-0.0888803	-0.0615989	-0.108633	-0.101765	-0.105958	-0.0560565	-0.137218	-0.0560565	-0.229027	-0.156462	0.0827205	-0.0567942	-0.0534773	-0.0776063	-0.151725	-0.15844	-0.0930363	-0.100243	-0.188847	-0.114382	-0.0509027	-0.100243	0.303725	-0.0218004	-0.0275741	0.205625	-0.013183	0.175474	-0.0218004	-0.033008	0.145962	0.123995	0.0897376	0.0560125	-0.115534	0.106968	0.00602001	-0.0903902	-0.0531092	-0.0903902	-0.00177261
CRC5640	0.00318651	-0.0940165	-0.213625	-0.174823	-0.116781	-0.396889	0.137847	-0.467278	0.0928934	0.147039	-0.268435	-0.0528418	2.04129	-0.0952546	-0.349583	-0.211945	-0.362941	-0.331233	1.0574	-0.139591	-0.156292	0.0950661	-0.225777	-0.283527	-0.231891	-0.16504	-0.313833	-0.166666	-0.221715	-0.247636	0.207785	-0.227812	-0.106446	0.266799	-0.309516	-0.0826142	-0.190947	-0.383592	-0.12466	-0.0670438	-0.156938	-0.208927	-0.423467	-0.0390761	-0.156938	-0.301634	-0.260079	-0.247636	-0.166666
CRC5158	-0.0699658	-0.0878401	-0.0971843	-0.181035	-0.153548	-0.183435	0.274373	-0.257364	-0.0910554	-0.127565	-0.144167	-0.0645832	-0.0731415	-0.12032	-0.169094	-0.0630039	-0.159611	-0.122292	-0.113111	-0.0962148	0.133818	-0.101069	-0.113111	-0.131863	-0.167735	-0.183092	-0.230878	-0.150191	-0.13087	-0.0862352	0.379628	-0.0939553	-0.0576472	0.0533958	-0.123279	0.0153309	-0.130208	-0.18584	-0.0225373	0.0941672	0.0411125	0.0293161	-0.184122	0.0340462	-0.0910554	-0.0623727	-0.161638	-0.193767	-0.188937
CRC7557	0.0380819	0.00323943	-0.209372	-0.165069	-0.0619502	-0.194082	0.151322	-0.467316	0.0822463	0.157441	-0.197424	-0.112939	-0.055196	-0.0364507	-0.0531759	-0.166888	-0.289939	-0.272991	-0.0585691	-0.179686	-0.0824046	0.177364	-0.201147	-0.253145	-0.193711	-0.164342	-0.203759	-0.0810319	-0.190747	-0.205254	0.296477	-0.161437	-0.0133565	0.174781	-0.296694	-0.0421155	-0.127743	-0.329324	-0.0491441	0.0374501	-0.0327971	-0.115747	-0.389644	-0.0324654	-0.135559	-0.273775	-0.19334	-0.24736	-0.139125
CRC9377	-0.0758224	0.0764529	-0.0129708	-0.0150571	0.0452556	-0.194934	0.413488	-0.312531	0.2332	0.232321	-0.0585055	-0.10942	-0.0192389	0.0372239	-0.111092	0.00670027	-0.0790926	-0.0801843	0.640527	0.101704	0.0592044	-0.0606588	-0.0801843	-0.0563554	-0.00724891	0.126995	-0.0181923	0.126048	-0.0682207	0.0626706	0.298915	0.110822	-0.0456529	0.210612	-0.0823702	0.16895	0.0362168	-0.136418	0.149057	0.182668	0.0901047	0.0582125	-0.174969	0.194453	0.144391	-0.129056	0.00721432	0.0225514	0.0427505
CRC9105	-0.169816	0.0269917	-0.0644074	-0.0776873	-0.0512485	0.0406182	0.216746	-0.134933	-0.0155585	0.0570533	-0.142612	-0.11544	0.715933	-0.00414683	-0.167366	-0.0781474	-0.165898	-0.138768	-0.0449387	-0.048541	-0.0204139	-0.091555	-0.155179	-0.0763078	-0.0767675	-0.0204139	-0.0657755	-0.0319555	-0.129678	-0.0639516	0.222735	-0.0494429	0.114958	0.0979514	-0.137329	0.0790923	-0.0878439	-0.182622	0.0541172	0.0881426	0.0227069	-0.0212984	-0.227851	0.00977554	-0.028839	-0.226831	-0.0781474	-0.0726357	-0.0507969
CRC7166	-0.234235	-0.116716	-0.207918	-0.289757	-0.214564	-0.312388	-0.158817	-0.268397	0.0336676	0.266861	-0.168677	-0.0709775	-0.0597659	-0.140141	-0.306697	-0.233785	-0.327675	-0.377512	-0.111746	-0.131312	-0.112159	0.00535264	-0.207035	-0.213232	0.0955042	-0.121288	-0.276717	-0.151148	-0.211016	-0.240099	0.130884	-0.239195	-0.053001	0.081106	-0.178171	-0.0293756	-0.167817	-0.273939	0.807032	0.078209	-0.136772	-0.150298	-0.377512	-0.0697721	-0.161811	-0.269319	-0.148176	-0.124622	0.0400091
CRC5309	-0.283558	-0.225029	-0.261455	-0.346676	-0.22941	-0.340871	0.294978	-0.311155	0.0996189	0.121575	-0.0980808	0.00456753	0.0446336	-0.0729284	-0.213892	-0.0477771	-0.228923	-0.119155	-0.116448	0.0308588	-0.0315332	-0.0624677	-0.127763	-0.193299	-0.217272	-0.178633	-0.307033	-0.153899	-0.113295	-0.0711797	0.189523	-0.105221	-0.0738035	0.236875	-0.0281366	0.134893	-0.0460585	-0.142837	0.0502676	0.215902	0.0148947	0.0332992	-0.26395	0.083617	-0.0137897	-0.1895	-0.143755	-0.134595	-0.127309
CRC8706	-0.16007	0.0920109	0.0191259	-0.0698866	-0.0506853	-0.276912	0.285049	-0.220719	0.180351	0.232225	-0.129989	-0.0955943	-0.0637494	0.0335098	-0.107269	0.0145755	-0.204231	-0.169924	-0.0698866	0.0277734	0.0371855	-0.0659382	-0.0831265	-0.0541575	0.494428	-0.0058709	-0.151212	0.00709818	-0.0528545	0.281954	0.23756	0.011257	0.121935	0.230442	-0.0707655	0.231512	0.0982801	-0.194619	0.597327	0.114222	0.035553	0.0384086	-0.287601	0.0813694	0.0714458	-0.236411	0.0154039	0.0441029	0.0269521
CRC5134	-0.0786732	0.0133719	-0.12724	-0.0547567	-0.0763108	-0.336327	0.278844	-0.277072	0.111546	0.185464	-0.130668	-0.0289442	-0.0668999	-0.00718096	-0.185116	-0.141987	-0.200984	-0.134103	-0.129688	-0.00538208	-0.016662	0.0270594	-0.0843587	-0.0895902	-0.0303154	-0.0148513	-0.134103	-0.00179106	-0.0715977	-0.0427149	0.257278	-0.00808123	-0.0189286	0.247127	-0.105399	0.068641	-0.0189286	-0.162889	0.0784278	0.118162	0.020894	-0.0344367	-0.172445	0.0936142	0.0151453	-0.136562	-0.0198363	-0.0725391	0.0283771
CRC6646	-0.158483	-0.187052	-0.174037	-0.197913	-0.179408	-0.289328	0.453915	-0.27824	-0.00993192	0.0379139	-0.0936613	0.0188874	0.0631512	0.00237682	-0.0760211	0.0043523	-0.10469	-0.041375	-0.0503688	0.00356243	0.0262949	-0.116663	-0.171805	-0.0928164	0.0192782	-0.11152	-0.145722	-0.034869	-0.020337	0.0498228	0.375495	-0.0163262	0.0165403	0.237198	0.054025	0.212119	0.0336645	-0.0511893	0.128369	0.215533	0.203546	0.147087	-0.0978933	0.192153	0.0886996	-0.0953526	-0.0743523	-0.108101	-0.0594191
CRC8430	-0.0357315	0.0209369	-0.0642477	-0.000861053	-0.00172262	-0.175531	0.242663	-0.352155	0.0373864	0.0399006	-0.0778112	-0.0445824	-0.0392654	-0.00690286	-0.0901284	-0.153343	-0.0723705	-0.175531	0.0693232	-0.0687547	-0.0832725	0.0457499	-0.0993205	-0.120219	-0.0723705	-0.0490283	-0.163912	0.0544797	-0.112754	-0.0436949	0.216972	0.013281	-0.0155781	0.211406	-0.108108	0.0507448	-0.0896703	-0.206981	0.0507448	0.0432459	0.0281302	-0.0619995	-0.274095	0.0615081	-0.0401502	-0.0841848	-0.0481381	-0.0850976	-0.0286897
CRC8749	0.850473	0.66013	0.671658	0.522858	0.537812	0.302041	0.521646	0.683419	0.149598	0.211077	-0.0159368	0.0198933	-0.0697616	-0.0953979	-0.139036	-0.0837221	-0.051957	-0.0458309	0.116402	-0.100804	-0.142108	0.648955	0.498284	0.502225	0.453069	0.289555	0.0802842	-0.0903824	-0.150204	0.0150751	-0.0983783	-0.0117164	-0.0706759	0.0628811	0.0281157	0.0131778	-0.0655632	-0.0382991	0.00989485	0.031528	-0.0379415	-0.0692133	-0.0322306	-0.0152326	-0.095584	0.464348	0.529631	0.3147	0.0981308
CRC8363	-0.12301	-0.0931089	-0.174918	-0.179166	-0.230119	-0.342887	0.207953	-0.350237	0.0798271	0.166325	-0.0701721	-0.0437165	-0.0180298	-0.0145225	-0.182114	-0.0577858	-0.300983	-0.231815	-0.11673	-0.0404434	-0.106426	-0.217967	-0.252667	-0.136925	-0.188687	-0.191324	-0.338495	-0.101766	-0.0116062	-0.0422278	0.316833	-0.117043	0.0149508	0.381266	-0.102387	0.129019	-0.0107324	-0.252323	0.263902	0.107989	0.0129473	0.0396226	-0.25646	0.214195	0.0655374	-0.0538805	0.0566729	-0.239983	-0.0735135
CRC6318	-0.128689	-0.0814723	-0.113869	-0.0352348	-0.0581683	-0.213327	0.205216	-0.288991	0.0733046	0.126046	-0.100823	-0.0218526	-0.0378226	0.0742635	-0.163872	-0.0997413	-0.0873576	-0.0414533	0.0966166	-0.0126602	-0.0326517	-0.00656428	-0.0938054	-0.083075	-0.0607976	0.0120709	-0.13145	0.0180634	-0.0820063	-0.0398962	0.225212	-0.0316197	0.053505	0.186714	-0.0476988	0.121415	0.0260149	-0.135879	0.0933093	0.124658	0.0713849	0.00655581	-0.228619	0.0299743	0.0125712	-0.138099	0.0145708	-0.029043	0.0309624
CRC8978	-0.30434	-0.0818069	-0.242346	-0.15696	-0.184713	-0.427284	0.207776	-0.47623	-0.0547073	-0.0987401	-0.173907	-0.227371	-0.2771	-0.114152	-0.274211	-0.267973	-0.299927	-0.303358	-0.188334	-0.14812	-0.131471	-0.213011	-0.229701	-0.188787	-0.264625	-0.1614	-0.289683	-0.099166	-0.175253	-0.122786	-0.00477928	-0.114152	-0.187881	0.0588306	-0.338123	-0.0617459	-0.211169	-0.275655	-0.0395058	-0.141086	-0.164071	-0.173907	-0.350238	-0.0780241	-0.156516	-0.283862	-0.240935	-0.19788	-0.1793
CRC8539	-0.176099	-0.202611	-0.196203	-0.266619	-0.235081	-0.321928	0.376274	-0.135691	0.0090395	0.019629	-0.113386	-0.0634539	0.0264935	-0.0436676	-0.100865	0.0337799	-0.150067	-0.0795791	0.107281	0.0527333	-0.00816055	-0.155236	-0.182418	-0.155236	-0.164587	-0.143888	-0.18453	-0.136202	-0.0884512	-0.0336372	0.173512	-0.081054	-0.10586	0.286862	0.11073	0.167728	0.0205461	-0.171902	0.0527333	0.157758	0.135494	0.0785043	0.0509389	0.166485	-0.0184857	-0.161463	-0.0436676	-0.13467	-0.152132
CRC8923	-0.0150326	0.0237673	-0.0208706	-0.0474376	-0.0821122	-0.185686	0.0878976	-0.246802	0.189037	0.253333	-0.0212362	-0.0859318	0.0329542	0.0970233	-0.174256	-0.0760216	-0.157278	-0.158082	0.0336585	0.0521974	-0.00342719	0.031192	-0.0760216	-0.0609068	-0.063164	0.0392803	-0.169384	0.145394	-0.0564031	-0.0175838	0.2169	0.0138078	0.0262464	0.156429	-0.0813494	0.0280147	-0.0407498	-0.175476	0.0763233	0.061551	0.0441814	-0.0437183	-0.163722	0.0909459	-0.0385274	-0.135739	-0.0381574	-0.0245313	-0.0208706
CRC5688	-0.130626	-0.129532	-0.130079	-0.173363	-0.126257	-0.190933	0.328309	-0.198938	-0.0180964	0.024764	-0.100321	-0.0110318	0.0306446	-0.0241795	-0.108376	-0.00350074	-0.124623	-0.0992499	-0.0627909	-0.0257042	0.00349295	-0.1728	-0.0859334	-0.0555046	-0.0262129	-0.042584	-0.16718	-0.0359108	-0.0307985	0.0168858	0.287962	-0.0581026	0.024764	0.180102	0.0296661	0.129854	0.01194	-0.0155694	0.075898	0.142129	0.1543	0.16057	-0.0591431	0.0749498	0.104987	-0.0160744	-0.0591431	-0.0570628	0.0937965
CRC5109	-0.12348	0.00931876	-0.120502	-0.0998289	-0.0804114	-0.278025	0.183266	-0.367563	0.0570044	0.058319	-0.146011	-0.163781	-0.0983634	-0.0395283	-0.246845	-0.121991	-0.247927	-0.234988	-0.151572	-0.0555532	-0.0598251	-0.1597	-0.190594	-0.165826	-0.0339147	-0.0603005	-0.20314	-0.024607	-0.201041	-0.134451	0.081778	-0.103744	-0.103744	0.127999	-0.211564	0.0147458	-0.120502	-0.25281	-0.0264637	-0.0130561	-0.0866935	-0.0862092	-0.32867	-0.0531854	-0.0833074	-0.268105	-0.115059	-0.0949499	-0.0631564
CRC5507	-0.116528	-0.0684976	-0.114576	-0.137683	-0.133723	-0.330965	0.177589	-0.388184	0.224612	0.21688	-0.0875183	-0.0656661	-0.0450692	-0.0265965	-0.260738	-0.196866	-0.174323	-0.246238	-0.0670812	-0.045999	-0.0947162	0.0947986	-0.0478606	-0.140163	-0.113601	-0.0760758	-0.264521	-0.00428516	-0.14414	-0.123382	0.128157	-0.0923129	-0.14215	0.302655	-0.112626	0.0406428	-0.0737034	-0.243036	0.0340582	0.0597862	-0.0197298	-0.1224	-0.356116	-0.022015	-0.103885	-0.151127	0.000226089	-0.0478606	-0.0501909
CRC5971	0.0981102	-0.0299396	-0.234179	-0.202533	-0.116287	-0.459432	0.0333712	-0.516656	0.148501	0.164843	-0.20533	-0.0945997	-0.120505	-0.0630488	-0.322535	-0.220531	-0.352612	-0.368202	-0.150924	-0.105272	-0.131638	0.230282	-0.143393	-0.251423	-0.221098	-0.188349	-0.31466	-0.126856	-0.195006	-0.248535	0.223641	-0.208694	-0.00437836	0.151129	-0.297842	0.0087173	-0.147692	-0.358828	-0.0780969	0.0286169	-0.0969357	-0.127387	-0.439532	-0.0171023	-0.158494	-0.328623	-0.190288	-0.20533	-0.0922676
CRC9291	0.00211176	0.044879	-0.0588432	-0.0880666	0.0920903	-0.285487	0.105621	-0.352128	0.340227	0.380206	-0.072111	-0.0823022	0.132858	0.0600164	-0.165855	-0.0531942	-0.271937	-0.279246	0.0275093	0.0582778	0.0248413	0.15905	-0.0689409	-0.0601016	-0.0363787	0.00572452	-0.185976	0.00692676	-0.116257	-0.0231273	0.340703	-0.0557022	0.0675259	0.426763	-0.155059	0.0795747	0.043708	-0.210916	0.319088	0.0841384	0.0704038	0.0744233	-0.336034	0.114014	0.0177021	-0.149021	-0.0197569	-0.00969259	-0.00271938
CRC6932	0.0622769	0.0934467	-0.0463081	-0.0549662	0.00645766	-0.369559	0.0571022	-0.29985	0.475764	0.532795	0.0248634	-0.0393634	0.0743648	0.0537287	-0.147515	-0.0499326	-0.264761	-0.221359	-0.0124579	0.107532	0.0730837	0.27868	-0.0451947	-0.0981878	-0.136802	0.0128863	-0.20915	0.0430372	-0.0999207	0.00484601	0.383688	-0.0277709	0.108032	0.380378	-0.0912766	0.0581387	0.0136879	-0.227976	0.132838	0.137749	0.0565838	-0.0349362	-0.361569	0.116514	0.0725709	-0.121467	0.0256583	0.095972	0.0868602
CRC6516	-0.152352	-0.0721815	-0.0991984	-0.100546	-0.0764836	-0.24467	0.233931	-0.349695	-0.0715207	0.0951712	-0.209355	-0.158653	-0.0881304	-0.0590241	-0.172756	-0.108318	-0.119201	-0.14956	-0.090471	-0.14747	-0.148863	-0.0965074	-0.182711	-0.165687	-0.0459857	-0.0814636	-0.15655	-0.0715207	-0.163574	-0.120225	0.109518	-0.0774782	-0.0492342	0.00502081	-0.220664	-0.0511869	-0.137754	-0.228376	-0.0151659	0.0150092	-0.061646	-0.0928155	-0.256636	-0.00314601	-0.0781417	-0.207902	-0.211901	-0.160057	-0.112389
CRC5975	-0.12025	0.0403041	-0.0672462	-0.00914321	0.0109644	-0.226587	0.270406	-0.267629	0.123174	0.151188	-0.104617	-0.12196	-0.0502192	0.00690263	-0.131916	-0.0861442	-0.123672	-0.100566	-0.0593626	-0.0646135	-0.00535163	-0.0411333	-0.092499	-0.0878138	-0.0891509	0.00251563	-0.0898199	0.0258632	-0.0659292	-0.0482674	0.244368	-0.0116765	-0.00566721	0.145515	-0.132949	0.0424426	-0.035967	-0.165371	0.0624509	0.119995	0.0134582	-0.0430755	-0.168547	0.0998947	0.0369373	-0.118884	-0.168547	-0.0764985	-0.0538043
CRC7850	-0.0907276	0.172774	-0.0570301	-0.00505164	0.0565506	-0.315145	0.202426	-0.452431	0.162622	0.249301	-0.165982	-0.131944	-0.0561179	0.00721923	-0.227811	-0.150809	-0.200844	-0.228325	-0.0103427	-0.0828097	-0.107167	-0.00769475	-0.149349	-0.0842038	-0.122841	0.0115765	-0.279575	-0.0506566	-0.107167	-0.0652663	0.350459	0.0365925	-0.0343956	0.129328	-0.205894	-0.0606848	-0.103393	-0.236569	0.0523273	-0.0178718	-0.0379933	-0.0707833	-0.307526	-0.00153502	0.203188	-0.162051	-0.0574865	-0.143524	-0.0303588
CRC6164	-0.111043	0.0263744	-0.0932495	-0.038457	-0.00699168	-0.232895	0.331066	-0.240606	0.0970085	0.146326	-0.125724	-0.0747531	-0.0113821	0.0195044	-0.120498	-0.0135823	-0.115763	-0.120498	-0.106809	0.0160571	0.0370437	0.0752269	-0.0497018	-0.010503	-0.0411478	0.0134663	-0.0839717	0.0108707	-0.0876756	-0.0756724	0.204273	-0.0241904	-0.0492503	0.181373	-0.0830472	0.11927	0.0186434	-0.10916	0.154188	0.146326	0.0417133	-0.0184347	-0.211522	0.0573102	-0.0149041	-0.172649	0.0220845	-0.0264103	0.032359
CRC6058	-0.134642	-0.14126	-0.145688	-0.218464	-0.132442	-0.205114	0.455447	0.0461248	0.163542	0.145531	0.0797108	0.0432092	0.176461	0.0558008	-0.0748239	0.107424	0.0863352	-0.00325361	0.0305068	0.228295	0.171575	0.0324683	-0.093419	-0.0569867	-0.0637808	-0.0429773	-0.0637808	-0.0347392	-0.00124568	0.0275595	0.26588	0.0519382	0.029525	0.405239	0.197157	0.379271	0.177791	0.0152139	0.206743	0.246154	0.206743	0.123616	-0.0163737	0.111605	0.0373605	-0.147908	0.137352	0.0548361	0.0314879
CRC7292	-0.00823767	0.0671324	0.0925333	0.0509784	-0.0916009	-0.137143	0.118233	-0.197892	0.0447766	0.285366	-0.0424921	-0.0424921	-0.0106576	0.0319005	-0.108349	-0.0767342	-0.226204	-0.130987	0.0936603	0.0532972	-0.010254	-0.01632	-0.0678872	-0.0716721	-0.10576	-0.0691477	-0.178263	-0.0540934	-0.0540934	-0.023633	0.178249	-0.0155097	0.117864	0.100404	-0.0950206	-0.0122732	-0.0632746	-0.133622	0.0517517	0.00619742	-0.00662662	-0.0441437	-0.197892	0.0196992	-0.00823767	-0.118753	-0.109213	-0.0301648	-0.0187536
CRC5249	0.0263575	0.0322691	-0.119138	-0.116163	-0.000822908	-0.315703	0.0413578	-0.424483	0.333672	1.08777	-0.0751412	0.00492762	0.640287	0.0117437	0.0577854	-0.141348	-0.287649	-0.272996	-0.0296445	-0.0196025	-0.086452	0.0970289	-0.12212	-0.20125	-0.207253	-0.106388	-0.199989	1.10966	-0.0636318	-0.0380666	0.475718	-0.112008	-0.0533513	0.421877	-0.11765	-0.0179356	-0.0716788	-0.3391	0.0797478	0.0271651	-0.0716788	-0.0841246	-0.361121	0.081563	-0.0667878	-0.135311	-0.157162	-0.142861	-0.125107
CRC5834	-0.23493	-0.209673	-0.22054	-0.254342	-0.197543	-0.245296	0.43104	-0.102757	-0.00204922	0.105201	-0.0803122	-0.0883772	-0.0448694	0.0107852	-0.111581	0.0326883	-0.165689	-0.104015	-0.0643163	0.0766316	-0.0185508	-0.170291	-0.150021	-0.117917	-0.172267	-0.112846	-0.130033	-0.120459	-0.102757	0.0258074	0.151242	-0.0304543	-0.061871	0.227191	0.0321161	0.145964	0.0349747	-0.101501	0.125726	0.0721857	0.0542638	0.0520079	-0.0840289	0.103023	0.0898877	-0.125557	-0.0766051	-0.104015	-0.0977393
CRC5296	-0.264527	-0.154348	-0.273811	-0.0708242	-0.0787065	-0.195347	0.101154	0.103205	0.0995118	0.27313	-0.054273	-0.0273271	-0.0606871	0.0561317	0.128798	0.0330823	0.141027	0.149982	0.144018	5.44099e-06	-0.0150412	-0.0311459	-0.0388138	-0.0671297	0.0395219	-0.0399449	0.0916833	0.0111883	0.0179437	-0.0338476	0.0995118	0.0450798	-0.0356515	0.0493406	0.0900298	0.0030839	-0.0442511	0.0410204	-0.0666686	-0.0356515	-0.0324961	0.00527878	0.0313601	-0.0154861	-0.0105994	-0.00882651	0.014461	-0.0953069	-0.0492534
CRC7111	0.00347782	-0.103853	-0.196574	-0.237039	-0.23067	-0.321541	0.433776	-0.103437	-0.0511926	-0.0443941	-0.123106	0.0471934	-0.08814	-0.0943221	-0.112192	-0.157214	-0.212624	-0.171086	-0.14604	-0.0277337	-0.0515936	-0.0693451	-0.0612491	0.0119439	-0.0285227	-0.100531	-0.220717	-0.12058	-0.14604	-0.114704	0.305978	-0.147754	-0.0906097	0.255017	0.0192158	0.155018	-0.0499906	-0.109686	0.218906	0.210237	0.153627	0.0279698	-0.21397	0.0720649	-0.0332658	-0.08814	0.0475678	-0.0596354	-0.0507918
CRC8927	-0.0694608	0.00253055	-0.211459	-0.186908	-0.124227	-0.415506	0.12215	-0.41776	0.0587251	0.0928986	-0.143368	-0.176694	-0.103521	-0.0541878	-0.245081	-0.183708	-0.378821	-0.376627	-0.20788	-0.0606297	-0.153974	-0.0014074	-0.194294	-0.20788	-0.0819158	-0.137475	-0.379919	-0.088483	-0.165289	-0.096283	0.190815	-0.183389	-0.111707	0.136557	-0.310576	-0.0483564	-0.174787	-0.344117	-0.03763	-0.0971857	-0.119939	-0.184987	-0.468252	0.0366738	-0.167816	-0.285666	-0.19365	-0.162767	-0.201071
CRC8033	-0.015627	0.0948522	-0.0777809	-0.0631341	-0.0071913	-0.274879	0.240947	-0.282615	0.187355	0.219543	-0.104097	-0.0807282	0.00398007	0.0439595	-0.154662	-0.123503	-0.258577	-0.249074	-0.0400042	0.0299753	-0.0819932	0.0307557	-0.105812	-0.120467	-0.214443	-0.0710668	-0.276809	-0.0569022	-0.0769399	-0.0473985	0.275271	-0.0702297	0.0365958	0.205441	-0.233996	0.0881193	-0.103241	-0.261441	0.0295849	0.0268492	-0.0502843	-0.0706482	-0.389232	0.085868	-0.0631341	-0.152889	-0.102385	-0.0836815	-0.13003
CRC9525	-0.0363496	0.00685729	-0.0223201	-0.0918371	-0.0696258	-0.167445	0.436265	-0.0688245	-0.00535607	-0.0434159	-0.0914302	-0.0359581	-0.0340019	0.0276104	0.336669	0.0324724	-0.131026	-0.107797	-0.0122718	-0.00229303	-0.0169008	0.0287339	-0.0277598	0.00228939	-0.0145844	0.0272357	-0.131863	-0.0744428	-0.0172872	-0.0169008	0.379569	0.044371	0.103146	0.190065	0.038434	0.195411	-0.0161282	-0.0262035	0.122218	0.167122	0.102435	0.136184	-0.0277598	0.0856197	0.0417765	0.092441	0.0234836	0.0242348	-0.000381918
CRC9006	-0.0602542	0.0792657	-0.0953838	-0.0406145	0.0338637	-0.264999	0.171505	-0.244679	0.163233	0.176993	-0.152745	-0.0995248	0.00368313	0.00175155	-0.163976	-0.117887	-0.300309	-0.252035	-0.047398	-0.0534101	0.00676828	0.0186613	-0.122515	-0.123358	-0.147162	-0.0606578	-0.242846	-0.0875487	-0.0850832	-0.0867264	0.314683	-0.0871375	-0.0188838	0.137426	-0.195983	0.0637962	-0.118307	-0.26686	-0.000569763	-0.030301	-0.082622	-0.0663202	-0.375137	0.0526442	-0.0469981	-0.187143	-0.12758	-0.118728	-0.116628
CRC6444	-0.0418457	0.0139732	0.109389	-0.13321	-0.129365	-0.389523	0.146728	-0.573817	0.457516	0.390143	-0.150638	-0.201195	-0.172725	-0.0682845	-0.240051	-0.180163	-0.00968524	-0.181655	-0.11219	-0.194652	-0.00483436	-0.192143	-0.324343	-0.277853	-0.0079194	-0.010569	-0.30037	0.23959	-0.0400401	0.0567863	0.600673	-0.121706	-0.176191	0.331724	-0.405126	-0.217938	-0.207261	-0.358814	0.00831301	0.0864303	0.275196	-0.14093	-0.377503	0.0963147	-0.0636914	-0.262508	-0.271483	-0.282115	-0.0604849
CRC8676	-0.051915	0.0433952	-0.120777	-0.0923926	-0.00173543	-0.262133	0.135958	-0.314662	0.217578	0.22472	-0.159384	-0.129478	0.0196382	-0.0344016	-0.185971	-0.111004	-0.239842	-0.196267	0.0501117	-0.00312531	0.0271469	0.0991888	-0.171443	-0.10988	-0.179278	-0.0390274	-0.192695	-0.0411673	-0.130237	-0.0831765	0.365996	-0.0857511	0.0257846	0.190475	-0.139378	0.0727166	-0.0612949	-0.242712	0.0884624	0.0278276	-0.051915	-0.007303	-0.261301	0.127091	0.0393503	-0.180457	-0.0817073	-0.101668	-0.0576801
CRC9461	0.0846609	0.0117418	-0.17117	-0.160596	-0.0521761	-0.313623	0.204533	-0.389533	0.204277	0.244365	-0.128364	-0.0546214	1.15301	-0.00176067	-0.249541	-0.170175	-0.254451	-0.276759	0.046382	-0.0515654	-0.0445613	0.260192	-0.0949487	-0.183828	-0.165543	-0.0933766	-0.171833	-0.0515654	-0.168519	-0.189527	0.202998	-0.15665	-0.067836	0.350747	-0.154354	0.0633951	-0.0518707	-0.240465	0.0571802	0.0628312	-0.0515654	-0.114905	-0.324279	-0.052787	-0.118418	-0.0424364	-0.150098	-0.124185	-0.0619821
CRC7221	-0.0412027	0.00197647	-0.108496	-0.141007	0.0203935	-0.273754	0.145874	-0.323907	0.153554	0.204878	-0.11672	-0.0795923	0.0367998	-0.0163709	-0.155168	-0.0747774	-0.225997	-0.163322	0.0164882	-0.000456405	-0.0166787	0.0806185	-0.0895942	-0.087653	-0.0715764	-0.0219209	-0.171523	-0.039951	-0.0986882	-0.0779855	0.360151	-0.0882998	-0.0213032	0.133446	-0.050626	0.0684828	-0.059794	-0.209016	0.159287	0.0209933	-0.0349546	-0.0349546	-0.29301	0.135386	-0.0234664	-0.141678	-0.0770223	-0.0928355	-0.0499959
CRC6725	-0.265881	-0.252505	-0.281849	-0.196131	-0.192063	-0.170749	0.132879	-0.24466	-0.0334017	0.00911642	-0.132937	-0.100986	-0.0890498	-0.0485579	-0.144683	-0.064406	-0.174758	-0.106445	0.0111342	-0.0412212	-0.0380883	-0.181655	-0.171321	-0.108634	-0.0944633	-0.110827	-0.214286	-0.0734645	-0.0464579	0.00203197	0.241283	-0.0204627	0.0101256	0.173084	-0.0308046	0.00405965	-0.045409	-0.174758	0.0161663	0.0631154	0.123584	0.150378	-0.0734645	0.0943803	0.06603	0.0415603	-0.0638749	-0.0606925	0.0489449
CRC9100	-0.226066	-0.233218	-0.323622	-0.271154	-0.144397	-0.425522	-0.0842456	-0.671005	-0.0396773	0.0283549	-0.32447	-0.302572	-0.181961	-0.195478	-0.288846	-0.255294	-0.393566	-0.32447	-0.13991	-0.313059	-0.283887	-0.132462	-0.355349	-0.339827	-0.279356	-0.200142	-0.343692	-0.214225	-0.292162	-0.260561	0.225851	-0.226859	-0.118048	-0.100866	-0.402944	-0.266255	-0.231626	-0.386018	-0.102684	-0.113641	-0.209515	-0.205212	-0.433737	-0.0543809	-0.178889	-0.231626	-0.36361	-0.308435	-0.22369
CRC8571	-0.0125454	-0.000618089	-0.0904647	-0.0896748	-0.0150427	-0.2865	0.0904793	-0.308387	0.328912	0.347305	-0.0679916	-0.0190474	0.501678	0.0292606	-0.172555	-0.123227	-0.219015	-0.238143	-0.0463739	0.0839597	0.0456495	0.193356	-0.0797071	-0.0561132	0.69986	-0.0165431	-0.283486	0.00678669	-0.104225	-0.0422927	0.339898	-0.126194	-0.0633318	0.2778	-0.137033	0.0745945	0.0112114	-0.187407	0.11718	0.0748294	-0.0377151	-0.0218071	-0.318839	0.110551	-0.0280988	-0.173392	-0.0065694	-0.0296129	-0.0155427
CRC7426	-0.323665	-0.317883	-0.364804	-0.364059	-0.323665	-0.390366	0.26708	-0.290021	-0.085222	-0.0882948	-0.201518	-0.186952	-0.171228	-0.149241	-0.268949	-0.0729957	-0.259913	-0.169925	0.0303497	-0.0512461	-0.103136	-0.282963	-0.306387	-0.280852	-0.260606	-0.239273	-0.281555	-0.223647	-0.178413	-0.0889102	-0.0304105	-0.133285	-0.13519	0.160312	-0.0536466	0.0606289	-0.0227475	-0.204182	-0.0215722	0.056183	0.0103793	-0.0168805	-0.189589	0.0109537	-0.0548484	-0.220272	-0.15181	-0.23859	-0.216905
CRC5940	-0.243623	-0.152867	-0.246829	-0.258915	-0.195594	-0.206477	0.318204	-0.241223	-0.0311004	-0.0108601	-0.066068	-0.059711	-0.0176894	-0.0575982	-0.116125	-0.0703217	-0.174073	-0.113197	-0.0860266	-0.0125644	-0.0685478	-0.104083	-0.1121	-0.131599	-0.0953877	-0.122368	-0.189413	-0.109544	-0.11466	-0.0512782	0.206023	-0.0795812	-0.0604159	0.153186	-0.0491777	0.16861	-0.0317915	-0.0397631	0.131436	0.104643	0.0344112	0.0657612	-0.133452	0.0459199	-0.0369854	-0.182489	-0.119427	-0.140143	-0.0806534
CRC7126	-0.246183	-0.216453	-0.270072	-0.154992	-0.186308	-0.0859742	0.113329	0.165784	-0.0405077	0.0887177	-0.0964237	-0.0436294	-0.274811	-0.0931857	-0.0417923	-0.031912	0.132003	0.102073	0.0129682	-0.0489704	-0.0377588	-0.193836	-0.0611998	-0.0621305	-0.00535364	-0.206952	0.0301873	-0.197104	-0.126286	-0.204895	-0.0326416	-0.0210128	-0.09986	-0.0183008	0.0861997	0.0571802	-0.0210128	0.0168517	-0.150629	-0.190983	-0.140174	-0.125119	-0.0308184	-0.171971	-0.0994778	-0.0521105	-0.0239112	-0.142141	-0.0943277
CRC9472	-0.123737	0.151577	-0.0719897	-0.0806118	0.0328684	-0.278153	0.366772	-0.266986	0.120515	0.19912	-0.0675116	-0.00837947	0.0206524	0.0318253	-0.131506	-0.0423949	-0.142454	-0.0652778	-0.132286	0.0283431	0.04084	0.0122156	-0.0870179	-0.0757321	-0.0945911	0.0206524	-0.07986	0.0311296	-0.0482655	-0.0416628	0.262739	0.0108046	-0.0274597	0.188239	-0.0926941	0.096772	-0.00694965	-0.1249	0.184802	0.108033	0.0480803	0.0100986	-0.230236	0.133863	0.0318253	-0.0889075	-0.00552124	-0.0198694	-0.000888644
CRC6130	-0.296122	-0.0727821	-0.0956825	-0.150289	-0.146868	-0.277299	0.110603	-0.308967	-0.00231552	-0.0586518	-0.250436	-0.183197	-0.133689	-0.108102	-0.24494	-0.126933	-0.167515	-0.25872	-0.134535	-0.14815	-0.156725	-0.215081	-0.239465	-0.194188	-0.136654	-0.102293	-0.20171	-0.116023	-0.18495	-0.10478	0.0663433	-0.0582501	0.0492961	0.0153488	-0.222713	0.00154299	-0.00773482	-0.261491	-0.0194166	-0.0304057	-0.10644	-0.101465	-0.287621	0.000772114	-0.0646907	-0.269839	-0.167082	-0.139626	-0.0932114
CRC6199	0.158249	0.00387109	-0.209292	-0.144382	-0.11237	-0.284936	0.178941	-0.407544	0.208067	0.647384	-0.129857	0.00100462	-0.00215509	-0.0545693	-0.230358	-0.131115	-0.244235	-0.257561	0.353593	-0.0406215	-0.078928	0.189051	-0.148196	-0.204652	-0.202007	-0.135524	-0.257217	0.0209513	-0.113612	-0.141846	0.2502	-0.0883604	0.114096	0.448177	-0.169351	0.258865	-0.0227178	-0.264787	0.0655341	0.16159	-0.0128343	-0.0192218	-0.333315	0.00100462	-0.0504005	-0.255845	-0.169028	-0.170643	-0.0944787
CRC6071	-0.0706239	0.0776475	-0.21362	-0.178677	-0.057135	-0.250129	0.122791	-0.492247	0.113061	0.226702	-0.236934	-0.0767972	0.0125567	-0.064477	-0.277596	-0.181335	-0.323836	-0.319437	-0.210902	-0.143587	-0.137445	0.191692	-0.146831	-0.139059	-0.0565248	-0.134222	-0.249083	0.263083	-0.145208	-0.144884	0.280091	-0.170402	-0.0504375	0.372475	-0.23728	-0.0114839	-0.126518	-0.334151	0.495323	0.137797	-0.053478	-0.0743248	-0.342308	0.0504339	-0.0540868	-0.20008	-0.170402	-0.215662	-0.0892236
CRC6587	0.13298	0.124386	0.025608	-0.0796697	0.0280908	0.0134874	0.207161	-0.297741	0.14414	0.413049	-0.0264387	-0.0625872	0.0170629	0.0390351	-0.0528087	-0.0693959	-0.157333	0.0206295	0.0291536	0.102676	0.0820004	0.00523011	-0.0121563	-0.0401207	-0.040864	0.0341028	-0.113281	0.18667	-0.0125208	0.0617167	0.365037	0.0509438	0.20183	0.221799	-0.0667443	0.0333968	0.00918517	-0.150899	0.128359	0.119072	0.0620629	0.0813174	-0.216982	0.154242	0.0280908	-0.0367807	-0.0048865	0.00198608	-0.019463
CRC7201	0.0050422	0.0629796	-0.128975	-0.138669	-0.0658503	-0.356899	0.0666	-0.390837	0.214801	0.308489	-0.0975739	-0.0764584	0.0119436	-0.0422635	-0.271006	-0.149129	-0.348036	-0.341624	-0.152281	-0.00505545	-0.0377216	0.110811	-0.061563	-0.106039	-0.165315	-0.102986	-0.309202	-0.0831283	-0.161428	-0.144238	0.275499	-0.191381	-0.0120388	0.350673	-0.166731	-0.0471457	-0.0655201	-0.306468	0.0638856	0.0315258	-0.102647	-0.077124	-0.374382	0.00567096	-0.0878157	-0.217927	-0.0280369	-0.0884865	-0.00600574
CRC7443	-0.19272	0.0697734	-0.0955112	-0.109222	-0.00372908	-0.198408	0.24225	-0.337622	0.0758451	0.196543	-0.17579	-0.13159	-0.0584642	-0.0245083	-0.188671	-0.084184	-0.180607	-0.122292	-0.104637	-0.0533012	-0.054406	-0.131979	-0.173387	-0.110754	-0.14958	-0.0245083	-0.172587	-0.0162324	-0.119977	-0.0412038	0.218968	-0.0130069	0.00796133	0.15445	-0.187055	-0.00586482	-0.112287	-0.204936	0.038335	0.00548945	-0.00657744	-0.0470565	-0.258252	0.0404063	0.00478242	-0.150367	-0.110754	-0.104637	-0.0770559
CRC8911	-0.148603	0.0222494	0.0803878	-0.0418503	-0.0844065	-0.47224	0.281346	-0.493287	0.21948	0.248873	0.0489667	-0.0768048	0.252326	0.010743	-0.222963	-0.157739	-0.279594	-0.318338	-0.0818682	0.0272967	-0.00875551	-0.0306176	-0.141034	-0.0724789	-0.0728389	-0.0229455	-0.313651	-0.00359872	-0.0920485	-0.0595784	0.1428	-0.0418503	-0.0567272	0.252039	-0.20273	0.0964859	-0.0610061	-0.218575	0.175297	0.0618142	-0.0184311	-0.0804197	-0.376698	0.0195503	0.00461399	-0.194872	-0.11819	-0.0588651	-0.0379792
CRC5684	0.0989684	0.15924	-0.12612	-0.12612	-0.0498433	-0.272148	0.264265	-0.457523	0.173527	0.176008	-0.130849	-0.0108562	-0.0157367	0.0320918	-0.153317	-0.0748234	-0.253824	-0.223792	-0.107355	-0.0606857	-0.0564448	0.214245	-0.109824	-0.131686	-0.19612	-0.105163	-0.325367	0.0335845	0.000891776	-0.0569743	0.266806	-0.0855858	-0.023994	0.248069	-0.230943	0.0420141	-0.0593591	-0.246559	-0.0021637	0.101106	0.000128513	-0.0877479	-0.282636	0.0687111	-0.0710754	-0.161549	-0.131686	-0.144569	-0.104068
CRC7272	-0.192898	2.49219e-06	-0.111458	-0.122606	-0.145658	-0.190346	0.140834	-0.477758	0.0778639	0.0270109	-0.216072	-0.236989	-0.148132	-0.0663032	-0.284646	-0.143682	-0.239625	-0.21867	-0.0927494	-0.120175	-0.0989587	-0.200068	-0.26196	-0.166574	0.0124626	-0.0917965	-0.229633	-0.0143707	-0.216591	-0.126016	0.114242	-0.105676	-0.104714	0.220862	-0.263568	-0.0490921	-0.12748	-0.308248	-0.0107639	-0.0134681	-0.0588353	-0.0733396	-0.311017	-0.0339129	-0.0663032	-0.242794	-0.176642	-0.163568	-0.135804
CRC9822	-0.129152	-0.111219	-0.146854	-0.194678	-0.193734	-0.257393	0.225426	-0.219918	-0.00268192	0.0312174	-0.0699339	-0.0656105	0.0464756	-0.0484456	-0.16709	0.0100726	-0.264312	-0.123749	-0.111219	-0.0544301	-0.0454626	-0.158317	-0.143661	-0.0147165	-0.0155502	-0.108104	-0.263321	-0.0961495	-0.0729679	0.17553	0.197999	-0.00889419	-0.0699339	0.251648	-0.0138833	0.0780803	0.0283889	-0.126898	0.301031	0.126873	0.158631	0.0324278	-0.147311	0.107477	0.0678845	-0.068203	0.0332343	-0.143661	-0.0790553
CRC5452	-0.23184	-0.0394749	-0.211805	-0.126398	-0.120576	-0.364152	0.144808	-0.585726	0.046949	0.0970653	-0.160981	-0.223347	-0.160554	-0.128901	-0.23813	-0.255343	-0.26724	-0.29648	-0.0351654	-0.18856	-0.191173	-0.22201	-0.304944	-0.263569	-0.228705	-0.147386	-0.33979	-0.0853165	-0.214903	-0.113124	0.105251	-0.119746	-0.199916	-0.008039	-0.312984	-0.146541	-0.23588	-0.308249	-0.0430104	-0.0788507	-0.118917	-0.143164	-0.347541	-0.0493173	-0.129736	-0.26311	-0.249885	-0.254432	-0.143164
CRC9675	-0.309731	-0.194235	-0.19922	-0.238616	-0.128262	-0.386262	-0.0830919	-0.506567	0.0439573	-0.00586978	-0.321971	-0.108555	-0.12971	-0.113048	-0.306687	-0.231938	-0.155807	-0.304116	0.0282807	-0.147823	-0.179169	-0.205966	-0.28648	-0.283945	-0.257933	-0.257481	-0.427632	-0.142386	-0.177671	0.415042	0.222154	-0.133024	0.0521882	0.103783	-0.266779	-0.124135	-0.0449393	-0.399422	0.448824	-0.0689389	-0.131988	-0.179383	-0.473633	0.0378913	-0.150969	-0.180026	-0.200958	-0.183028	-0.270652
CRC9728	0.0382924	-0.0162805	0.0239571	-0.101666	-0.171435	-0.256982	0.137645	-0.25821	0.113144	0.149509	-0.0523334	0.00922263	0.0342828	0.168154	-0.0854878	0.00256835	-0.0980855	-0.0512678	0.0397931	0.0906347	-0.0207056	0.117414	0.0918408	-0.00437449	0.164032	0.064578	-0.141363	0.132731	0.0680142	0.134839	0.330844	-0.0188819	-0.00953897	0.367957	0.0145749	0.0662971	0.0857999	-0.100563	0.267568	0.125917	0.0755938	0.0259777	-0.283636	0.075106	-0.0238374	-0.0795015	-0.0155011	-0.0322221	0.0765689
CRC5546	-0.00919687	0.235968	-0.0163462	0.0838076	0.0842009	-0.341229	0.267477	-0.404375	0.366505	0.410448	-0.0704697	-0.0487485	0.0182285	0.0471607	-0.262615	-0.1706	-0.172008	-0.23537	-0.00584469	0.0415015	-0.061742	0.156667	-0.0547976	0.00582699	-0.109512	-0.00961645	-0.254636	0.0810518	-0.0783701	0.012041	0.226023	-0.0138189	0.000419734	0.520898	-0.114016	0.104117	-0.0117161	-0.193774	0.106054	0.0727525	0.0719596	-0.0871994	-0.325995	0.03582	0.0671929	-0.111312	0.206287	0.0350065	0.0893036
CRC8661	0.058073	0.0714787	-0.00853739	-0.0549479	-0.0159445	-0.0879212	0.188006	-0.345148	0.18654	0.419538	-0.0411421	-0.0193239	0.0321886	0.0590347	-0.105054	-0.025427	-0.186671	-0.063644	0.0429222	0.0730663	0.0587142	-0.0031742	-0.0349723	-0.0528685	-0.0549479	0.0432462	-0.11442	0.10632	-0.03258	0.081294	0.261978	0.0387033	0.0869628	0.191226	-0.067487	0.0114726	0.0154415	-0.0737978	0.202005	0.129088	0.0334939	0.00216912	-0.269156	0.0676612	-0.0200008	-0.103618	0.00516606	-0.0145949	-0.0058533
CRC6380	-0.0373015	0.0803703	0.035565	-0.0431918	0.0616742	-0.055045	0.158699	-0.075163	0.245816	0.378575	-0.0057387	0.014656	0.035565	0.0938517	-0.0618622	-0.0285109	-0.106537	-0.125604	0.138397	0.0950015	0.0561752	0.14248	0.0049025	0.00653267	-0.05462	0.0514451	-0.0419276	0.0749423	-0.0567463	-0.00656052	0.255789	-0.0491062	0.126827	0.308611	-0.0127391	0.235427	0.041938	-0.0885875	0.175462	0.174374	0.0694937	0.035565	-0.161764	0.0957674	0.0247462	-0.103456	0.0624581	0.0830767	0.0911655
CRC7507	0.326636	0.394054	0.377741	-0.00420466	0.143451	0.114806	0.115105	-0.297748	0.264541	0.349376	0.00161397	-0.0596744	0.0366712	0.0442082	-0.10689	-0.0667605	-0.184777	0.00483643	-0.030353	0.0170166	0.0246566	0.0322564	-0.0287048	0.00740923	-0.0218027	0.025926	-0.137826	0.0631892	-0.03564	0.0157393	0.344551	0.0407586	0.0541966	0.168956	-0.0718434	0.0354112	0.00548006	-0.0647323	0.0983079	0.103428	0.0665856	0.0316246	-0.225734	0.132297	-0.0244282	-0.0964937	0.191191	0.514928	0.115105
CRC7267	-0.178629	-0.0151904	-0.157783	-0.0880614	-0.0703594	-0.283982	0.259839	-0.377285	-0.0909267	-0.00164665	-0.212205	-0.123479	-0.0937978	-0.0544248	-0.167832	-0.137893	0.0402762	-0.193607	0.0138471	-0.149794	-0.131323	-0.119572	-0.168504	-0.119247	0.0645141	-0.057224	-0.209435	-0.0294731	-0.128703	-0.0553572	0.0716498	-0.0976347	-0.0628388	0.0221215	-0.137563	0.00552501	-0.13921	-0.221246	0.198319	0.0102864	-0.0457506	-0.0928401	-0.2666	-0.00254562	-0.109207	-0.220548	-0.186098	-0.133619	-0.0640895
CRC9418	-0.193828	-0.0222507	-0.0428178	-0.0953454	-0.132465	-0.329439	0.210231	-0.413067	0.141477	0.147897	-0.0424117	-0.164366	-0.118701	-0.0359295	-0.208788	-0.194279	-0.185285	-0.213352	-0.0798436	-0.098297	-0.0748516	-0.120843	-0.200156	-0.181703	-0.123847	-0.0538261	-0.241976	0.0257911	-0.0798436	0.111864	0.209208	-0.0550545	-0.0823461	0.120957	-0.252271	-0.030684	-0.132465	-0.245711	0.210572	-0.0059264	0.0575841	-0.0865267	-0.27118	0.0408173	-0.0932408	-0.194731	-0.239647	-0.158634	-0.113573
CRC7525	-0.175068	-0.218582	-0.250398	-0.30718	-0.287369	-0.286734	0.339094	-0.259086	-0.0422164	0.00622897	-0.152926	0.0323999	-0.114696	-0.116386	-0.163955	-0.132829	-0.251017	-0.185677	-0.118078	-0.0621681	-0.0104377	-0.235627	-0.172722	-0.0857071	-0.0529668	-0.139115	-0.291182	-0.0846037	-0.0481192	-0.0497333	0.337448	-0.106834	-0.0632544	0.300342	0.0201433	0.180635	-0.00416513	-0.112445	0.0710346	0.170504	0.0994678	0.133528	-0.178596	0.138734	1.48743	-0.0703358	-0.0390069	-0.0616252	0.0720244
CRC9744	-0.193858	-0.204161	-0.162854	-0.109386	-0.123211	-0.148121	0.194595	-0.219479	0.0409859	0.0786019	-0.0548811	0.011296	-0.0171045	-0.0441256	-0.101762	0.00566042	-0.149169	-0.0721591	0.0308488	0.0861868	0.00471902	-0.155469	-0.17347	-0.0906523	-0.0451001	-0.0637411	-0.213442	-0.00662595	0.0131696	0.0373079	0.313403	-0.0548811	-0.00188804	0.205698	0.0492273	0.051964	0.0136376	-0.130949	0.122223	0.146326	0.347589	0.160766	-0.0796278	0.186731	0.143763	0.142907	-0.047051	-0.0632474	0.0556049
CRC8283	0.127574	0.0918954	0.125077	0.00866205	-0.0276902	0.12007	0.546116	0.101454	0.126326	0.106842	-0.00905667	0.0447815	0.0787288	0.0902961	-0.00837114	0.0644638	-0.0836348	-0.0486803	-0.0329091	0.143084	0.0998652	0.184745	0.0851665	0.145242	0.0638121	0.0585873	-0.0771508	-0.00153371	0.0181135	0.122575	0.376978	0.0361683	0.0771149	0.283501	0.0722622	0.242043	0.0754991	0.0378287	0.172403	0.205281	0.140613	0.181144	-0.0607117	0.14555	0.0513721	0.139376	0.154148	0.138758	0.00187289
CRC7018	-0.13036	0.0327494	-0.101725	-0.0914889	-0.089043	-0.326242	0.245376	-0.461539	0.33128	0.329757	-0.110794	-0.130779	-0.0612088	0.0233605	-0.229237	-0.131618	-0.281339	-0.248214	0.867123	0.018832	-0.0704273	-0.137924	-0.175056	-0.132877	-0.14299	-0.00825629	-0.172895	0.0722575	-0.165146	0.174534	0.393821	0.00477904	-0.0592125	0.238901	0.208071	0.059453	-0.0821353	-0.284134	0.162952	0.113193	-0.0179168	0.00286945	-0.331533	0.784167	-0.0121127	-0.245488	-0.0882286	-0.0914889	-0.057219
CRC8096	-0.0953677	-0.0109818	-0.0762444	-0.0981204	-0.0767873	-0.218151	0.289308	-0.247493	0.0266525	0.0588887	-0.130724	-0.0767873	-0.0498906	0.0157451	-0.0882352	-0.0874144	-0.14916	-0.179157	-0.111407	-0.0504237	-0.0156583	-0.0638143	-0.115305	-0.0646217	-0.0708269	-0.0648909	-0.17044	-0.0466965	-0.089878	-0.0648909	0.0872737	-0.0443055	-0.000901098	0.108441	-0.100326	0.166016	-0.0697458	-0.16408	0.0231103	-0.0058034	0.0469778	-0.0665074	-0.205332	0.0672664	-0.0289912	-0.168124	-0.136937	-0.0920714	-0.0216559
CRC8179	-0.293719	-0.25082	-0.333704	-0.300307	-0.356693	-0.367893	0.0731803	-0.481209	-0.0863104	0.0613457	-0.17244	-0.157785	-0.116873	-0.126353	-0.343026	-0.112519	-0.412693	-0.264442	-0.189918	-0.1176	-0.174707	-0.283486	-0.320252	-0.0280857	-0.123429	-0.211098	-0.322765	-0.111795	-0.0222883	-0.0859546	0.333345	-0.0647693	-0.127817	0.299163	-0.00907578	0.1681	-0.0148202	-0.150699	0.191473	0.179686	0.105934	-0.0325348	-0.24644	0.256317	0.0291942	-0.1176	0.0712677	-0.274135	-0.0746171
CRC5643	-0.0690168	0.089198	-0.0880153	-0.0278874	0.0802685	-0.107947	0.310233	-0.193073	0.164919	0.323663	0.0396948	0.0829532	0.0790738	0.070983	-0.0275656	0.00551347	-0.0473267	0.0555756	-0.0512462	0.0903844	0.112743	0.134473	0.0580033	0.0634509	0.0915698	0.0652622	-0.0237099	0.0826551	0.0479624	0.193355	0.336969	0.0430688	0.127266	0.270224	0.0814623	0.253904	0.0628466	-0.00458418	0.172221	0.141072	0.145074	0.0691789	-0.106248	0.101019	-0.013478	-0.0115675	0.0421494	0.0323058	0.0718842
CRC6247	-0.104114	0.113302	-0.0968709	-0.0571164	0.00727122	-0.177009	0.333862	-0.276429	0.192601	0.251433	-0.0354545	0.00443824	-0.00338127	0.0373795	-0.124513	-0.0416628	-0.194805	-0.0821166	-0.0953507	0.00656349	0.0248524	-0.0445936	-0.0548986	-0.0442269	-0.0571164	0.067551	-0.0794842	0.0743211	-0.0438603	-0.00837947	0.244246	0.0234538	0.0456709	0.393004	-0.0991542	0.0977692	0.0139773	-0.174198	0.153496	0.108363	0.0307815	0.0366864	-0.18184	0.0864277	0.0366864	-0.131506	-0.0526842	-0.0307249	0.0304334
[truncated: 83 more rows]
[truncated: 1,736 more columns]
