# Supplementary material for: Specific Cryptosporidium antigens associate with reinfection immunity and protection from cryptosporidiosis
Source: J Clin Invest. 2023 Aug 15;133(16):e166814. doi: 10.1172/JCI166814 (PMC10425216; doi:10.1172/JCI166814)
Supplement: Supporting data values [file jci-133-166814-s098.xlsx]

## Sheet: Fig1A_Errbarplot_Data
Antigen	Median	IQR1	IQR2	Color
cgd3_1660	0.514692	0.636262	0.319774	grey40
cgd5_810_s1	0.436889	0.56592	0.207316	grey40
cgd8_860_s2	0.436339	0.542665	0.346691	grey40
cgd7_2990	0.435105	0.560786	0.318686	grey40
Chro.30475_s2	0.414771	0.491083	0.340101	grey40
Chro.60420	0.387162	0.473703	0.318555	red
cgd8_1740_s2	0.385739	0.521798	0.211687	grey40
Chro.30470	0.378512	0.494192	0.279687	grey40
cgd3_350	0.367398	0.461125	0.275605	grey40
Chro.70267_s2	0.36254	0.499967	0.271287	red
cgd8_3530	0.347764	0.524016	0.143325	grey40
Chro.20103	0.327802	0.401895	0.253219	grey40
cgd7_4340_s1	0.325428	0.410024	0.242897	red
Chro.30211	0.324508	0.427214	0.253371	grey40
cgd7_4530_s2	0.322647	0.46235	0.236216	grey40
cgd2_4380-m2	0.320251	0.448827	0.205569	grey40
cgd2_2610_s4	0.318707	0.398825	0.241996	grey40
Chro.10099	0.316599	0.424148	0.217331	grey40
cgd6_5380_s2	0.315502	0.394362	0.23377	grey40
cgd1_150	0.314998	0.395695	0.227911	grey40
cgd5_3390_s1	0.314945	0.38767	0.24412	grey40
cgd6_3800	0.311595	0.375419	0.244407	grey40
cgd3_3430_s2-m1	0.305371	0.42055	0.1862	grey40
Chro.20459_s2	0.303293	0.374258	0.241147	grey40
Chro.30478	0.302022	0.383826	0.205124	grey40
cgd8_3670	0.297448	0.43767	0.142175	grey40
cgd3_4280_s1	0.295425	0.390088	0.161199	grey40
cgd3_3370_s2	0.294445	0.365805	0.232928	grey40
Chro.70432	0.288691	0.365211	0.216498	grey40
cgd3_530_s3	0.287606	0.364506	0.219819	grey40
cgd4_3530_s1	0.287283	0.394021	0.213304	grey40
Chro.30306	0.286647	0.37943	0.194494	grey40
cgd3_4220_s2	0.284641	0.389751	0.209373	grey40
cgd2_1950	0.279357	0.367399	0.201254	grey40
cgd8_4420_s2	0.274283	0.365872	0.0737239	grey40
cgd3_4280	0.270389	0.379926	0.149972	grey40
cgd7_5090	0.269982	0.350983	0.209871	red
cgd6_4680	0.269005	0.378431	0.115287	grey40
cgd7_4020_s2-m2	0.266926	0.553914	0.153398	red
cgd7_4020_s3-m2	0.265964	0.658177	0.13391	red
cgd7_5500_s1	0.263647	0.383333	0.180228	grey40
cgd1_670-m2	0.258338	0.33164	0.191245	grey40
Chro.80604	0.257623	0.398378	0.148973	red
cgd5_2600	0.255722	0.31714	0.183151	grey40
cgd8_2280	0.254564	0.324292	0.209788	grey40
cgd7_5260	0.254545	0.318718	0.186691	grey40
Chro.80317_s2	0.252534	0.325532	0.185371	grey40
cgd6_2690	0.251579	0.344413	0.16327	grey40
cgd5_3570_s2	0.251546	0.316857	0.190119	grey40
cgd4_3150	0.248589	0.309791	0.189963	grey40
cgd8_2180	0.248006	0.310612	0.183785	grey40
cgd1_1520_s2-m1	0.245657	0.317991	0.16116	red
cgd7_1760_e2_s1	0.244027	0.315853	0.163675	grey40
cgd7_3670	0.242511	0.305094	0.185102	grey40
Chro.70431	0.242146	0.326605	0.166406	grey40
Chro.20278_s4	0.235661	0.333805	0.160456	grey40
Chro.20104_s2	0.230174	0.302662	0.148815	grey40
Chro.70238	0.228086	0.293575	0.138982	grey40
Chro.20103_s2	0.227691	0.303986	0.167378	grey40
cgd6_5310_s1	0.227465	0.298757	0.160109	grey40
Chro.80205	0.226904	0.283655	0.16502	grey40
cgd3_530_s1	0.224367	0.283674	0.161097	grey40
Chro.60607	0.224236	0.294439	0.153736	grey40
Chro.80295	0.223979	0.275737	0.163347	grey40
Chro.70497	0.223437	0.315913	0.124946	grey40
Chro.70424_US	0.223087	0.302515	0.132954	grey40
cgd8_2480	0.222856	0.292155	0.123227	grey40
cgd8_2910_s1	0.222187	0.330237	0.0817713	grey40
cgd1_670_s1-m2	0.221933	0.298961	0.16807	red
cgd8_1160	0.220061	0.273172	0.165156	grey40
Chro.80317_s1	0.218583	0.28132	0.147744	grey40
Chro.50235_s2	0.218194	0.275613	0.163049	grey40
Chro.30474_s1_US	0.217275	0.280634	0.15854	grey40
cgd8_2070	0.216598	0.273954	0.171113	grey40
cgd2_930_s2	0.216074	0.298888	0.129778	grey40
cgd4_2430	0.215838	0.281792	0.13962	grey40
Chro.20103_s1	0.215806	0.286019	0.150268	grey40
cgd5_3570_s1	0.215123	0.292322	0.139299	grey40
Chro.20278_s3	0.214997	0.342145	0.0793695	grey40
Chro.20104	0.214952	0.284412	0.151488	grey40
Chro.10421	0.214555	0.282867	0.151876	grey40
cgd7_5020	0.212802	0.281387	0.136298	grey40
cgd7_770_s2	0.210092	0.278677	0.142323	grey40
Chro.70043_US	0.20966	0.286542	0.11783	grey40
cgd3_1690	0.209393	0.360323	0.109269	grey40
cgd5_3410	0.209378	0.274969	0.15195	grey40
Chro.80081	0.209231	0.282976	0.128894	grey40
cgd3_720_nt32763-35087	0.20821	0.304842	0.0708143	grey40
cgd5_3210_s2	0.208037	0.273812	0.162051	grey40
cgd4_2370	0.207979	0.32255	0.0615539	grey40
cgd7_4920	0.207776	0.309395	0.122108	red
cgd6_1100	0.20756	0.265644	0.145953	grey40
Chro.20459_s1	0.205952	0.275676	0.130789	grey40
cgd2_4270_s2-m2	0.205625	0.283236	0.126303	grey40
cgd3_4070	0.204631	0.249491	0.156864	grey40
cgd7_2340_s1	0.204435	0.279223	0.141391	grey40
cgd4_770	0.203101	0.297351	0.133788	grey40
cgd4_3530	0.203056	0.27738	0.148377	grey40
Chro.70161	0.202838	0.265186	0.143511	grey40
cgd6_3480_e2	0.202605	0.255142	0.133321	grey40
cgd8_4940_s1	0.20186	0.254195	0.15026	grey40
cgd7_4080	0.20167	0.262197	0.145682	grey40
cgd6_2900	0.201168	0.286034	0.15302	red
cgd7_1430	0.200856	0.264951	0.149388	grey40
Chro.20233_US	0.200685	0.263161	0.137648	grey40
Chro.30469_s1	0.200197	0.264197	0.139405	grey40
cgd5_2840_s3	0.199691	0.273187	0.110569	grey40
Chro.10423	0.199374	0.299472	0.114744	grey40
Chro.70197	0.198741	0.285193	0.117581	grey40
cgd3_4180_s1-m2	0.198319	0.263307	0.131095	grey40
cgd8_3270	0.198192	0.269523	0.142359	grey40
cgd2_3230	0.198015	0.264583	0.13949	grey40
Chro.30474_s2	0.196241	0.266167	0.113474	grey40
Chro.20348	0.194132	0.315487	0.104356	red
cgd1_1680-m1	0.193732	0.265708	0.119075	grey40
Chro.70267	0.193286	0.253784	0.115693	grey40
cgd8_2060	0.192233	0.293519	0.0774748	grey40
cgd4_3450_s1	0.190644	0.244777	0.129741	grey40
cgd7_2310	0.190578	0.257447	0.135009	grey40
cgd6_5170	0.190364	0.276982	0.113494	grey40
cgd3_4270_s1	0.189662	0.312343	0.0879209	grey40
cgd2_2610_s2	0.188839	0.259837	0.120682	grey40
cgd7_2530_s2-m2	0.188424	0.27529	0.0280279	grey40
cgd7_5500_s2	0.188002	0.268068	0.0998545	grey40
cgd6_950	0.187825	0.337087	0.0930519	red
cgd2_920	0.186371	0.267803	0.126435	grey40
CmeUKMEL1_10725	0.186237	0.304001	0.0946744	grey40
Chro.60014	0.185567	0.266136	0.132748	grey40
cgd8_1400	0.184945	0.37208	0.079798	red
cgd7_280	0.184877	0.275892	0.109503	grey40
cgd4_230	0.18461	0.293458	0.0961124	grey40
Chro.30470_s1	0.183746	0.280923	0.100271	grey40
cgd8_5220	0.183641	0.3016	0.0895256	grey40
cgd7_1160_s1	0.183208	0.297898	0.11131	red
cgd8_1610_s3	0.182724	0.224994	0.137106	grey40
cgd6_4020_s2	0.181944	0.255814	0.113338	grey40
cgd4_3830_s2	0.181395	0.25383	0.115775	grey40
cgd3_720_nt17545-32763_s3	0.180325	0.242545	0.133357	grey40
Chro.20293_s3	0.179475	0.253311	0.112415	grey40
cgd7_1850_s2	0.179446	0.234368	0.111566	grey40
cgd3_4260_s1-m2	0.179251	0.237598	0.123589	grey40
Chro.30468	0.179204	0.232078	0.135313	grey40
cgd5_1490_s2	0.179042	0.244182	0.109511	grey40
cgd4_3470	0.178258	0.229255	0.128277	grey40
cgd8_1600	0.177428	0.23768	0.129779	grey40
cgd7_5480_s1	0.176801	0.230904	0.0921979	grey40
cgd6_1960	0.175635	0.262471	0.0956941	grey40
Chro.50392_s2_US	0.173506	0.234989	0.114487	grey40
Chro.20278_s1	0.170393	0.24969	0.100825	grey40
cgd7_2340_s3	0.170189	0.223565	0.120171	grey40
cgd6_4050	0.168877	0.222869	-0.00127447	grey40
Chro.10174_US	0.168394	0.250298	0.0857784	grey40
Chro.20398	0.168028	0.272907	0.0921321	red
Chro.70203_s1	0.167726	0.223506	0.104516	grey40
cgd6_5310	0.167614	0.24827	0.111079	grey40
cgd5_1540	0.167542	0.236701	0.11875	grey40
Chro.80081_s2	0.167348	0.240842	0.108559	grey40
cgd2_920_s1	0.16593	0.236271	0.0810268	grey40
cgd3_4210	0.164546	0.234237	0.0989076	grey40
Chro.30474	0.164039	0.235957	0.118252	grey40
cgd7_3870	0.16384	0.231218	0.0974673	grey40
Chro.70447_US	0.16383	0.241818	0.0911523	grey40
Chro.20090	0.162727	0.239568	0.0938374	grey40
Chro.10078_US	0.162156	0.231238	0.0691976	grey40
Chro.80088	0.161839	0.218182	0.101948	grey40
cgd4_2760	0.159956	0.229653	0.0945985	grey40
cgd3_4270_s2	0.159184	0.259832	0.0485243	grey40
Chro.30470_s2	0.158396	0.225174	0.0774445	grey40
cgd2_3480	0.158294	0.243471	0.0987959	grey40
Chro.80011	0.15827	0.223784	0.100743	grey40
cgd4_3230	0.15788	0.237838	0.0873946	grey40
cgd5_2680_s1	0.157761	0.218494	0.103244	grey40
cgd7_1160_s2	0.157403	0.273298	0.0819186	grey40
Chro.30475_s1	0.156786	0.229787	0.0984975	grey40
cgd3_650	0.156784	0.227582	0.091957	grey40
cgd7_5480_s3	0.156603	0.223963	0.0877726	grey40
Chro.50023	0.156168	0.287434	0.0591307	grey40
cgd3_720_nt1-17544_s2	0.15613	0.216741	0.0958707	grey40
cgd6_880_s2	0.155688	0.20927	0.102616	grey40
cgd3_2320	0.155405	0.22317	0.0863329	grey40
cgd2_2610_s1	0.155247	0.207043	0.110158	grey40
cgd6_880_s3	0.155169	0.207091	0.106662	grey40
cgd5_2020	0.154057	0.295397	0.0455972	red
Chro.80329_US	0.153657	0.219231	0.0951477	grey40
cgd1_1870	0.153295	0.259214	0.0547271	grey40
cgd6_3290_s3	0.153145	0.281155	0.0803608	red
cgd6_4370	0.152646	0.236039	0.0778318	grey40
Chro.50052	0.152612	0.209703	0.0984209	grey40
cgd8_2910	0.151718	0.220881	0.0896995	grey40
cgd2_1650	0.151466	0.223561	0.0822185	grey40
cgd4_3830_s1	0.151454	0.199293	0.102674	grey40
Chro.70500_s1	0.151242	0.231989	0.0506752	grey40
Chro.60520	0.150873	0.216672	0.0758063	grey40
cgd3_2470	0.150478	0.217132	0.0969352	grey40
cgd5_3910	0.150403	0.202065	0.0840591	grey40
cgd8_710_s3	0.150326	0.227129	0.0422164	grey40
Chro.10424	0.149949	0.234531	0.0821164	grey40
cgd6_3390_s2	0.149907	0.206085	0.0963249	grey40
cgd8_2670	0.149812	0.222611	0.0782565	grey40
Chro.10175_US	0.149415	0.21331	0.0870598	grey40
Chro.70426	0.148815	0.202368	0.0970076	grey40
Chro.20382	0.148363	0.224898	0.0849455	grey40
cgd5_3200	0.147886	0.224365	0.0706109	grey40
Chro.20468	0.147856	0.22223	0.0838721	grey40
cgd7_5120	0.147005	0.203995	0.0950779	grey40
CHUDEA7_4680	0.146681	0.230819	0.0764228	grey40
cgd3_720_nt17545-32763_s7	0.146182	0.201113	0.0902382	grey40
Chro.70167	0.14614	0.201677	0.0937338	grey40
Chro.20292	0.146089	0.187563	0.0991434	grey40
cgd8_710_s2	0.145864	0.220241	0.090912	grey40
cgd3_4260-m2	0.145558	0.220678	0.0824708	grey40
cgd5_3430	0.145275	0.228004	0.0865358	grey40
cgd8_4940_s2	0.145052	0.19595	0.096316	grey40
cgd5_3960	0.145047	0.341239	0.0454371	grey40
cgd5_2840_s4	0.144399	0.200119	0.0861758	grey40
Chro.30483	0.14359	0.235932	0.0575496	grey40
cgd1_3790	0.143045	0.286194	0.0761721	grey40
cgd8_920	0.14292	0.191444	0.0792809	grey40
Chro.10193	0.14284	0.198086	0.0909608	grey40
Chro.70046	0.142286	0.204011	0.0729473	grey40
cgd7_3120	0.142264	0.220813	0.0139687	grey40
cgd6_3160	0.14211	0.198828	0.080586	grey40
cgd2_3490_s2	0.14202	0.206743	0.0808844	grey40
cgd3_490	0.141868	0.223738	0.0726009	grey40
Chro.80081_s1	0.14143	0.201348	0.0866299	grey40
cgd8_150	0.141143	0.247678	0.0390382	grey40
cgd8_2720_s2	0.141108	0.24431	0.0493325	grey40
Chro.20349	0.141097	0.196401	0.0855636	grey40
cgd5_950	0.140797	0.240528	0.0637185	grey40
cgd5_810_s3	0.140713	0.219081	0.0730054	grey40
cgd1_1510-m1	0.139877	0.274189	0.0239264	grey40
cgd2_920_s2	0.138936	0.222359	0.0554459	grey40
cgd7_4680	0.1388	0.203792	0.0804378	grey40
cgd3_4190_s1	0.138766	0.244317	0.0245694	grey40
Chro.30469_s2	0.138422	0.194422	0.0857878	grey40
cgd8_2580	0.137784	0.2388	0.0655239	grey40
Chro.30065	0.13766	0.196763	0.0732925	grey40
cgd3_4250_s2	0.137539	0.200239	0.0848931	grey40
cgd8_5293_e3	0.137265	0.195427	0.074847	grey40
cgd5_2740	0.13686	0.40852	0.0094611	red
Chro.70298_s2	0.136821	0.196225	0.0888538	grey40
Chro.10432-m2	0.136654	0.186069	0.0812076	grey40
cgd7_770_s1	0.136312	0.193426	0.0879393	grey40
cgd8_5300	0.136289	0.224314	0.0640481	grey40
cgd4_910	0.135676	0.196546	0.0703314	grey40
cgd7_3380	0.135635	0.186063	0.0849277	grey40
cgd6_1170_e2	0.135232	0.230376	0.0696656	grey40
cgd6_4840_e1_s1	0.134963	0.22629	0.0693586	grey40
cgd6_2100	0.13487	0.19155	0.0766343	grey40
cgd1_1140	0.134736	0.194301	0.0826157	grey40
cgd6_1450	0.134557	0.218774	0.0437768	grey40
cgd2_1450	0.134273	0.211777	0.0674558	grey40
cgd6_3390_s1	0.133387	0.192175	0.0539384	grey40
cgd7_4933_e4	0.13298	0.214097	0.0529004	grey40
cgd7_5480_s2	0.132935	0.193804	0.0706944	grey40
cgd1_2770_s1	0.13288	0.209421	0.0490705	grey40
cgd4_770_s2_US	0.132802	0.181542	0.0735237	grey40
cgd4_850_s2	0.132344	0.230028	0.0450076	grey40
cgd6_2980	0.132052	0.205996	0.0544995	grey40
cgd3_1100	0.131778	0.275387	0.0484085	grey40
cgd7_2370	0.131528	0.188584	0.0616944	grey40
cgd5_370	0.131521	0.272533	0.0598396	red
cgd1_3780	0.131384	0.19042	0.0829589	grey40
cgd8_770_s2	0.131291	0.190495	0.0798146	grey40
Chro.30186	0.130437	0.214014	0.0261675	grey40
cgd3_4240_s2	0.130269	0.211298	0.0621094	grey40
Chro.80611	0.130047	0.189173	0.0772726	grey40
cgd8_3920	0.129462	0.177481	0.0820305	grey40
cgd6_4940	0.129179	0.193764	0.0487307	grey40
Chro.60310	0.128998	0.19806	0.0678279	grey40
cgd3_720_nt1-17544_s1	0.128487	0.183264	0.0567892	grey40
Chro.40403_s2	0.128337	0.215835	0.0234357	grey40
cgd5_2290	0.126859	0.26116	0.060713	red
cgd2_650	0.126526	0.181978	0.0675266	grey40
Chro.40403_s1	0.126472	0.205243	0.0545708	grey40
cgd4_4450	0.126272	0.192871	0.0508437	grey40
cgd5_810	0.126206	0.203324	0.0559528	grey40
Chro.60352	0.125337	0.168912	0.087043	grey40
cgd5_3900_s1	0.124861	0.289531	0.00322734	grey40
cgd3_4180_s2-m2	0.124161	0.188394	0.0494405	grey40
cgd7_1730_s1	0.123783	0.191703	0.0590071	grey40
Chro.70213	0.12328	0.216897	0.0458194	red
cgd1_3790_s2	0.123216	0.207701	0.0420777	grey40
cgd8_1970	0.123038	0.189983	0.0670104	grey40
cgd8_2680	0.123036	0.277304	0.0227287	red
Chro.80040	0.122776	0.214006	0.0562665	grey40
cgd1_3550-m1	0.122409	0.224004	0.0434212	grey40
Chro.80605	0.122217	0.17223	0.0668203	grey40
cgd5_3140_s3	0.122041	0.188962	0.0499376	grey40
cgd1_620	0.121628	0.18645	0.0609022	grey40
Chro.80537	0.121499	0.176845	0.0617077	grey40
CHUDEA6_1170_e2of2	0.121496	0.313241	0.0224733	red
cgd5_2660	0.121336	0.175566	0.0652952	grey40
cgd8_4860_e1	0.120874	0.178984	0.0616696	grey40
cgd6_670_s1	0.120834	0.20603	0.0475106	grey40
cgd6_4560_s3	0.120779	0.167674	0.0665934	grey40
cgd2_2760-m1	0.120588	0.210609	0.0550576	grey40
Chro.70496	0.120433	0.16453	0.0736308	grey40
cgd7_2620_s1	0.120401	0.211337	0.0619202	red
cgd8_1760-m2	0.120294	0.168679	0.0738942	grey40
cgd4_3480	0.119861	0.18439	0.0567274	grey40
Chro.50235_s3	0.119496	0.218459	0.0592697	grey40
cgd5_2190	0.119402	0.17175	0.0498803	grey40
cgd2_3670	0.119108	0.172653	0.059514	grey40
cgd8_380	0.11909	0.171605	0.0473473	grey40
Chro.60585	0.118968	0.198162	0.0106311	grey40
Chro.10146_s1	0.118663	0.166529	0.0716166	grey40
Chro.20277_US	0.118574	0.186256	0.0699837	grey40
cgd5_1423_e3	0.118198	0.189308	0.0269879	grey40
cgd1_1520_s1-m2	0.117763	0.175146	0.0662832	grey40
cgd2_2000_e2	0.117644	0.208683	0.0566188	grey40
Chro.50235_s1	0.117444	0.197056	0.046495	grey40
Chro.10146_s2	0.115846	0.190941	0.0514265	grey40
Chro.50240_s1	0.114896	0.157761	0.0754778	grey40
Chro.60626_s1	0.114567	0.180911	0.0634616	grey40
cgd8_1420_s1	0.114552	0.191664	0.0421446	grey40
cgd8_2330_s2	0.11455	0.149699	0.0635513	grey40
cgd6_3880	0.114401	0.210275	0.057828	red
cgd2_1200	0.114196	0.332024	0.0248471	red
cgd8_4690_s2	0.114159	0.208032	-0.0388747	grey40
Chro.10146_s3	0.113963	0.161831	0.057777	grey40
cgd6_1510	0.113333	0.180648	0.0552023	grey40
Chro.70500_s2	0.113328	0.224355	0.0320867	grey40
cgd7_4310_s1	0.113056	0.211516	-0.00592482	grey40
cgd8_1420_s2	0.11257	0.205501	0.0442529	grey40
Chro.70267_s1	0.112569	0.184849	0.0590732	red
cgd4_420	0.112477	0.156121	0.0671422	grey40
cgd8_910_s1	0.112439	0.205611	0.0414566	red
cgd6_2090_s1	0.112336	0.201856	0.0294101	grey40
cgd6_5310_s2	0.112193	0.163893	0.0556339	grey40
cgd5_4130	0.111852	0.294388	0.0407512	grey40
Chro.30469	0.111594	0.157499	0.0613385	grey40
cgd4_690_s1	0.111209	0.171385	0.0441054	grey40
Chro.70298	0.111173	0.166918	0.0571796	grey40
CHUDEA6_2310	0.109871	0.188347	0.0450886	grey40
Chro.10039	0.109871	0.157625	0.0373962	grey40
cgd1_760	0.109718	0.176002	0.0275288	grey40
cgd3_820	0.109252	0.16169	0.0476246	grey40
Chro.70410	0.108884	0.19066	0.027272	grey40
cgd5_1490_s3	0.108706	0.181064	0.0432822	grey40
cgd4_770_s1_US	0.10853	0.173886	0.05037	grey40
Chro.40106	0.108477	0.157484	0.0573968	grey40
cgd4_690_s2	0.108155	0.194799	0.0452353	grey40
cgd8_3590	0.107899	0.205036	0.0172934	grey40
Chro.60607_s1	0.107854	0.185471	0.0397249	grey40
cgd7_5510	0.107834	0.193507	0.0194345	grey40
cgd8_4950_s1	0.107642	0.163673	0.0573984	grey40
cgd8_1170	0.107617	0.153824	0.0662333	grey40
cgd8_3540-m1	0.107331	0.202925	0.0337555	grey40
cgd6_4340_s2	0.107194	0.158902	0.0324069	grey40
cgd3_4180-m2	0.106665	0.156356	0.0569238	grey40
cgd7_4190_s1	0.106595	0.14971	0.0601941	grey40
cgd4_4240_s2	0.105992	0.186643	0.0146276	grey40
cgd8_700_s2-m2	0.105593	0.162213	0.0602891	grey40
cgd8_910_s2	0.10542	0.175538	0.0445967	grey40
cgd5_4220	0.105312	0.169077	0.0402725	grey40
cgd6_1360	0.105047	0.167271	0.0527133	grey40
Chro.20293_s1	0.104719	0.173877	0.0410429	grey40
cgd1_1680_s1	0.104672	0.187125	0.0367873	grey40
cgd4_200_s1	0.104617	0.229911	0.0420899	red
cgd5_2910	0.104439	0.183926	0.0459126	red
Chro.10160	0.104264	0.16191	0.0527456	grey40
cgd2_1290	0.103897	0.148971	0.0537345	grey40
cgd7_4420	0.103687	0.166134	0.0585683	grey40
CHUDEA7_1280	0.103481	0.204127	0.00931063	red
cgd3_3370_s1	0.103362	0.172851	0.00533762	grey40
cgd7_4490	0.103218	0.177091	0.0403887	grey40
cgd5_2560	0.103068	0.152812	0.0650704	grey40
cgd6_2710	0.102517	0.154517	0.0433228	grey40
cgd3_720_nt1-17544_s6	0.102299	0.17537	0.0226565	grey40
cgd1_230	0.101669	0.168581	0.0516182	grey40
cgd3_2080_s3	0.100792	0.17012	0.0454875	grey40
cgd3_1520	0.100468	0.171651	0.0525203	grey40
cgd2_4350_s2	0.100301	0.193522	0.0107267	grey40
cgd7_5110	0.100301	0.154576	0.057054	grey40
Chro.50157	0.100182	0.164334	0.0385278	grey40
Chro.70296_s1	0.100021	0.150775	0.0429931	grey40
cgd2_3990	0.0995118	0.176783	0.0324658	grey40
Chro.80416_US	0.0994806	0.153287	0.0392329	grey40
cgd8_3140	0.0994771	0.233708	0.0385262	red
cgd4_2720	0.0994162	0.163945	0.0276429	grey40
cgd7_770	0.0991643	0.170605	0.0396073	grey40
Chro.70593	0.0988958	0.145391	0.0579409	grey40
cgd8_4320	0.0985836	0.204539	0.0210428	red
cgd3_4170_s2	0.098175	0.16496	0.0344802	grey40
cgd8_1720	0.0981717	0.209036	0.0214849	grey40
cgd5_3390_s2	0.0980604	0.156254	0.0448997	grey40
cgd3_330	0.0976094	0.147119	0.0532675	grey40
cgd7_2770	0.0975957	0.158255	0.0442843	grey40
Chro.30212	0.0975646	0.160257	0.0404905	grey40
cgd7_5050_s2	0.0975168	0.143737	0.0490819	grey40
cgd8_2530	0.0969884	0.155813	0.0497235	grey40
Chro.30479	0.0967941	0.152002	0.0461491	grey40
cgd1_3740_s2	0.0967242	0.151306	0.0528405	grey40
cgd7_310	0.096565	0.155691	0.0408993	grey40
Chro.20229_US	0.0964211	0.176003	0.018594	grey40
cgd4_2720_s2	0.0963512	0.153061	0.0484032	grey40
cgd8_660_s1	0.0959157	0.175647	0.0353521	grey40
cgd7_2340_s2	0.0957496	0.152697	0.0351871	grey40
cgd7_2750	0.0955927	0.152282	0.0446641	grey40
cgd8_1700	0.0955345	0.152614	0.0517484	grey40
cgd2_1780	0.0949631	0.143273	0.0466335	grey40
cgd6_2920	0.0949581	0.156008	0.0238968	grey40
Chro.80354	0.0948478	0.148565	0.0489853	grey40
cgd8_4490	0.0947658	0.14531	0.0417034	grey40
cgd8_700_s3-m1	0.094605	0.162736	0.040388	grey40
cgd2_4370	0.094116	0.158118	0.0482086	grey40
cgd7_4950	0.0939748	0.201292	0.0174176	red
cgd2_3360	0.0933429	0.150257	0.0398438	grey40
Chro.50394	0.0932274	0.163605	0.0275782	grey40
Chro.80406	0.0929649	0.163035	0.030592	grey40
cgd4_1470	0.0927818	0.202937	0.0354334	grey40
cgd1_3740_s1	0.0927403	0.142129	0.0499869	grey40
cgd2_3030	0.0923392	0.169894	0.0301316	grey40
cgd5_1950	0.0920364	0.164647	0.0342331	grey40
cgd6_670_s2	0.0920227	0.136286	0.0445287	grey40
Chro.70238_s1	0.0918781	0.149781	0.0363563	red
cgd5_2850	0.0916763	0.13809	0.0321003	grey40
cgd4_3440	0.0914063	0.169412	0.0387933	grey40
cgd7_4530	0.0905304	0.161578	0.0296175	grey40
cgd4_980	0.0901831	0.143956	0.0332684	grey40
cgd5_3140_s1	0.0900602	0.150963	0.037485	grey40
cgd8_4830	0.0900529	0.172998	0.00364417	grey40
cgd8_420	0.0899854	0.146041	0.0375167	grey40
cgd5_4010	0.0898696	0.143097	0.0255262	grey40
cgd5_1490_s4	0.089765	0.134348	0.0425924	grey40
cgd7_3870_s1	0.0894731	0.142104	0.0264524	grey40
Chro.60607_s2	0.0894185	0.158504	0.00815245	grey40
Chro.70500_s3	0.0890929	0.170757	0.00457318	grey40
cgd7_1830-m1	0.0890807	0.146291	0.02795	grey40
cgd5_2590	0.0888177	0.256682	0.0265161	red
Chro.60130	0.0888036	0.166515	0.0248428	grey40
cgd3_720_nt17545-32763_US	0.088186	0.136739	0.0386632	grey40
cgd1_1520_s3-m1	0.0878006	0.152265	0.0328756	grey40
cgd3_4250	0.0875776	0.162344	0.0188558	grey40
cgd4_640_s1	0.0874932	0.151926	0.0451949	grey40
cgd5_2750	0.0874726	0.145313	0.0249499	grey40
cgd7_4160-m1	0.0873789	0.171233	0.00410036	grey40
cgd5_1310	0.0873194	0.170278	-0.00943905	grey40
cgd3_4270	0.087303	0.164437	0.0103678	grey40
cgd7_1810	0.0871568	0.15316	0.0236919	grey40
cgd5_2690	0.0871184	0.144915	0.0423832	grey40
cgd5_3420_s4	0.0867254	0.162482	0.0308611	grey40
cgd7_4340_US	0.0865719	0.136918	0.0280672	grey40
cgd2_660	0.0864529	0.172004	0.000585944	grey40
cgd6_5380_s1	0.0863376	0.148321	0.0169408	grey40
cgd7_580_s2	0.0862873	0.161549	0.0253813	grey40
cgd5_2130_s2	0.0861843	0.18264	0.0240969	red
Chro.20278_s2	0.0859939	0.191035	-0.0161504	grey40
cgd3_1400_s2	0.0858744	0.152672	0.0206485	grey40
cgd7_4530_s1	0.0858457	0.137235	0.0311729	grey40
Chro.10144	0.0857762	0.157106	0.0366861	grey40
cgd4_200_s3_US	0.0857729	0.16954	0.0247778	grey40
Chro.60427_s1	0.0856254	0.13263	0.0379507	grey40
Chro.60626	0.0853061	0.159419	0.0187577	grey40
cgd7_5500	0.0853053	0.139796	0.025708	grey40
Chro.80209	0.0852068	0.187559	0.0290576	red
cgd3_1130	0.085017	0.190948	0.0192396	grey40
cgd6_2090_s2	0.0845364	0.158508	0.0194779	grey40
cgd5_2080_s3	0.0845125	0.138203	0.0217371	grey40
Chro.30085	0.0844456	0.140592	0.0374835	grey40
cgd8_3830_e1	0.0843018	0.153995	0.0286864	grey40
Chro.20104_s1	0.0842238	0.132807	0.0432987	grey40
cgd5_2680	0.0835305	0.137605	0.0377625	grey40
Chro.40417	0.0835143	0.168364	0.00705567	grey40
cgd6_2330	0.0834462	0.138369	0.0373695	grey40
cgd7_4340_s4	0.0833464	0.135056	0.0329206	grey40
cgd8_700_s1-m1	0.0830603	0.146408	0.0273812	grey40
cgd3_1710	0.0829136	0.1381	0.0326698	grey40
cgd6_4840_e1	0.0823733	0.152108	0.013881	grey40
cgd5_1440_s1	0.0820725	0.153116	-0.00651831	grey40
cgd7_3800_s1	0.0817585	0.152033	0.0190026	grey40
cgd3_4260_s2-m2	0.0811994	0.132381	0.0297622	grey40
cgd8_4950	0.0808086	0.133945	0.0189333	grey40
cgd1_2220	0.0807355	0.131493	0.0387965	grey40
Chro.60606	0.0805139	0.160721	-0.008596	grey40
cgd7_1850_s1	0.0803591	0.132848	0.0168083	grey40
cgd7_4340_s2	0.0801493	0.144485	0.0158129	grey40
cgd7_1350	0.0800313	0.137059	0.0272578	grey40
cgd2_390	0.0799433	0.138917	0.0288816	grey40
cgd8_2970	0.079911	0.17171	0.00872515	grey40
Chro.80371_US	0.079878	0.135919	0.0324106	grey40
cgd8_3560	0.0796347	0.171477	-0.0280709	grey40
Chro.60058_US	0.0794503	0.174329	0.0178394	grey40
Chro.60419	0.0791614	0.136676	0.0287248	grey40
cgd2_1090	0.0788145	0.149289	0.0228947	grey40
cgd4_4270	0.0786672	0.15664	0.0204227	grey40
cgd7_4120	0.0778022	0.138125	0.0202207	grey40
Chro.30074	0.077443	0.169327	-0.00472304	grey40
cgd4_3720_s2	0.0773423	0.12673	0.0355159	grey40
cgd3_720_nt1-17544_s3	0.0772073	0.129438	0.0204942	grey40
cgd5_3570	0.0771878	0.134607	0.0305167	grey40
cgd3_460	0.0770563	0.125728	-1.02583	grey40
cgd6_1580	0.0769506	0.16044	0.0219348	grey40
cgd6_900	0.076727	0.147018	0.0250609	grey40
Chro.60022	0.076424	0.169705	-0.0359636	grey40
cgd5_2920	0.076157	0.130459	0.0172105	grey40
cgd3_720_nt1-17544_s4	0.0760815	0.143433	0.00249752	grey40
cgd2_2100_e1	0.0759379	0.131565	0.0244125	grey40
cgd5_3690	0.075673	0.165335	0.0146876	grey40
Chro.70298_s1	0.0755045	0.15126	0.00303446	grey40
Chro.10079	0.0753206	0.167175	0.0196573	grey40
cgd5_2680_s2	0.0752246	0.134092	0.0196219	grey40
cgd2_3320-m1	0.0749697	0.153697	0.0116536	grey40
cgd5_3420_s2	0.0743002	0.123394	0.0222088	grey40
cgd8_4090	0.073967	0.143404	-0.00104713	grey40
cgd6_2440	0.0738323	0.112799	0.0313738	grey40
cgd6_4890	0.0737712	0.159463	0.00871077	grey40
Chro.40106_s2	0.0737057	0.152058	0.00609719	grey40
cgd1_1830	0.0736841	0.11848	0.0345467	grey40
cgd3_480	0.0733919	0.136787	0.0226749	grey40
cgd6_5440_s1	0.0731471	0.137248	0.00975683	grey40
cgd3_2890_s3	0.0730398	0.145609	0.00507777	red
cgd7_3020	0.0724477	0.157796	0.0119846	grey40
cgd8_3910	0.0715678	0.160108	-0.00715711	grey40
cgd5_2080_s1	0.0715201	0.117476	0.0233192	grey40
Chro.30205	0.0713086	0.136507	0.0168109	grey40
cgd8_1610_s1	0.0712431	0.118594	0.0299209	grey40
cgd8_4230	0.0706115	0.122087	0.0179315	grey40
cgd7_2440_s2	0.0703093	0.113478	0.0221138	grey40
cgd6_3460	0.0701395	0.13525	0.0146436	grey40
cgd1_3790_s1	0.0699242	0.193603	0.0078261	red
Chro.60623	0.0697719	0.150021	-0.0023278	grey40
cgd5_1530	0.0697307	0.154619	-0.00381711	grey40
CHUDEA6_780	0.069593	0.151377	-0.0110902	grey40
cgd1_1450	0.0695411	0.120386	0.00983088	grey40
Chro.70496_s1	0.0694695	0.131361	0.00677014	grey40
cgd8_5000	0.0694277	0.154311	-0.0163798	grey40
Chro.40414	0.0692199	0.190649	-0.0161533	grey40
Chro.50235_s4	0.0691579	0.162069	0.00555707	grey40
cgd6_5340	0.0687534	0.167672	-0.0386543	grey40
cgd5_2840_s2	0.0685925	0.167376	-0.0246379	grey40
cgd6_1340_s2	0.0685776	0.116336	0.0148629	grey40
cgd6_4870	0.0684632	0.148854	0.00512122	red
CHUDEA7_470	0.0683061	0.145298	0.00528275	grey40
cgd3_3560	0.068205	0.157638	-0.0424773	grey40
cgd2_2840	0.0680347	0.199407	-0.00229679	grey40
cgd6_2730	0.0679252	0.141793	-0.00174077	red
cgd4_1800	0.0678099	0.117293	0.0128732	grey40
cgd7_1290	0.0677475	0.178594	-0.0244398	grey40
cgd2_1220	0.0676514	0.159156	0.000457235	grey40
cgd6_3750	0.0676191	0.110264	0.0247317	grey40
cgd6_2790	0.0675645	0.133115	0.00971991	grey40
Chro.40291	0.0673971	0.169153	0.00300833	grey40
cgd1_950	0.0673874	0.136991	0.00835187	grey40
cgd6_3390_s3	0.0669171	0.126979	0.0237355	grey40
cgd3_2600_s2	0.0667137	0.153517	0.0184647	grey40
cgd7_4340_s3	0.0665539	0.107813	0.0223388	grey40
cgd6_5510	0.0664976	0.129832	0.0141339	grey40
cgd5_1270	0.0664861	0.160715	5.47613e-05	grey40
cgd3_950	0.0664334	0.204668	-0.0193779	grey40
Chro.30482	0.0663805	0.10071	0.027803	grey40
cgd5_3390_s3	0.0660604	0.114819	0.0137897	grey40
cgd4_300_e2	0.0659836	0.113805	0.00466653	grey40
cgd8_290	0.0659762	0.112796	0.0171245	grey40
cgd7_1280	0.0659651	0.175879	-0.0118636	red
Chro.70197_s2	0.0659149	0.104783	0.0245635	grey40
cgd6_3280	0.0657781	0.147172	0.013348	grey40
cgd6_2470	0.0657499	0.11201	0.0193899	grey40
cgd2_3730	0.0655059	0.123254	0.00445144	grey40
cgd7_5050_s1	0.0648622	0.165493	0.00720827	red
cgd8_1510_s2	0.0647618	0.110376	0.0102483	grey40
cgd3_4170_s1	0.0647212	0.138764	0.00973985	grey40
Chro.50392_s1	0.0645803	0.169307	-0.00359779	grey40
cgd7_3860_s1	0.0645098	0.101566	0.0193254	grey40
Chro.60138-m1	0.064293	0.148321	-0.00195283	red
Chro.70053	0.0642561	0.154022	0.00268863	grey40
Chro.40272	0.0641182	0.129225	-0.00224804	grey40
cgd5_420	0.0639453	0.123408	-0.00461621	grey40
cgd8_2330_s1	0.0639069	0.107523	0.0233903	grey40
cgd1_570-m1	0.0636761	0.119084	0.0178312	grey40
cgd6_4340_s1	0.0636284	0.134234	-0.0124917	grey40
cgd6_880_s1	0.0635586	0.135714	-0.00878099	grey40
Chro.80596	0.0633541	0.11534	0.0208458	grey40
cgd7_1850	0.0630235	0.125185	0.010837	grey40
cgd6_2250	0.0629452	0.142173	-0.034365	grey40
cgd8_1880	0.0628149	0.122365	0.00146165	grey40
Chro.20293_s2	0.0625534	0.10155	0.0215378	grey40
cgd7_2620	0.0625319	0.103195	0.0158446	grey40
cgd5_3210_s1	0.0617102	0.13163	-0.0119742	grey40
cgd8_3520_s1	0.0613063	0.121829	0.00941824	grey40
cgd6_4070	0.0612694	0.132837	-0.0156614	grey40
cgd6_420	0.0611763	0.13628	-0.0068695	grey40
cgd5_2840_s1	0.0606508	0.120416	0.00167843	grey40
Chro.60448	0.0605819	0.147134	-0.0137853	grey40
cgd7_4280_s1	0.0604852	0.169097	-0.0738825	grey40
Chro.20090_s2	0.0603682	0.105322	0.0145816	grey40
cgd3_1530	0.0603375	0.110967	0.011876	grey40
cgd8_2470	0.0601727	0.15047	0.00143729	red
cgd5_4370	0.0601662	0.121853	0.00749946	grey40
cgd8_4390	0.0598564	0.109248	0.0167473	grey40
cgd7_2770_s1	0.0598002	0.108284	0.00935818	grey40
cgd4_3830	0.0597141	0.115934	0.0120811	grey40
cgd6_3290_s1	0.0595091	0.112557	0.00590987	grey40
cgd7_3800_s4	0.0594897	0.112565	0.0177467	grey40
cgd5_2830_s1	0.0592724	0.103395	0.0209353	grey40
cgd1_550_s3	0.0592314	0.129589	0.00117872	grey40
Chro.50391	0.059213	0.144559	-0.029437	grey40
cgd4_3240	0.0591075	0.12005	0.0102842	grey40
cgd8_2810	0.0590792	0.102704	0.0203689	grey40
cgd1_990	0.0590615	0.200111	-0.0105602	red
cgd6_810	0.058949	0.131848	0.00462788	grey40
cgd4_1610	0.0588782	0.148689	-0.00238327	grey40
cgd3_710_s1	0.0588732	0.124604	0.0109549	grey40
cgd3_720_nt17545-32763_s5	0.058796	0.137102	-0.0230759	grey40
cgd2_1300	0.0587147	0.137769	-0.0172796	grey40
Chro.30084	0.05869	0.10476	0.0156286	grey40
cgd2_490	0.0582302	0.118278	0.00222376	grey40
cgd6_690	0.0582154	0.141237	0.000410806	grey40
Chro.30087	0.0581045	0.108791	0.00378144	grey40
cgd3_4250_s1	0.058078	0.148437	-0.0284245	grey40
cgd5_2080_s2	0.0580574	0.139254	-0.0175922	grey40
Chro.10310	0.0578179	0.211627	-0.00541272	red
cgd6_4020_s1	0.0577767	0.119456	-0.00260937	grey40
cgd3_1260	0.0573955	0.109678	0.0114557	grey40
cgd5_3900	0.0572879	0.136608	-0.0175919	grey40
cgd7_2770_s2	0.0570774	0.1541	-0.0110676	grey40
cgd8_4690	0.0568647	0.186961	-0.0743274	red
cgd3_70	0.056717	0.119417	0.0133704	grey40
cgd2_1490	0.0566703	0.113614	0.00269449	grey40
Chro.80015	0.0565835	0.114094	0.00479155	grey40
cgd6_2110	0.0564494	0.125751	-0.00584498	grey40
cgd3_4190_s2	0.0562551	0.113441	-0.0085809	grey40
cgd3_380	0.0560679	0.12623	-0.0128073	grey40
cgd8_1990	0.0555743	0.124599	0.00295008	grey40
cgd3_1550	0.0555474	0.11578	0.0106535	grey40
Chro.20056_US	0.0552459	0.117921	-0.0123805	grey40
Chro.10076	0.0545588	0.168598	-0.00167246	red
CHUDEA4_3050	0.0545501	0.126313	-0.0121278	grey40
Chro.30078_s1	0.0544351	0.128383	-0.0501651	grey40
cgd3_560	0.0543718	0.110691	-0.0100702	grey40
cgd3_750	0.0543292	0.142355	-0.0132827	grey40
cgd1_3710	0.0542406	0.108778	0.0065649	grey40
cgd7_5440_s2	0.0541966	0.0984535	0.00623688	grey40
cgd1_3840_s2	0.0541566	0.122186	-0.0133763	grey40
cgd6_5180	0.0540369	0.105669	0.00945064	grey40
cgd5_2500	0.0537591	0.0969138	0.00798686	grey40
Chro.10232	0.053708	0.167195	-0.0137939	red
cgd5_440	0.0536693	0.0972326	0.00578982	grey40
cgd8_4690_s1	0.0531818	0.11164	-0.00673848	grey40
cgd5_420_s2	0.053157	0.102453	5.58735e-05	grey40
Chro.60106	0.0531308	0.166313	-0.0132191	grey40
cgd6_3050	0.0527839	0.109921	0.00463951	grey40
cgd4_3710_s1	0.0527118	0.151036	-0.00138437	red
cgd6_4920	0.0526442	0.113497	-0.00549086	grey40
CHUDEA2_3080	0.0525627	0.108538	-0.0129454	grey40
cgd8_420_s1	0.0525349	0.107205	-0.0053786	red
cgd7_2620_s2	0.0522345	0.126186	0.00508266	grey40
cgd3_4280_s2	0.0520128	0.113659	-0.00925744	grey40
Chro.60460	0.0519147	0.109046	0.00225617	grey40
Chro.10431	0.0518842	0.0955395	0.0124753	grey40
cgd1_550_s2	0.0517688	0.129777	-0.0358561	grey40
cgd7_1400	0.0515303	0.117978	0.00114548	grey40
cgd6_2820	0.051437	0.13191	-0.0243139	grey40
Chro.20010	0.0513104	0.117507	-0.00215751	grey40
cgd1_140	0.051293	0.0907264	0.00126083	grey40
cgd7_1760_e2_s2	0.0512142	0.0962778	-0.00675871	grey40
cgd5_1210	0.0511661	0.115988	-0.0423357	grey40
cgd8_4940	0.0511521	0.0955719	0.00397532	grey40
Chro.60620	0.0507911	0.0989495	-0.00269352	grey40
cgd4_1970	0.0505845	0.151163	-0.0259694	red
cgd7_3650	0.0503678	0.107319	-0.0225627	grey40
Chro.70345	0.0503109	0.197982	-0.00737152	red
cgd2_4060	0.0502993	0.125168	0.000863211	grey40
cgd7_2760_s2	0.049091	0.174647	-0.0128495	red
cgd3_640	0.0489758	0.109166	-0.00522711	grey40
cgd2_3080	0.0487086	0.0962644	-0.00730136	grey40
cgd8_1620	0.0486653	0.103824	-0.00367123	grey40
Chro.70567	0.0485503	0.115181	-0.00574614	grey40
cgd7_910	0.0485473	0.144436	-0.0169412	grey40
Chro.80605_s2	0.0485383	0.105011	0.00122591	grey40
cgd1_2980	0.0484732	0.0912084	0.00711279	grey40
cgd8_3290_e1	0.0483133	0.088422	0.0150953	grey40
cgd5_4230_s2	0.0483066	0.116713	-0.0290139	grey40
cgd5_1720	0.0478286	0.129731	-0.0212258	grey40
cgd2_930_s1	0.0478108	0.134795	-0.0143049	grey40
cgd1_3760_s1	0.0478042	0.106969	-0.0175596	grey40
cgd8_1640	0.0476413	0.144542	-0.000263735	red
cgd6_2550	0.04759	0.154844	-0.0235789	grey40
cgd1_550_s1	0.0474714	0.121304	-0.0323225	grey40
cgd8_2390	0.0471423	0.092878	-0.00451417	grey40
cgd7_1710	0.0470953	0.0996518	-0.00495533	grey40
cgd8_800	0.0470184	0.120242	-0.0388386	grey40
cgd6_2100_s2	0.0469622	0.107243	-0.00797083	grey40
cgd8_4420	0.0468822	0.138993	-0.018662	red
cgd5_3390_s4	0.0468291	0.103909	-0.0212926	grey40
cgd8_4420_s1	0.046807	0.100152	-0.0121541	grey40
cgd8_3610_e3	0.0467814	0.116673	-0.00281579	red
cgd4_2340	0.0467696	0.144221	-0.0599483	grey40
cgd5_1330	0.0466805	0.0988353	-0.00470609	grey40
cgd1_650-m2	0.0466072	0.105109	-0.00192144	grey40
Chro.80066	0.0465315	0.0977285	-0.00784638	grey40
cgd7_4290	0.0463989	0.106306	-0.00340424	grey40
Chro.40313	0.0459424	0.136638	-0.0155857	grey40
cgd7_580	0.0456581	0.0932395	-0.005404	grey40
cgd4_4240	0.0455721	0.101282	-0.00745717	grey40
CHUDEA6_3480	0.0454514	0.130678	-0.0449427	grey40
cgd2_940_s2	0.0453359	0.0953945	-0.00579885	grey40
cgd8_860_s1	0.0452294	0.130927	-0.0341262	grey40
cgd7_5440_s4	0.0452014	0.100864	-0.00412833	grey40
cgd6_3990	0.0451421	0.118192	-0.0190507	grey40
cgd4_1910	0.0447776	0.108444	-0.0178539	grey40
cgd4_560	0.0446956	0.165178	-0.0175801	grey40
cgd1_1520_s4-m1	0.0446289	0.16034	-0.0430514	grey40
Cgd5_40_s2_US	0.0446107	0.12139	-0.0122769	grey40
cgd6_710	0.0445338	0.0853597	-0.000814642	grey40
Chro.40276	0.0441424	0.125	-0.0462863	grey40
Chro.70170	0.0441029	0.127277	-0.0191863	grey40
cgd1_1100	0.04397	0.147824	-0.0121105	grey40
cgd2_3360_s2	0.0439209	0.0898043	-0.00909838	grey40
cgd4_2820	0.0436969	0.141466	-0.0221571	grey40
cgd8_4400	0.0435069	0.135178	-0.00933253	grey40
Chro.70534	0.0431948	0.124914	-0.0545253	grey40
cgd1_1050	0.042993	0.118943	-0.0196234	grey40
cgd8_910	0.0426022	0.0963152	-0.000572148	grey40
CmeUKMEL1_09040	0.0425559	0.153079	-0.0620687	grey40
Chro.70176	0.0425355	0.0874345	-0.00611213	grey40
cgd8_2330	0.0424836	0.0870675	-0.0108681	grey40
cgd4_4400	0.0423627	0.0931732	-0.0367556	grey40
cgd8_760	0.0417973	0.113095	-0.0146615	grey40
cgd1_650_s2-m1	0.0416276	0.132904	-0.0424745	grey40
cgd3_3600	0.0415979	0.098177	-0.00606983	grey40
cgd7_3880	0.0415819	0.0881107	-0.00473488	grey40
cgd2_800	0.0415216	0.14593	-0.0327892	grey40
cgd1_520	0.0415088	0.103385	-0.0143614	grey40
cgd1_1160-m1	0.0411885	0.163306	-0.0698444	grey40
cgd8_1740_s1	0.0409264	0.10123	-0.0185108	grey40
cgd5_4000	0.0408746	0.0811527	-0.0106685	grey40
cgd4_650_s2	0.0408149	0.0893469	-0.0124859	grey40
cgd8_5050_e4	0.0407401	0.103794	-0.00694672	grey40
cgd2_1520	0.0406434	0.165887	-0.0182105	red
Chro.20105_s1	0.0404696	0.112771	-0.0142801	grey40
cgd8_1750_e1	0.0402798	0.262127	-0.0274613	red
Chro.40104	0.0402019	0.115411	-0.020064	grey40
cgd5_420_s1	0.0399338	0.0932682	-0.0194053	grey40
cgd6_4970	0.0396347	0.11175	-0.0356364	grey40
cgd6_1160	0.0394411	0.136819	-0.0248072	red
cgd8_1960	0.0393808	0.0972535	-0.0138213	grey40
cgd5_3130_s4	0.039365	0.0945855	-0.0220818	grey40
cgd5_2320	0.0393345	0.120477	-0.0779557	grey40
cgd5_2050	0.0393284	0.0975336	-0.0130149	grey40
cgd8_2270_s2	0.0390619	0.0977355	-0.0150905	grey40
Chro.60352_s2	0.0389243	0.10039	-0.0117129	grey40
cgd6_1270	0.0388468	0.086377	-0.0241254	grey40
cgd3_510	0.038798	0.101394	-0.0249723	grey40
cgd7_2340	0.0387271	0.0939503	-0.0163407	grey40
cgd1_650_s1-m2	0.038629	0.134394	-0.0417131	grey40
Chro.70239	0.0383212	0.10563	-0.0228218	grey40
cgd5_1490	0.0382616	0.102091	-0.0239927	grey40
cgd4_3710	0.0381589	0.0920654	-0.0271325	grey40
Chro.40239	0.0381509	0.107544	-0.0342827	grey40
cgd6_2990	0.0379765	0.0828932	0.000702894	grey40
Chro.80353	0.0379459	0.182109	-0.0138223	grey40
cgd4_2580	0.037867	0.0874218	-0.0179444	grey40
Chro.10150	0.0378649	0.0896503	-0.0242627	grey40
cgd5_4230	0.0378395	0.126798	-0.0301541	grey40
Chro.20041	0.0376947	0.0937635	-0.00795379	grey40
cgd3_720_nt17545-32763_s4	0.0376633	0.0909659	-0.0203262	grey40
cgd8_3190	0.0375485	0.0910816	-0.0113511	grey40
cgd7_2440_s1	0.0375043	0.0864039	-0.00752213	grey40
cgd1_470	0.0374433	0.136133	-0.0536708	grey40
cgd6_5280_s1	0.0374109	0.0834773	-0.00428079	grey40
cgd2_4000	0.0373635	0.117401	-0.0158059	grey40
cgd4_1410	0.0373304	0.0885984	-0.00909889	grey40
Chro.70431_s1	0.0373153	0.0954973	-0.0218861	grey40
Chro.10425	0.0371313	0.0846931	-0.0181704	grey40
cgd5_2130_s1	0.0369672	0.0889911	-0.0139821	grey40
cgd8_5010	0.0364911	0.0850769	0.000234913	grey40
cgd1_2620	0.0364757	0.10784	-0.0131711	grey40
Chro.50395	0.0364471	0.0913415	-0.0190168	grey40
cgd8_1080	0.0363286	0.0905358	-0.0154439	grey40
cgd3_1210	0.0362527	0.0930611	-0.013605	grey40
cgd1_3760	0.0361858	0.0993151	-0.0197656	grey40
cgd6_3630-m1	0.0361714	0.0934703	-0.01758	grey40
Chro.80317	0.0360123	0.0829526	-0.0227393	grey40
cgd3_1890	0.0359755	0.0921065	-0.0248575	grey40
cgd3_1060	0.0350975	0.0884646	-0.0162563	grey40
Chro.70500	0.0350961	0.0917514	-0.0210897	grey40
cgd8_1510_s1	0.035066	0.0873548	-0.0129559	grey40
Chro.60427_US	0.0349372	0.128295	-0.0344567	grey40
cgd1_2030-m2	0.0346541	0.100714	-0.0159457	grey40
cgd5_4300	0.0344985	0.0948383	-0.0243746	grey40
cgd8_420_s2	0.0344561	0.0889706	-0.0269018	red
cgd2_2610	0.0344398	0.0897616	-0.028351	grey40
cgd6_1000	0.0342963	0.0999493	-0.0309825	grey40
cgd3_670	0.0342127	0.119594	-0.0296096	grey40
CHUDEA2_430	0.0341808	0.114576	-0.0936272	grey40
cgd5_130_s2	0.0340975	0.0966058	-0.0254586	grey40
cgd4_4240_s1	0.0337102	0.110623	-0.0313366	grey40
cgd4_2480	0.0335311	0.113071	-0.0313713	red
cgd7_5330	0.0332274	0.0922333	-0.0320175	grey40
Chro.60427_s2	0.0331124	0.0826744	-0.0234507	grey40
cgd7_4900	0.0330986	0.0874987	-0.0304981	grey40
cgd3_3550	0.033096	0.122466	-0.075841	grey40
cgd7_2010	0.0330334	0.093611	-0.0225663	grey40
cgd7_5440_s3	0.0328651	0.0738755	-0.00699237	grey40
cgd6_3290_s2	0.0328629	0.106992	-0.0304373	red
Chro.70203	0.0327465	0.0859713	-0.0111908	grey40
cgd1_3840	0.0327102	0.0915715	-0.0243941	grey40
cgd5_1750	0.0322218	0.0940347	-0.0242647	grey40
cgd8_710_s1	0.0320853	0.136326	-0.0602646	grey40
Chro.10068	0.0320099	0.110372	-0.0291296	grey40
Chro.20353	0.0318345	0.0797071	-0.0321453	grey40
cgd6_5150	0.031771	0.0851878	-0.0422701	grey40
cgd4_3710_s2	0.0314897	0.0861942	-0.0167356	grey40
cgd6_4340	0.0314732	0.107124	-0.0540363	grey40
Chro.60272	0.0314562	0.184822	-0.0249579	red
cgd7_1670	0.0309613	0.0858698	-0.0256926	grey40
cgd1_3610	0.0306914	0.0902877	-0.0205794	grey40
cgd3_710_s2	0.0305559	0.0985387	-0.0321949	grey40
Chro.70161_s1	0.0303998	0.098953	-0.0275523	grey40
cgd7_2440_s3	0.0302425	0.0722175	-0.0259616	grey40
Chro.10146_US	0.0302358	0.119416	-0.0473368	grey40
cgd8_2370	0.0301369	0.0935361	-0.0159349	grey40
cgd6_4500_s1	0.0300126	0.0681856	-0.0091965	grey40
cgd5_2260	0.0299535	0.0714315	-0.0184458	grey40
cgd3_80	0.0298934	0.0770301	-0.00532362	grey40
cgd1_3740	0.0298142	0.070894	-0.0204504	grey40
cgd7_4660	0.0296509	0.110126	-0.0391579	grey40
cgd6_3730_s1	0.0296058	0.10906	-0.0723589	grey40
cgd8_80	0.0296037	0.137527	-0.026223	grey40
cgd4_2780	0.0295933	0.100204	-0.0271836	grey40
cgd2_4350_s1	0.0295335	0.108672	-0.0332265	grey40
cgd8_3360	0.0294776	0.0884295	-0.0371513	grey40
cgd3_720_nt1-17544_s8_US	0.0292623	0.102102	-0.038536	grey40
cgd1_2080	0.0292537	0.111559	-0.0191923	grey40
cgd8_4290_e1	0.0289769	0.105218	-0.027954	grey40
cgd3_4240_s1	0.0287886	0.110042	-0.0320044	grey40
cgd7_270_s2	0.0284996	0.0738152	-0.0234608	grey40
cgd6_1300	0.0282349	0.0836706	-0.0311096	grey40
cgd7_5080-m2	0.0282287	0.0877619	-0.0262823	grey40
cgd6_2860	0.0282166	0.0968322	-0.0556605	grey40
cgd4_3720	0.0280936	0.0782121	-0.0149278	grey40
Chro.20459	0.0278055	0.0776582	-0.0203003	grey40
cgd1_1760	0.0277175	0.0757632	-0.030484	grey40
cgd7_1500_s2	0.0275417	0.0724825	-0.060264	grey40
cgd4_3050	0.0271743	0.0730758	-0.00779959	grey40
Chro.20228	0.0271527	0.0761227	-0.0256735	grey40
cgd6_5070	0.0270804	0.0891312	-0.0341595	grey40
cgd1_670_s2-m2	0.0269937	0.0950124	-0.0304765	grey40
cgd8_830	0.0267588	0.193189	-0.0405082	red
cgd6_740	0.0266534	0.0812103	-0.0319541	grey40
cgd1_910	0.0264979	0.0901802	-0.0320733	grey40
cgd3_4200_s1-m1	0.0259228	0.0857028	-0.0283913	grey40
cgd3_2680	0.0257421	0.0714441	-0.0175356	grey40
cgd6_2450	0.0257326	0.0808559	-0.0326442	grey40
cgd4_2850	0.0254557	0.0745796	-0.0172223	grey40
cgd2_3490_s1	0.0249699	0.085381	-0.0256865	grey40
cgd5_3130_s2	0.0249247	0.0734045	-0.0243855	grey40
cgd8_20230_e4	0.0248637	0.108737	-0.0321027	red
Chro.60234	0.0246642	0.135869	-0.0583546	grey40
cgd5_3130_s5	0.0244033	0.0788764	-0.0282913	grey40
cgd8_3470	0.0242642	0.0897042	-0.0322701	grey40
cgd1_2020	0.0242219	0.0698168	-0.0217991	grey40
cgd5_2830_s2	0.0241983	0.0747502	-0.0431759	grey40
cgd8_4910_s2	0.0241327	0.0739974	-0.0198979	grey40
cgd8_2910_s2	0.0240467	0.075673	-0.0261297	grey40
cgd2_550	0.023861	0.0668489	-0.016798	grey40
cgd1_1260_e3	0.0238474	0.0864427	-0.0322901	grey40
cgd7_2480	0.0237673	0.0837521	-0.0724818	grey40
cgd6_4510	0.0236781	0.0687261	-0.026722	grey40
cgd7_580_s1	0.0235003	0.0849151	-0.0396695	grey40
cgd1_2390	0.0231209	0.111756	-0.0459024	grey40
Chro.70161_s2	0.0227897	0.0765451	-0.0280109	grey40
Chro.20046	0.0222955	0.123675	-0.0741162	grey40
Chro.50067	0.0219181	0.100315	-0.0393579	grey40
cgd6_3280_s1	0.0217698	0.118321	-0.0570961	grey40
cgd5_3600	0.0216772	0.0817603	-0.0358344	grey40
cgd3_3290	0.0216369	0.10268	-0.0703416	grey40
cgd4_4290	0.0215936	0.0692421	-0.0232365	grey40
cgd2_940_s1	0.0209904	0.109313	-0.0594932	grey40
cgd7_480	0.0209466	0.0612157	-0.0233827	grey40
cgd6_2970	0.020645	0.0710389	-0.0257257	grey40
cgd3_3920	0.0205432	0.0635099	-0.017914	grey40
cgd6_2340	0.0204123	0.0649301	-0.0181539	grey40
cgd1_2010	0.0204014	0.0747918	-0.0363657	grey40
cgd6_3330_s1	0.0203648	0.0702399	-0.0250577	grey40
cgd7_1500	0.0200141	0.0908207	-0.043407	grey40
cgd6_4560_s1	0.0197113	0.0709339	-0.0374671	grey40
cgd7_4880	0.0195592	0.101647	-0.0449927	grey40
cgd2_3620	0.0195179	0.115408	-0.0274985	red
Chro.30186_s2	0.0193311	0.0700356	-0.028303	grey40
cgd7_2760_s3	0.019314	0.0722478	-0.0259073	grey40
cgd4_480_s2	0.0193098	0.112908	-0.0434192	grey40
cgd6_190	0.0192818	0.119793	-0.0497365	grey40
cgd5_2650	0.0191807	0.0919643	-0.0484909	grey40
cgd1_80	0.01916	0.122908	-0.0515016	grey40
Chro.20464	0.0190836	0.0807028	-0.0353126	grey40
cgd7_2760_s1	0.019043	0.0658297	-0.0483984	grey40
cgd3_2620_s1	0.0188999	0.0784933	-0.0413077	grey40
cgd6_1340_s1	0.0187973	0.0583229	-0.0230602	grey40
cgd2_630	0.0185177	0.0729188	-0.0205931	grey40
cgd8_730_e2	0.0182279	0.0666304	-0.0207297	grey40
cgd6_3780	0.0181476	0.0711922	-0.0412779	grey40
cgd7_5390	0.0179401	0.0902802	-0.0566316	grey40
cgd6_3920	0.0173942	0.0880714	-0.0332791	grey40
cgd3_760	0.0172366	0.0779904	-0.0348213	grey40
Chro.60624_US	0.0170937	0.0646911	-0.0330367	grey40
cgd6_3790	0.0170176	0.0863557	-0.0376049	grey40
Chro.50392	0.0167191	0.0670722	-0.0421318	grey40
cgd6_2100_s1	0.0165815	0.0747753	-0.0425752	grey40
cgd8_4450	0.0162318	0.0901556	-0.04039	red
cgd1_3140	0.0162161	0.112814	-0.0375221	grey40
cgd8_60	0.0160944	0.0709602	-0.0403993	grey40
cgd7_1960-m1	0.0160634	0.0670748	-0.0306822	grey40
cgd1_1110	0.0160611	0.0687247	-0.032258	grey40
Chro.60133	0.0160312	0.0908858	-0.0545039	grey40
cgd2_3360_s1	0.0159886	0.0940572	-0.0336268	grey40
cgd5_4230_s1	0.0159725	0.0861028	-0.0631319	grey40
Chro.70296	0.0159478	0.0691461	-0.0466852	grey40
Chro.70226	0.0159099	0.073727	-0.0485068	grey40
Chro.70146	0.0158308	0.117662	-0.0702417	red
Chro.30475	0.015803	0.0535823	-0.0255196	grey40
cgd1_3750	0.0154997	0.0744692	-0.0483112	grey40
cgd4_70	0.0153193	0.0705075	-0.0527286	grey40
cgd7_3820_s2	0.015041	0.0716722	-0.0423246	grey40
Chro.70544_US	0.0150311	0.0770726	-0.0383747	grey40
cgd4_1790	0.0149897	0.138741	-0.0430066	grey40
cgd3_3860	0.0149539	0.0808269	-0.0327208	grey40
cgd8_4880_e2	0.0149483	0.0788443	-0.0382833	grey40
cgd7_1300_s1	0.0148945	0.0811075	-0.0475291	grey40
cgd5_1370_e3	0.0148146	0.129702	-0.0511028	grey40
cgd1_1230_s2-m1	0.014561	0.0693729	-0.0594606	grey40
cgd8_2820	0.014552	0.0634394	-0.03248	grey40
cgd7_4490_s1	0.0144275	0.0658036	-0.034425	grey40
cgd2_4340	0.0144046	0.0780291	-0.0423202	grey40
Chro.20324	0.014316	0.101704	-0.0534734	grey40
cgd8_520	0.0142344	0.0531159	-0.0188712	grey40
cgd1_710_s1	0.0140508	0.0798281	-0.0622625	grey40
cgd4_4340	0.0140287	0.059499	-0.0295534	grey40
cgd4_870	0.0139185	0.081494	-0.0533964	grey40
cgd6_4000	0.0137934	0.0663916	-0.0339882	grey40
cgd7_300	0.0136111	0.0703169	-0.0375841	grey40
Chro.50237	0.0135147	0.167944	-0.0473581	grey40
cgd7_3070	0.0134656	0.101389	-0.0394883	grey40
cgd8_4910_s3	0.0131925	0.0572798	-0.056487	grey40
cgd5_4150	0.0131609	0.0988279	-0.0532212	grey40
Chro.70156	0.0131348	0.0619518	-0.0339654	grey40
cgd4_2720_s1	0.0131039	0.076586	-0.0473913	grey40
cgd5_830	0.0130638	0.081683	-0.041854	grey40
cgd6_5100	0.0129994	0.0810735	-0.0524027	grey40
cgd3_4230	0.0129177	0.0875628	-0.0353534	grey40
Chro.50031	0.0128986	0.0573112	-0.0354472	grey40
cgd7_980_s2	0.0127806	0.0763781	-0.0441851	grey40
cgd7_5040_s2	0.0126884	0.055953	-0.0306024	grey40
Chro.30413	0.012518	0.0600761	-0.0442247	grey40
Chro.70296_s2	0.0124381	0.0756495	-0.0443823	grey40
cgd6_800_e1of2	0.0124127	0.0602728	-0.0435542	grey40
cgd4_640	0.0123682	0.0596452	-0.0419505	grey40
Chro.30383_s1	0.0123323	0.054931	-0.0246905	grey40
cgd1_280	0.0123276	0.053079	-0.0324741	grey40
CHUDEA6_1570	0.0122659	0.0608372	-0.0450058	grey40
Chro.60355	0.0122023	0.10614	-0.0407218	grey40
cgd8_4560	0.0121185	0.121848	-0.056385	grey40
cgd8_4950_s2	0.0120741	0.104163	-0.0409332	grey40
cgd7_1840	0.0120345	0.0737354	-0.0513561	grey40
cgd6_4500_s2	0.0118658	0.056453	-0.0413197	grey40
cgd3_2130	0.0117263	0.158549	-0.0330447	red
cgd5_4190	0.0116373	0.0665553	-0.0398324	grey40
cgd4_3550	0.0114779	0.0583743	-0.037905	grey40
cgd7_1440	0.0114601	0.0603148	-0.0455919	grey40
cgd3_2860	0.0113758	0.0797627	-0.0655931	grey40
cgd5_1800	0.0111529	0.0825553	-0.0529448	grey40
cgd1_320	0.010905	0.0829333	-0.057731	grey40
cgd5_2660_s1	0.0107926	0.12618	-0.0512471	grey40
cgd1_1230-m2	0.0107471	0.0919467	-0.0698255	grey40
CHUDEA8_3830	0.0106701	0.0814279	-0.0468833	grey40
cgd7_4710	0.0106255	0.108535	-0.0421226	grey40
Chro.80205_s2	0.0106	0.100629	-0.0549052	grey40
cgd1_2460	0.0105951	0.0571269	-0.0524622	grey40
cgd4_3450_s2	0.0105705	0.0585514	-0.0346212	grey40
cgd4_3400	0.0105142	0.152115	-0.0406522	red
cgd7_4800	0.0104786	0.0616424	-0.0415589	grey40
cgd3_2150	0.0103515	0.154014	-0.0443381	red
cgd3_2600_s1	0.0100388	0.0902035	-0.0658335	grey40
cgd4_3720_s1	0.0100366	0.0552879	-0.0327882	grey40
CHUDEA6_new_03	0.0099887	0.0788154	-0.0607192	grey40
Chro.20141	0.00996113	0.0600209	-0.0362785	grey40
cgd7_370	0.00995021	0.0652025	-0.0497897	grey40
cgd5_3140_s2	0.0098958	0.0795947	-0.0358337	grey40
cgd8_690-m1	0.00987626	0.0756323	-0.0506475	grey40
cgd6_770	0.00975032	0.0974537	-0.0431412	grey40
cgd2_4270-m2	0.00963697	0.061685	-0.0419164	grey40
Chro.70503	0.00909114	0.0838361	-0.0430063	grey40
cgd8_1800	0.00900823	0.0538551	-0.0480457	grey40
cgd5_690	0.0089705	0.0688901	-0.054875	grey40
cgd3_1830	0.00879253	0.0745712	-0.0863754	grey40
cgd5_3130_s6	0.00854252	0.0649465	-0.044997	grey40
cgd2_2580_s2	0.00842139	0.083867	-0.0510724	grey40
cgd6_1720	0.0084117	0.064722	-0.0455014	grey40
Chro.80250	0.00825857	0.0585486	-0.0587512	grey40
cgd5_2660_s2	0.00813025	0.0795461	-0.044255	grey40
cgd7_3760_e1	0.0079393	0.0716236	-0.045642	grey40
cgd2_3250	0.00792035	0.108443	-0.0604105	grey40
cgd4_3540	0.00763044	0.0892422	-0.0646948	red
cgd3_2730_s1	0.00742897	0.0899978	-0.0732394	grey40
cgd8_5140	0.00741925	0.0625952	-0.0381274	grey40
cgd1_3680	0.0074126	0.0731261	-0.0643723	grey40
cgd6_3730	0.00731899	0.0621805	-0.0469955	grey40
cgd4_2410	0.00705582	0.0753959	-0.10293	grey40
cgd2_3260	0.00701804	0.073996	-0.0420879	grey40
Chro.70118	0.006246	0.0748636	-0.0533349	grey40
Chro.70197_s1	0.00622229	0.0830814	-0.0525381	grey40
cgd7_5050	0.0060368	0.0520944	-0.0400306	grey40
cgd6_2220	0.00583694	0.0580443	-0.0431797	grey40
cgd8_750	0.00583334	0.0702524	-0.0556034	grey40
Chro.60618	0.00580832	0.0951699	-0.0692359	grey40
cgd4_1640	0.00554854	0.09763	-0.0962287	grey40
cgd5_340	0.00549743	0.09341	-0.0421241	grey40
cgd7_2070	0.00541118	0.0528282	-0.0486318	grey40
cgd1_710_s2	0.0053379	0.0666759	-0.0566731	grey40
cgd7_340	0.00527145	0.0478028	-0.0331283	grey40
cgd6_1010	0.00519531	0.0564071	-0.0822113	grey40
Chro.50235	0.00480018	0.0831253	-0.0905745	grey40
cgd4_640_s2	0.00478793	0.0637039	-0.0457852	grey40
cgd3_590_s1	0.00475237	0.11596	-0.0590433	grey40
cgd7_2440	0.00472836	0.0587796	-0.0524276	grey40
Chro.30186_s1	0.00453805	0.0691092	-0.0637395	grey40
cgd8_660_s2	0.0044649	0.0893565	-0.0730679	grey40
Chro.10115	0.0044387	0.0729815	-0.0605279	grey40
cgd8_820	0.0043767	0.0874358	-0.0430827	grey40
cgd2_3240	0.00429519	0.0601905	-0.0586557	grey40
cgd2_3090	0.00418159	0.0657343	-0.036686	grey40
cgd5_50	0.00391288	0.0705846	-0.0804439	grey40
Chro.70472	0.00382679	0.087914	-0.0713653	grey40
cgd3_2890_s2	0.00325649	0.185124	-0.057987	grey40
cgd8_530	0.00317806	0.236693	-0.0572621	red
cgd3_530_s2	0.00299498	0.0544551	-0.0355127	grey40
Chro.10212	0.00235189	0.080809	-0.0694689	grey40
Chro.20293	0.00222133	0.0495934	-0.0492223	grey40
cgd7_4830-m1	0.00131873	0.0557484	-0.0532152	grey40
cgd4_2440	0.00130305	0.0696747	-0.0573518	grey40
cgd3_4290_s2	0.00128145	0.0578158	-0.0455144	grey40
cgd5_570	0.00119657	0.0523504	-0.0525253	grey40
CHUDEA8_4250	0.00117501	0.0601735	-0.0560578	grey40
cgd6_1930	0.00105144	0.0512088	-0.0460462	grey40
cgd7_40	0.000636987	0.0628417	-0.0596902	grey40
cgd4_170	0.0006117	0.0504291	-0.0520488	grey40
cgd6_4840_e1_s2	0.000485847	0.0903795	-0.120716	grey40
cgd8_860	0.00031469	0.0468306	-0.0600033	grey40
cgd7_1340_s1	0.000232956	0.0528986	-0.0369203	grey40
cgd3_910	0.000221644	0.094946	-0.0703291	grey40
cgd2_2580_s3	2.66332e-06	0.0441913	-0.0381107	grey40
cgd6_4500	1.38917e-06	0.0628123	-0.0524823	grey40
cgd1_540	-0.000217568	0.119188	-0.0707148	grey40
cgd5_3900_s2	-0.000254491	0.0523342	-0.0530903	grey40
cgd8_3030	-0.000767748	0.0515938	-0.0552294	grey40
Chro.10410	-0.000972822	0.0923002	-0.0956576	grey40
cgd7_3860_s2	-0.00108448	0.043373	-0.0351454	grey40
cgd3_1280	-0.00129958	0.0960984	-0.063037	grey40
cgd6_130	-0.00149825	0.0693413	-0.0532074	grey40
cgd5_4380	-0.00150457	0.091706	-0.113913	grey40
cgd6_140	-0.00152613	0.0595221	-0.0573712	grey40
cgd1_3240_s3_US	-0.00163085	0.190758	-0.0652121	red
cgd3_1800	-0.0019292	0.0679722	-0.0766843	grey40
cgd5_2130	-0.0019534	0.0583089	-0.0615075	grey40
Cgd5_40_s1	-0.00200843	0.0859097	-0.0697835	grey40
cgd4_3830_s3	-0.00205206	0.0368487	-0.0420442	grey40
cgd7_400	-0.00209999	0.0435622	-0.0382927	grey40
cgd7_880	-0.0021565	0.0518355	-0.0593735	grey40
cgd6_1660	-0.00218756	0.0913192	-0.0632726	grey40
cgd4_2490	-0.00220961	0.147161	-0.0577331	red
cgd1_3850-m2	-0.00251615	0.056378	-0.060607	grey40
Chro.20071_US	-0.00283808	0.0669034	-0.0576386	grey40
cgd1_1290	-0.00302492	0.0415596	-0.0500682	grey40
cgd2_3500	-0.00309805	0.0731019	-0.0657946	grey40
cgd4_2500	-0.00333353	0.0822342	-0.0808446	grey40
cgd2_2930	-0.00358285	0.0604812	-0.0548925	grey40
CmeUKMEL1_16905	-0.00376277	0.0695503	-0.0672055	grey40
Chro.80205_s1	-0.00376859	0.0536038	-0.0767973	grey40
cgd8_1350	-0.00384351	0.128501	-0.0566935	grey40
CmeUKMEL1_08080	-0.00407812	0.0889533	-0.0800321	grey40
CHUDEA2_420	-0.00419345	0.0892441	-0.126317	grey40
cgd6_1070	-0.00440518	0.0587591	-0.0694649	grey40
MrMSP1-10CisolateIaA18R3GP60	-0.00450963	0.0829234	-0.0877077	grey40
Chro.30078_s2	-0.00453269	0.0519509	-0.0623033	grey40
cgd6_5520	-0.00458161	0.0522587	-0.0525015	grey40
cgd6_2680	-0.00462683	0.0475892	-0.0642536	grey40
cgd1_3110	-0.00499985	0.0573151	-0.0562698	grey40
cgd1_3040	-0.00511411	0.0583109	-0.0556165	grey40
Chro.10423_s1	-0.00518145	0.0657062	-0.0729361	grey40
cgd7_1160	-0.00539994	0.0361708	-0.0473058	grey40
Chro.10390	-0.00561756	0.0498644	-0.075714	grey40
cgd2_130	-0.00570489	0.0758905	-0.07972	grey40
cgd2_190	-0.00571182	0.0859284	-0.0672338	grey40
cgd3_3940	-0.00606236	0.0505967	-0.0649903	grey40
cgd2_1890	-0.00618275	0.0336459	-0.0482326	grey40
cgd5_2530	-0.00619848	0.0381131	-0.0489969	grey40
cgd1_3860	-0.00623527	0.0564938	-0.0582789	grey40
cgd1_550_s4_US	-0.00624902	0.0715516	-0.0580259	grey40
Chro.20274	-0.00629117	0.0641753	-0.0592089	grey40
Chro.10391	-0.0064561	0.081865	-0.0685992	grey40
Chro.70496_s2	-0.00679089	0.0801588	-0.0732262	grey40
CHUDEA5_2730	-0.0068351	0.0566443	-0.068284	grey40
cgd1_1890_e1	-0.00692388	0.0397924	-0.0511818	grey40
cgd6_2700	-0.0073607	0.0401505	-0.0618626	grey40
cgd5_1510	-0.00738709	0.0678213	-0.190684	grey40
cgd4_2330	-0.0075826	0.0351916	-0.0516601	grey40
cgd4_3700	-0.00762663	0.0702713	-0.0508804	red
cgd6_2310-m1	-0.00765743	0.0650201	-0.0880329	grey40
Chro.80493	-0.00786723	0.0951256	-0.0694526	grey40
cgd8_1420	-0.00792634	0.0427535	-0.0590572	grey40
cgd6_1730	-0.00792685	0.0512167	-0.0677579	grey40
cgd2_470_s1	-0.00794062	0.0952282	-0.0726444	grey40
cgd7_5040	-0.00805362	0.0630397	-0.0664049	grey40
cgd4_200_s2	-0.00842137	0.0595373	-0.0484156	grey40
cgd3_610	-0.00857809	0.0808002	-0.0682345	grey40
cgd8_2530_s2	-0.00877021	0.0572267	-0.0502002	grey40
Chro.40265-2	-0.00927683	0.0603216	-0.067535	grey40
cgd2_2600_e1	-0.00935577	0.0408786	-0.0594862	grey40
cgd8_1760_s1-m1	-0.00941465	0.0468079	-0.0624697	grey40
cgd4_3450_s4	-0.00963607	0.0312857	-0.0550238	grey40
Chro.60226	-0.00985313	0.0844048	-0.0851364	grey40
cgd7_300_s1	-0.0102357	0.0529125	-0.0643328	grey40
cgd3_3110	-0.0103086	0.0505193	-0.0682934	grey40
cgd7_4190_s2	-0.010434	0.0235452	-0.0582338	grey40
cgd3_720_nt1-17544_s5	-0.0104341	0.0523712	-0.0772094	grey40
Chro.70453	-0.010449	0.0835557	-0.0915349	grey40
cgd3_4290_s1	-0.0105307	0.0303771	-0.0712798	grey40
cgd3_40	-0.011068	0.0354639	-0.0582772	grey40
cgd3_1460	-0.0112082	0.042436	-0.0609644	grey40
cgd6_4140	-0.0113098	0.0650475	-0.0698532	grey40
cgd8_5310_e1	-0.0114558	0.0319408	-0.0568855	grey40
cgd3_660	-0.01151	0.0505402	-0.078629	grey40
cgd7_5480	-0.0115767	0.0376522	-0.0579834	grey40
cgd2_2980	-0.0115833	0.0385923	-0.0560236	grey40
cgd8_2140	-0.0116764	0.0484957	-0.0653965	grey40
cgd6_1840	-0.0118063	0.0491373	-0.0556101	grey40
cgd3_3650	-0.0118593	0.0588971	-0.0803968	grey40
CHUDEA2_3780	-0.0119467	0.0601548	-0.0668901	grey40
cgd4_3650	-0.012237	0.0353024	-0.0547299	grey40
cgd1_980	-0.0122446	0.0508113	-0.0682976	grey40
Chro.60415	-0.0122706	0.0469887	-0.0753673	grey40
cgd3_4210_s2	-0.0126798	0.0514268	-0.0598295	grey40
cgd5_3210	-0.012682	0.0427218	-0.0640261	grey40
cgd5_3420_s3	-0.0127079	0.0462845	-0.0740924	grey40
cgd8_2530_s1	-0.0128251	0.0428604	-0.0732996	grey40
cgd7_980_s1	-0.0128975	0.0422058	-0.0575392	grey40
cgd6_1910	-0.0130175	0.0631278	-0.0872873	grey40
cgd2_3790	-0.0130445	0.0416541	-0.0577509	grey40
cgd8_110	-0.0131498	0.0613044	-0.086606	grey40
cgd3_720_nt17545-32763_s6	-0.0132527	0.0500925	-0.0809141	grey40
cgd4_3280	-0.0132614	0.0404468	-0.0765869	grey40
cgd4_4050	-0.0134669	0.0453817	-0.0896028	grey40
cgd5_3650	-0.0135529	0.0587958	-0.0729528	grey40
cgd3_1790	-0.0135979	0.0379531	-0.0640634	grey40
cgd7_4270	-0.0137641	0.157342	-0.0752985	red
Chro.50336	-0.0137678	0.0605095	-0.0746361	grey40
Chro.60427_s3	-0.0140833	0.0411256	-0.0696292	grey40
cgd5_180	-0.0141036	0.0757037	-0.0781979	grey40
Chro.30029	-0.0141491	0.0574215	-0.101348	grey40
cgd3_720_nt17545-32763_s1_US	-0.0141746	0.0458018	-0.0981314	grey40
cgd8_610	-0.0142388	0.0404936	-0.061621	grey40
cgd4_2590	-0.0143803	0.0354985	-0.0601955	grey40
cgd4_1320	-0.0146047	0.0631726	-0.0688473	grey40
cgd7_3250-m1	-0.0147165	0.0633691	-0.101433	grey40
cgd7_3800_s2	-0.0149862	0.0277616	-0.0643627	grey40
cgd8_1610_s2	-0.0149874	0.041308	-0.0769486	grey40
cgd5_320	-0.0151271	0.0819566	-0.0963644	grey40
Chro.60023	-0.0152159	0.0429472	-0.0758215	grey40
Chro.20179	-0.0152241	0.0392651	-0.0712509	grey40
Chro.10080	-0.0152746	0.0419744	-0.081455	grey40
cgd7_2260	-0.0154038	0.0417544	-0.0948901	grey40
cgd5_3060	-0.0154703	0.0430635	-0.0682298	grey40
cgd7_2470	-0.0154886	0.0376676	-0.0731021	grey40
cgd6_3000_e4	-0.0155717	0.0431988	-0.0677557	grey40
cgd2_910	-0.0157425	0.0474606	-0.0669048	grey40
cgd7_5310	-0.0160333	0.029155	-0.0589726	grey40
cgd4_1600_s2	-0.016365	0.0311593	-0.0583886	grey40
Chro.80605_s1	-0.0165422	0.0471028	-0.0694046	grey40
Chro.30203_US	-0.0166444	0.0505732	-0.0719709	grey40
cgd3_1420	-0.0167858	0.0506262	-0.0694769	grey40
CHUDEA6_5490	-0.0168535	0.0850498	-0.110936	grey40
cgd3_600_s1	-0.0170822	0.0346192	-0.0758277	grey40
Chro.40393	-0.0170975	0.0653309	-0.0928279	grey40
cgd7_3910	-0.0172387	0.0521908	-0.0719046	grey40
cgd6_780_e1of2	-0.0175363	0.0416075	-0.0681568	grey40
cgd3_500	-0.0176328	0.0271572	-0.0630915	grey40
cgd2_2580_s1	-0.0176709	0.0249338	-0.0622076	grey40
cgd3_2890_s1	-0.0177329	0.0586094	-0.0771847	red
cgd2_3770	-0.0177554	0.0836232	-0.0707032	grey40
cgd1_1230_s1-m1	-0.0177557	0.0341416	-0.0640104	grey40
cgd7_330	-0.0180275	0.0362824	-0.0616828	grey40
cgd5_1960	-0.0180379	0.0526585	-0.0641826	grey40
cgd3_2730_s2	-0.0180572	0.0640546	-0.0886126	grey40
cgd4_3330	-0.018101	0.0438225	-0.0787915	grey40
CHUDEA2_new_04	-0.0181537	0.0525184	-0.0772261	grey40
cgd1_1330	-0.0182897	0.0637791	-0.0785243	grey40
Chro.70574	-0.0183339	0.0359331	-0.0825594	grey40
cgd7_270	-0.0183457	0.0290481	-0.07512	grey40
cgd2_690_s1	-0.0184697	0.0321294	-0.0671729	grey40
cgd6_300	-0.0184857	0.0312794	-0.0720891	grey40
cgd2_20	-0.0187529	0.0375715	-0.0719064	grey40
cgd2_3750	-0.0191037	0.0358636	-0.071337	grey40
cgd6_780_e2of2	-0.0192723	0.0496235	-0.0750924	grey40
cgd1_3520	-0.0193447	0.0338746	-0.0718264	grey40
cgd7_1670_s1	-0.0197162	0.0188415	-0.0660529	grey40
cgd2_2130_s1	-0.0198085	0.030407	-0.0590141	grey40
cgd6_5280	-0.0199985	0.0604295	-0.0848827	grey40
cgd2_4050	-0.0200968	0.0257327	-0.0665692	grey40
cgd6_5280_s2	-0.0201516	0.13338	-0.124901	grey40
Chro.40106_s1	-0.0202694	0.0264626	-0.0654609	grey40
Chro.80577_US	-0.0205318	0.0641562	-0.0694678	grey40
cgd4_4350	-0.0205474	0.0629501	-0.0976104	red
Chro.30111	-0.0206565	0.0899087	-0.0820464	grey40
cgd6_5380	-0.0206821	0.0414976	-0.07412	grey40
cgd7_1310_e2of3	-0.0207056	0.0476388	-0.0891581	grey40
CHUDEA4_1940	-0.0207799	0.0549663	-0.0983852	grey40
CmeUKMEL1_05715	-0.0209834	0.0823706	-0.105128	grey40
cgd1_3760_s2	-0.021252	0.0328918	-0.0767246	grey40
cgd3_940	-0.0213032	0.0307625	-0.0669646	grey40
cgd7_270_s1	-0.0214417	0.0179799	-0.0654103	grey40
cgd2_420	-0.0215573	0.0401517	-0.0728142	grey40
cgd7_4560_s4-m2	-0.0216106	0.0484494	-0.130994	grey40
cgd7_1500_s1	-0.0217297	0.0256795	-0.0825678	grey40
cgd4_690_s3	-0.02249	0.017224	-0.0679932	grey40
cgd1_660-m1	-0.0226997	0.0279677	-0.0726011	grey40
cgd6_210	-0.0227959	0.0367355	-0.0796488	grey40
cgd1_1380	-0.0227972	0.0187307	-0.0599929	grey40
Chro.50240	-0.0228536	0.0221124	-0.0703081	grey40
cgd4_650_s3	-0.0230229	0.0353939	-0.0747572	grey40
Chro.30383_s2	-0.0231054	0.048182	-0.0720663	grey40
cgd1_1400	-0.0232168	0.0799599	-0.074577	grey40
cgd8_3740	-0.0234525	0.0166896	-0.0657449	grey40
cgd8_2270_s1	-0.0235262	0.0330864	-0.091156	grey40
cgd2_3640	-0.0240583	0.0167469	-0.0671237	grey40
cgd4_4380	-0.0240609	0.0467773	-0.109126	grey40
Chro.80586	-0.0241458	0.0245609	-0.0729689	grey40
cgd3_960	-0.0244369	0.0583394	-0.0913228	grey40
cgd2_840_e2	-0.024469	0.0758893	-0.0922827	grey40
Chro.10023	-0.0245556	0.0679183	-0.0763738	grey40
cgd5_130	-0.0246668	0.0162429	-0.0732866	grey40
cgd3_3090	-0.0247693	0.0263645	-0.0787928	grey40
cgd3_2490	-0.0249553	0.0549233	-0.0781525	grey40
cgd2_3280	-0.0251202	0.0462449	-0.0830816	grey40
cgd2_2110	-0.0252404	0.0148273	-0.0708511	grey40
Chro.70238_s2	-0.0253066	0.0322956	-0.0788893	grey40
cgd8_5090	-0.0255222	0.0400149	-0.0855159	grey40
cgd2_1910	-0.0255734	0.0626534	-0.0668723	grey40
cgd7_4770	-0.0257865	0.0261917	-0.069671	grey40
cgd1_1500	-0.0260785	0.0152281	-0.0638536	grey40
cgd1_1270	-0.0261667	0.0310822	-0.0845415	grey40
Chro.30086	-0.0261673	0.0705989	-0.129818	grey40
cgd2_430	-0.0262081	0.0240232	-0.0687951	grey40
cgd2_2130_s2	-0.0266604	0.0545322	-0.0791747	grey40
cgd3_980_e2of2	-0.0267187	0.0224799	-0.0739802	grey40
cgd3_4200_s2-m1	-0.026942	0.0180486	-0.0861598	grey40
cgd2_930	-0.0272306	0.0245276	-0.0789051	grey40
cgd1_1250-m1	-0.0273904	0.0220763	-0.0681681	grey40
cgd7_1730	-0.0274561	0.0413211	-0.102807	grey40
Chro.20433	-0.0276693	0.0603299	-0.104951	grey40
Chro.40392	-0.0277557	0.203678	-0.0980226	grey40
cgd5_160	-0.0279499	0.0277785	-0.0842965	grey40
cgd6_110	-0.028289	0.0268351	-0.0762578	grey40
cgd6_10	-0.0283137	0.0852117	-0.0861475	grey40
cgd2_2120	-0.0288154	0.019247	-0.088234	grey40
cgd6_3210	-0.0288288	0.0156621	-0.0748588	grey40
cgd7_450	-0.0290194	0.0309221	-0.0860035	grey40
cgd7_1340	-0.0292524	0.0231845	-0.0831463	grey40
cgd7_2530_s1-m2	-0.0293646	0.0280613	-0.0796714	grey40
cgd8_3390	-0.0294142	0.0574967	-0.0928005	grey40
Chro.50240_s2	-0.0295182	0.0100651	-0.074476	grey40
cgd2_690_s2	-0.0295325	0.0267701	-0.0876906	grey40
cgd8_3520	-0.0295586	0.033415	-0.0770996	grey40
cgd1_820	-0.0295869	0.0272062	-0.0794488	grey40
cgd1_1680_s2	-0.0299663	0.0358699	-0.0863788	grey40
cgd7_2170	-0.0300312	0.0275939	-0.090574	grey40
cgd8_3220	-0.0302909	0.0548275	-0.0861987	red
cgd8_1760_s2-m2	-0.03043	0.0475312	-0.13264	grey40
Chro.50105	-0.0309809	0.129198	-0.0840445	grey40
Chro.20317	-0.0310175	0.03867	-0.095277	grey40
cgd5_3490	-0.0310344	0.0404241	-0.124673	grey40
cgd6_5440	-0.0310719	0.0210145	-0.0991984	grey40
cgd4_850_s1	-0.0311846	0.0480668	-0.090193	grey40
cgd6_3280_s2	-0.0312346	0.0208677	-0.0944665	grey40
cgd7_5440_s1	-0.0313185	0.0176271	-0.0832423	grey40
cgd1_430_e3	-0.0314991	0.0721443	-0.0979646	red
cgd4_1110	-0.0317435	0.0740043	-0.116744	grey40
cgd1_3490	-0.0318948	0.030199	-0.0995172	grey40
cgd5_3270	-0.0320619	0.0311154	-0.0924372	grey40
CHUDEA8_560	-0.0326902	0.0274322	-0.0903529	grey40
cgd8_490	-0.0332199	0.0201052	-0.0951786	grey40
cgd5_1230	-0.0334554	0.0381257	-0.103379	grey40
cgd4_1880	-0.0339147	0.104875	-0.0916189	grey40
cgd4_330	-0.0339678	0.0146223	-0.0782447	grey40
cgd4_500_e5of9	-0.0342571	0.0158929	-0.0799658	grey40
cgd6_2270	-0.0343929	0.01018	-0.0807599	grey40
CHUDEA7_180	-0.0348281	0.0492201	-0.116905	grey40
cgd7_3800_s3	-0.0348281	0.00992391	-0.0850483	grey40
cgd2_50	-0.0348523	0.039151	-0.0850483	grey40
cgd3_1050_s1	-0.0348924	0.0290373	-0.0995228	grey40
cgd3_1400_s1	-0.0349875	0.0573863	-0.100897	grey40
cgd3_2610	-0.0351461	0.023773	-0.100521	grey40
cgd6_1340	-0.035487	0.00280989	-0.0879259	grey40
Chro.70258	-0.0359658	0.0260344	-0.110705	grey40
cgd5_1490_s1	-0.0360424	0.0640328	-0.0965358	grey40
cgd5_1440	-0.0362651	0.00289253	-0.0762427	grey40
cgd7_1420	-0.0369754	0.0204284	-0.0789776	grey40
cgd5_130_s3	-0.0371607	0.0507321	-0.116199	grey40
cgd3_3430_s1-m1	-0.0371849	0.0630162	-0.113878	grey40
cgd2_2510	-0.0375527	0.00959041	-0.0814444	grey40
Chro.40403	-0.0377133	0.0142701	-0.079812	grey40
cgd8_1870	-0.0377356	0.0817642	-0.1203	red
cgd4_3723_e2	-0.037772	0.0379869	-0.0925323	grey40
cgd3_2620_s2	-0.0380167	0.0273892	-0.120996	grey40
cgd6_1570	-0.0380451	0.0170535	-0.1052	grey40
cgd3_4220	-0.0383967	0.0059477	-0.0929929	grey40
cgd3_1570	-0.0384411	0.0483226	-0.0913851	grey40
cgd5_3130_s1	-0.0385052	0.0145526	-0.0870825	grey40
cgd7_950	-0.038598	0.0420185	-0.114767	grey40
cgd6_660	-0.0387081	0.0178561	-0.10112	grey40
Chro.70203_s2	-0.0387386	0.0242049	-0.107426	grey40
cgd1_3840_s1	-0.0390353	0.0354858	-0.107935	grey40
Chro.40506	-0.0391311	0.0570337	-0.107432	grey40
cgd2_60_s2	-0.0393345	0.0396322	-0.110669	grey40
cgd3_2080_s1	-0.0395341	0.0242889	-0.0899487	grey40
cgd3_2710	-0.0398414	0.0434692	-0.10329	grey40
cgd8_4280	-0.0398941	0.00913496	-0.0818267	grey40
cgd3_2870	-0.0400789	0.00746702	-0.0864806	grey40
cgd7_2740_e2	-0.0405371	0.032485	-0.181569	grey40
cgd8_3570_e3of3	-0.0406643	0.00670204	-0.0971635	grey40
cgd6_2610	-0.0406852	0.0180657	-0.0960227	grey40
cgd5_2500_s1	-0.0411003	0.010008	-0.080483	grey40
cgd7_4560_s1-m2	-0.0411556	0.0261261	-0.122317	grey40
cgd5_2270	-0.0416157	0.000903826	-0.0808982	grey40
cgd8_5400	-0.0418196	0.0293896	-0.100716	grey40
cgd6_4420	-0.0419277	0.0331721	-0.112318	red
cgd6_2670	-0.0423053	0.0213156	-0.101027	grey40
cgd5_3980	-0.042315	0.147204	-0.1479	red
Chro.20278	-0.0423949	0.0270103	-0.0963369	grey40
cgd4_1940	-0.0426291	0.0132919	-0.0876396	grey40
cgd8_3520_s2	-0.0429735	0.0244613	-0.0999418	grey40
cgd8_5360	-0.0430442	0.00202118	-0.0903677	grey40
cgd5_380	-0.0431331	0.0226231	-0.106809	grey40
cgd3_3430	-0.0435198	-0.00342876	-0.0874422	grey40
cgd5_130_s1	-0.0435264	0.0178442	-0.0944896	grey40
cgd8_1010	-0.0436514	0.0154378	-0.100561	grey40
cgd2_3040	-0.0436791	-0.00598193	-0.0989826	grey40
Cgd8_1390	-0.0437033	0.0318235	-0.107122	grey40
cgd1_3120	-0.0442022	0.0170764	-0.0926405	grey40
Chro.60352_s1	-0.0442183	0.087446	-0.135377	grey40
cgd2_3410	-0.0442822	0.0121925	-0.109697	grey40
cgd7_4280_s2	-0.0448021	0.0124655	-0.102798	grey40
cgd6_1950	-0.0448456	0.0289844	-0.0941992	grey40
cgd8_5310_e1_s1	-0.0448668	0.0124108	-0.104813	grey40
cgd5_3760	-0.0450525	0.0148373	-0.0990051	grey40
cgd1_500	-0.045629	0.0460643	-0.10271	red
cgd6_1980	-0.0458727	0.01059	-0.0988922	grey40
cgd3_3900	-0.0458748	0.0785663	-0.114682	grey40
cgd5_20	-0.0460474	-0.000106731	-0.0911941	grey40
cgd7_4540	-0.0465008	0.0397403	-0.101039	grey40
cgd5_3130_s3	-0.0465523	-0.0034216	-0.101693	grey40
cgd8_3040	-0.0466538	0.0234307	-0.100566	grey40
cgd8_2720	-0.0469291	0.00263636	-0.0964253	grey40
cgd3_3610	-0.0473824	0.0233544	-0.112368	grey40
cgd7_5040_s1	-0.0473889	0.00642042	-0.109751	grey40
cgd6_4440	-0.047579	0.0214037	-0.101494	grey40
cgd1_3180	-0.0476714	0.0110332	-0.0967637	grey40
cgd2_1240	-0.0482941	-0.00467912	-0.0910243	grey40
cgd7_4730	-0.0483263	0.00358341	-0.0914492	grey40
cgd6_820-m1	-0.0485531	0.0103136	-0.098255	grey40
cgd1_3730	-0.0488557	0.0122148	-0.100907	grey40
cgd6_5050_e4	-0.0490499	0.0121931	-0.130631	grey40
cgd7_1210	-0.049458	0.00204018	-0.103191	grey40
cgd6_3180	-0.0498134	-0.0095071	-0.0952696	grey40
cgd2_2540	-0.0499906	0.00834861	-0.109197	grey40
cgd3_4170	-0.0502343	-0.00403579	-0.0849595	grey40
cgd6_1080-m2	-0.0503688	0.0306778	-0.111968	grey40
cgd1_720	-0.0505994	-0.00827746	-0.08471	grey40
cgd8_3680_s2	-0.0509408	0.0559225	-0.124803	grey40
CHUDEA7_2150	-0.0509924	0.0320949	-0.119744	grey40
cgd4_1600_s1	-0.0510667	-0.00620613	-0.100303	grey40
cgd1_370	-0.0513243	0.00770499	-0.0988663	grey40
cgd2_470_s2	-0.0513283	0.0168637	-0.093465	grey40
cgd7_1300_s2	-0.0513823	0.0225665	-0.12164	grey40
cgd4_4390	-0.0514078	0.0219865	-0.116406	grey40
cgd7_4190	-0.0517666	0.002893	-0.0927594	grey40
cgd8_1260	-0.0519796	-0.000225852	-0.105263	grey40
cgd8_1230	-0.0520389	0.0086146	-0.110418	grey40
cgd3_730	-0.0521179	0.0138143	-0.106091	grey40
cgd4_1620	-0.0521967	0.0218818	-0.112926	grey40
cgd7_2430	-0.0522973	0.00324514	-0.106502	grey40
cgd6_1430	-0.0524745	0.00176686	-0.110709	grey40
cgd1_510	-0.0526029	0.0285295	-0.125369	grey40
cgd2_3810	-0.0528503	-0.000138388	-0.102655	grey40
cgd1_640_e1_s2	-0.052896	0.0160966	-0.106675	grey40
cgd7_1310_e3of3_US	-0.0534235	0.0121711	-0.0969447	grey40
cgd1_1250_s1-m2	-0.0534296	0.0206996	-0.0976029	grey40
cgd4_3510	-0.0534515	0.0522215	-0.112036	red
MrMSP1-3Aisolate_IbA9G3aGP60	-0.0535646	0.0448448	-0.129813	red
cgd2_3450	-0.0536574	0.0227078	-0.109145	grey40
cgd6_1710	-0.0537106	0.00523906	-0.111828	grey40
cgd7_2530_s3-m2	-0.0538261	0.00710772	-0.113665	grey40
cgd6_3080	-0.053838	-0.00506443	-0.114938	grey40
Chro.60610	-0.0541861	0.0175223	-0.119371	grey40
cgd1_1690	-0.0542339	0.0167418	-0.120043	grey40
cgd6_1030	-0.0542544	0.00243702	-0.10787	grey40
cgd2_60_s1	-0.0545289	0.0137726	-0.112494	grey40
cgd3_1480	-0.0546196	0.0139242	-0.12762	grey40
cgd2_340	-0.0548401	0.00330841	-0.108364	grey40
cgd7_3560	-0.0554708	0.0173854	-0.135296	grey40
CHUDEA1_1430	-0.0554823	0.0195799	-0.1176	grey40
cgd8_3680_s3	-0.0555892	0.0249414	-0.11695	grey40
cgd7_1600	-0.0556203	-0.0010859	-0.0987107	grey40
cgd6_4660	-0.0556259	0.00837719	-0.114403	grey40
cgd1_1390	-0.0557247	-0.000358155	-0.108311	grey40
cgd7_5140_e1	-0.0561882	0.0241248	-0.105335	grey40
cgd7_4790	-0.0564749	0.0232296	-0.127166	grey40
cgd6_4570	-0.0565406	0.0153806	-0.120009	grey40
cgd8_2220_e5	-0.0570794	0.0060737	-0.12215	grey40
cgd1_1970	-0.0571749	0.0203743	-0.121247	grey40
cgd5_4390	-0.0573768	-0.0100448	-0.123699	grey40
cgd3_2210	-0.0575411	0.00119275	-0.127409	grey40
cgd6_1660_s1	-0.0575977	0.0160997	-0.12289	grey40
cgd4_2460	-0.0577467	-0.00823021	-0.111296	grey40
cgd7_1730_s2	-0.0580178	0.0167421	-0.122469	grey40
cgd3_190_e2_US	-0.0586303	-0.00270764	-0.128046	grey40
cgd6_5240	-0.0589603	-0.0135402	-0.10733	grey40
Chro.70211	-0.059387	-0.00877856	-0.111227	grey40
cgd3_590_s2	-0.05998	0.0412311	-0.132023	grey40
cgd2_310	-0.0600002	0.00700064	-0.111167	grey40
cgd7_1800	-0.060125	-0.00827215	-0.111409	grey40
cgd1_1170	-0.0609629	-0.00996223	-0.104829	grey40
cgd6_800_e2of2	-0.061072	-0.00848382	-0.105806	grey40
Chro.70256	-0.0610795	0.0122987	-0.113535	grey40
Chro.70472_s1	-0.0610878	0.00367888	-0.113594	grey40
cgd8_3570_e1of3	-0.0611623	-0.00484006	-0.113439	grey40
cgd6_2210	-0.0613087	0.0358879	-0.133165	grey40
cgd8_3350	-0.0613747	-0.0110404	-0.115356	grey40
cgd3_3430_s3-m1	-0.0615091	-0.00904143	-0.107517	grey40
cgd1_2150	-0.0617366	0.00756247	-0.118291	grey40
cgd6_4590	-0.061737	-0.00727945	-0.104098	grey40
Chro.40037	-0.0618299	0.00809226	-0.120401	grey40
CmeUKMEL1_09045	-0.0619181	0.0139369	-0.132495	grey40
cgd3_1340	-0.0619265	-0.0199779	-0.104403	grey40
cgd6_4080	-0.0619759	-0.0118965	-0.106282	grey40
cgd6_3380	-0.0622627	-0.0129744	-0.108172	grey40
Chro.80327	-0.0623036	-0.00520071	-0.137328	grey40
cgd6_3330	-0.0626629	-0.00870247	-0.1195	grey40
cgd6_5360	-0.0627943	0.0127862	-0.115339	grey40
cgd6_640	-0.0629907	0.00691214	-0.179478	grey40
cgd3_90	-0.0632598	0.0116711	-0.116033	grey40
cgd2_2160	-0.06388	-0.0191816	-0.123969	grey40
cgd5_630	-0.06413	-0.0126979	-0.117691	grey40
cgd2_2450	-0.0641302	-0.00688619	-0.129414	grey40
cgd3_2340	-0.0641555	-0.0185674	-0.111451	grey40
cgd6_670	-0.064223	-0.0106226	-0.120542	grey40
cgd1_2370	-0.0642366	0.00306149	-0.115967	grey40
cgd2_620_e3	-0.0642395	-0.00801621	-0.122306	grey40
cgd2_340_s1	-0.0645303	0.000239466	-0.129685	grey40
cgd1_240	-0.0646204	-0.00760151	-0.114625	grey40
cgd4_3260_e2	-0.0647602	0.0184082	-0.123113	grey40
cgd3_220	-0.0649081	-0.0250454	-0.107799	grey40
cgd1_1000	-0.0649191	0.0284123	-0.126733	grey40
cgd7_2080	-0.0652854	-0.00574301	-0.123269	grey40
cgd6_2030	-0.0654436	-0.0116765	-0.109429	grey40
cgd2_2920	-0.0654781	-0.000639826	-0.137852	grey40
cgd4_500_e7of9	-0.0656317	-0.0163335	-0.114451	grey40
cgd5_2720_s2	-0.0659336	-0.0166354	-0.113744	grey40
cgd5_2230-m1	-0.0659697	0.0351702	-0.169445	grey40
Chro.20105_s2	-0.06623	0.131785	-0.149448	grey40
cgd7_2700	-0.0665599	-0.00169422	-0.12378	grey40
cgd8_3570_e2of3	-0.066578	-0.00180649	-0.127332	grey40
cgd6_3730_s3	-0.0669686	0.00074434	-0.148838	grey40
cgd3_3820	-0.0672238	-0.000734967	-0.121457	grey40
cgd7_1040	-0.0675578	-0.0257729	-0.10943	grey40
cgd7_2600	-0.0679419	0.0200846	-0.124129	grey40
cgd8_4800	-0.067955	-0.00155193	-0.142795	grey40
cgd4_870_s1	-0.0681016	-0.0110248	-0.128008	grey40
cgd6_3050_s1	-0.0682712	-0.00314072	-0.13322	grey40
cgd8_3680_s1	-0.0682945	0.0205084	-0.113154	grey40
cgd3_1580_s1	-0.0688949	-0.0255805	-0.120094	grey40
cgd3_1400	-0.0689419	-0.00892771	-0.117575	grey40
cgd4_500_e6of9	-0.0694292	-0.0198575	-0.126769	grey40
cgd6_1590_s2	-0.069518	-0.000640611	-0.14159	grey40
cgd3_1780	-0.0696407	-0.018209	-0.116499	grey40
cgd7_2150_e2of2	-0.0701049	-0.0162732	-0.119266	grey40
cgd1_2160	-0.0703177	-0.0173512	-0.11369	grey40
cgd1_110	-0.0704571	-0.000640425	-0.125996	grey40
cgd5_3260	-0.0706239	0.0148021	-0.152984	grey40
Chro.10423_s2	-0.0710754	0.0844829	-0.156254	grey40
cgd7_1690	-0.0717291	-0.0133042	-0.126434	grey40
cgd2_3580	-0.0717932	0.00606469	-0.12575	grey40
cgd7_2700_s2	-0.0718885	-0.00788732	-0.125194	grey40
Chro.30383_US	-0.0725702	-0.0195576	-0.131151	grey40
Chro.70049	-0.0728214	-0.0168275	-0.128232	grey40
cgd6_3050_s2	-0.0732436	-0.0164549	-0.126082	grey40
cgd3_3100	-0.073434	-0.0278523	-0.116	grey40
cgd3_390	-0.0740036	0.000629319	-0.138565	grey40
Chro.10074	-0.0741366	-0.00675286	-0.137248	grey40
cgd3_4220_s1	-0.0741655	-0.025542	-0.127341	grey40
cgd7_2820	-0.0742485	-0.0225716	-0.129064	grey40
cgd5_2500_s2	-0.0744706	-0.0237433	-0.126138	grey40
cgd1_440_e4	-0.0747677	-0.0208905	-0.137367	grey40
MrMSP3-1AisolateIIcA5G3aGP60	-0.074829	-0.00859975	-0.137106	grey40
cgd3_1240	-0.0752551	-0.0263887	-0.135038	grey40
cgd5_3090	-0.0757025	0.0116754	-0.153238	grey40
cgd4_4110	-0.0762565	-0.0194284	-0.122107	grey40
cgd4_640_s3	-0.0764268	-0.00200527	-0.152351	grey40
Chro.20193	-0.076815	-0.0102191	-0.143978	grey40
cgd1_1200	-0.0770223	-0.00624108	-0.153383	grey40
cgd5_710	-0.0772025	-0.0206305	-0.136987	grey40
cgd6_3820-m1	-0.0780024	-0.0221262	-0.132027	grey40
cgd7_380	-0.0782149	-0.0244825	-0.143208	grey40
cgd5_2720_s3	-0.0786077	0.0219753	-0.131883	grey40
cgd8_660	-0.0792382	-0.00804854	-0.134843	grey40
cgd6_200-m2	-0.079391	-0.0302399	-0.13047	grey40
cgd1_3240_s4	-0.0794366	0.0472556	-0.134816	grey40
MrMSP2-7CisolateIaA25R3GP60	-0.0797641	-0.0174181	-0.139943	grey40
cgd1_3670_s2	-0.0802818	0.00397871	-0.1308	grey40
cgd2_3400_e2	-0.0807029	-0.00325239	-0.151701	grey40
cgd5_2790	-0.0807187	-0.0228425	-0.148405	grey40
cgd6_1660_s2	-0.0808536	-0.00920196	-0.155441	grey40
cgd3_1580_s2	-0.0813294	-0.0130062	-0.138635	grey40
cgd2_3070	-0.0816284	-0.00352254	-0.14467	grey40
Cgd5_40_s3_US	-0.0820589	-0.0181562	-0.140401	grey40
cgd1_2040	-0.0822268	-0.0235808	-0.140201	grey40
cgd8_3890	-0.0824026	-0.0314118	-0.134263	grey40
cgd7_2600_s1	-0.0826881	0.0261197	-0.160714	grey40
cgd4_500_e4of9	-0.0828565	-0.0409473	-0.134091	grey40
CHUDEA4_new_06	-0.083331	-0.0347483	-0.128662	grey40
cgd3_1860-m1	-0.0834314	-0.0215062	-0.142002	grey40
cgd4_480_s1	-0.0834985	-0.0225702	-0.153563	grey40
cgd7_4310_s2	-0.0838907	-0.000656024	-0.153906	grey40
MrMSP1_10FisolateIaA19R3GP60	-0.0839997	-0.00276296	-0.153483	grey40
cgd6_5270	-0.084184	-0.0242573	-0.135183	grey40
cgd1_3670_s1	-0.0847122	-0.00162473	-0.136913	grey40
cgd6_3910	-0.0848099	-0.0361564	-0.147816	grey40
cgd2_730	-0.0848537	-0.0048353	-0.149347	grey40
cgd6_100-m1	-0.0849884	-0.0191285	-0.147078	grey40
cgd4_500_e3of9	-0.0850258	-0.0377917	-0.131745	grey40
cgd1_1560	-0.0850462	-0.0367288	-0.126149	grey40
cgd8_1740	-0.0853757	-0.0312218	-0.130465	grey40
cgd3_4240	-0.0856903	-0.0223175	-0.141114	grey40
cgd4_3750	-0.0859294	-0.0401993	-0.139407	grey40
cgd4_670	-0.0860436	-0.0337687	-0.128317	grey40
cgd5_3660	-0.0866567	-0.0441976	-0.134191	grey40
cgd8_4660	-0.0869888	-0.00473082	-0.133479	grey40
cgd5_3940_e1	-0.0875177	-0.0194558	-0.146609	grey40
cgd7_210	-0.0876334	-0.0162966	-0.139456	grey40
cgd1_400	-0.0884708	-0.0195521	-0.154626	grey40
cgd8_660_s3	-0.0885251	-0.0204629	-0.139811	grey40
cgd1_3240_s2	-0.0886224	0.0847271	-0.141644	red
cgd5_3290	-0.089384	-0.0249073	-0.14261	grey40
cgd8_710	-0.0894671	-0.0123517	-0.163585	grey40
Chro.50102	-0.0896765	-0.00433269	-0.157177	grey40
cgd7_1670_s2	-0.089878	-0.0378462	-0.138692	grey40
cgd1_1180	-0.0899189	0.0382533	-0.143681	grey40
Chro.70472_s2	-0.0902587	0.0672099	-0.159852	grey40
cgd4_1450	-0.0910504	-0.00852892	-0.16406	grey40
cgd3_4060_s1	-0.0912455	-0.0289387	-0.147098	grey40
cgd7_2490	-0.0914191	-0.0241656	-0.139291	grey40
cgd1_730	-0.0917499	-0.0404156	-0.140072	grey40
Chro.70043_s2	-0.0927675	-0.0215666	-0.153831	grey40
Chro.50392_s3	-0.0930939	0.0532505	-0.15567	grey40
Chro.70289	-0.0931094	-0.0285628	-0.164755	grey40
cgd7_300_s3	-0.0933445	-0.0268466	-0.191089	grey40
CHUDEA6_1650	-0.0935443	-0.0354884	-0.144399	grey40
Chro.70266	-0.0942656	0.0454167	-0.16695	grey40
Chro.40386	-0.0946788	-0.0320663	-0.143253	grey40
cgd1_260-m1	-0.0953968	-0.0125849	-0.169685	grey40
cgd1_3670_s3	-0.0954168	-0.00148039	-0.162282	grey40
cgd6_5140	-0.0958184	-0.0445889	-0.153989	grey40
cgd2_2750_s2	-0.0966096	-0.0418378	-0.163946	grey40
cgd2_3050	-0.0970764	-0.0404805	-0.152568	grey40
cgd2_3270	-0.0970934	-0.0332228	-0.16042	grey40
cgd4_3530_s2	-0.0980989	-0.0358179	-0.164338	grey40
cgd4_1100	-0.0989465	-0.0297938	-0.19416	grey40
cgd4_3620-m1	-0.0992105	-0.0215904	-0.155285	grey40
cgd7_5450	-0.0995126	-0.0113177	-0.17553	grey40
cgd8_240	-0.0997001	-0.0512566	-0.154486	grey40
cgd6_4560_s2	-0.10018	-0.0412637	-0.169733	grey40
cgd4_2350-1	-0.100726	-0.0242591	-0.165242	grey40
cgd2_4130	-0.100731	-0.0219336	-0.155591	grey40
cgd8_2720_s1	-0.101104	-0.0473022	-0.152967	grey40
cgd1_800	-0.10116	-0.0293181	-0.159801	grey40
cgd4_500_e1of9	-0.101272	-0.0481636	-0.153818	grey40
cgd3_1770	-0.101445	-0.0524031	-0.167213	grey40
cgd7_1340_s2	-0.101482	-0.061853	-0.150053	grey40
cgd4_1170	-0.101841	-0.044902	-0.159188	grey40
cgd7_2070_s2	-0.10189	-0.0288031	-0.169181	grey40
cgd3_2850	-0.102252	-0.0265202	-0.192533	grey40
cgd5_3810	-0.102513	-0.0535265	-0.154873	grey40
Chro.20090_s1	-0.104072	-0.0374081	-0.184035	grey40
cgd1_3510_US	-0.104438	-0.0454203	-0.166369	grey40
cgd5_2870	-0.104685	-0.0171828	-0.193389	grey40
cgd4_870_s2	-0.105053	-0.0423165	-0.170166	grey40
cgd6_620	-0.105536	-0.0376918	-0.165912	grey40
cgd1_2200	-0.10607	-0.0552081	-0.155997	grey40
cgd4_690	-0.107045	0.00257945	-0.181634	grey40
cgd7_4310	-0.107557	-0.0597468	-0.150145	grey40
cgd1_870	-0.10769	-0.0582057	-0.150314	grey40
cgd7_1310_e1of3	-0.107949	-0.0478361	-0.171193	grey40
cgd4_500_e8of9	-0.108824	-0.0480161	-0.175155	grey40
CHUDEA3_680	-0.109011	-0.0223118	-0.174559	grey40
CHUDEA5_new_02	-0.109046	-0.0433826	-0.160322	grey40
CHUDEA5_3940	-0.109606	-0.0523222	-0.165649	grey40
MrMSP3-4BisolateIaA22R3GP60	-0.109741	-0.0419719	-0.174176	grey40
cgd6_1330	-0.109839	-0.0361031	-0.169458	grey40
Chro.70043_s1	-0.110507	-0.0414158	-0.181314	grey40
cgd2_4080	-0.110644	-0.0566498	-0.159792	grey40
cgd7_2150_e1of2	-0.110804	-0.049787	-0.170314	grey40
cgd8_770_s1	-0.111756	-0.0538998	-0.180533	grey40
Chro.60626_s2	-0.111785	-0.0187089	-0.209591	grey40
cgd1_1410	-0.112077	-0.0613009	-0.152071	grey40
cgd2_640	-0.112855	-0.0440282	-0.179747	grey40
cgd5_3930	-0.114508	-0.0328925	-0.192488	grey40
cgd5_2840	-0.115854	-0.0423852	-0.168683	grey40
cgd5_3140	-0.116277	-0.0323749	-0.192312	grey40
CHUDEA8_2310	-0.116372	-0.0489689	-0.179137	grey40
cgd6_120	-0.116438	-0.061228	-0.183383	grey40
cgd7_2700_s1	-0.116665	-0.05826	-0.186013	grey40
cgd8_2750	-0.116761	-0.06178	-0.180382	grey40
Chro.50051	-0.117934	-0.0488481	-0.180921	grey40
cgd3_600_s2	-0.119612	-0.0234885	-0.212316	grey40
cgd8_3680_s4	-0.119753	-0.0738725	-0.160503	grey40
cgd7_5440	-0.120152	-0.0560806	-0.190816	grey40
cgd4_850_s3	-0.120307	-0.0274468	-0.203724	grey40
cgd2_790_s2-m2	-0.12039	-0.0489977	-0.182844	grey40
cgd8_4910_s1	-0.12061	-0.0740523	-0.17491	grey40
cgd2_790-m1	-0.120827	-0.0676948	-0.169988	grey40
cgd5_3400_e2of2	-0.121813	-0.0391719	-0.192981	grey40
cgd1_1910	-0.122008	-0.0607358	-0.167981	grey40
cgd5_1440_s2	-0.122265	-0.0658926	-0.169305	grey40
cgd1_640_e1	-0.122922	-0.0325862	-0.200968	grey40
cgd1_3150	-0.123977	-0.0717002	-0.178584	grey40
cgd2_2860	-0.124522	-0.0186196	-0.194082	grey40
Chro.60085	-0.125286	-0.0600682	-0.192298	grey40
cgd4_1520	-0.125403	-0.0550665	-0.187818	grey40
cgd5_2080	-0.125837	-0.0524025	-0.191602	grey40
cgd5_3790	-0.12605	-0.0472391	-0.226694	grey40
cgd8_770	-0.126051	-0.0694168	-0.177745	grey40
cgd3_4050	-0.126341	-0.040318	-0.214632	grey40
cgd8_1610	-0.126404	-0.00191544	-0.197078	grey40
Chro.40429	-0.126654	-0.0290574	-0.201883	grey40
cgd8_4680	-0.126879	-0.0373209	-0.202983	grey40
cgd6_3600	-0.127026	-0.0787546	-0.190388	grey40
cgd6_3730_s2	-0.128573	-0.00395295	-0.199526	grey40
cgd7_3820_s1	-0.128625	-0.0143188	-0.188689	grey40
cgd2_4320	-0.128661	-0.0600061	-0.192857	grey40
cgd6_2770	-0.12879	-0.0511318	-0.201037	grey40
cgd5_640_e3	-0.12937	-0.0649114	-0.200136	grey40
cgd2_1590-m1	-0.13008	-0.0729641	-0.186141	grey40
cgd8_2110	-0.131124	0.119476	-0.216119	red
MrMSP3-3FisolateIIdA13G1GP60	-0.131168	-0.0656168	-0.196169	grey40
cgd3_980_e1of2	-0.131492	-0.0815871	-0.183853	grey40
CHUDEA1_1260	-0.131896	-0.0782112	-0.183517	grey40
MrMSP1-6Aisolate_IeA11G3T3GP60	-0.132151	-0.0679677	-0.188361	grey40
cgd6_880	-0.13284	-0.0252342	-0.198819	grey40
cgd6_5410	-0.132949	-0.0299167	-0.213902	grey40
cgd2_4270_s1-m2	-0.133354	-0.0491754	-0.197331	grey40
cgd7_2600_s2	-0.133717	-0.0042764	-0.236627	grey40
Chro.20337_US	-0.134979	-0.049191	-0.201382	grey40
Chro.80185	-0.135129	-0.0392603	-0.210365	grey40
CHUDEA3_new_02	-0.135234	-0.0389315	-0.208954	grey40
cgd3_3450	-0.137709	-0.065711	-0.226775	grey40
cgd8_5310_e1_s2	-0.138455	-0.0637948	-0.208103	grey40
Chro.40351	-0.141312	-0.0623241	-0.19304	grey40
cgd2_3330	-0.141317	-0.0637061	-0.186215	grey40
cgd3_600	-0.141641	-0.076556	-0.200338	grey40
cgd7_4640	-0.141678	-0.0802147	-0.198507	grey40
CHUDEA8_1710	-0.142128	-0.0694936	-0.202705	grey40
cgd8_2030	-0.14267	-0.0727385	-0.212726	grey40
cgd7_2070_s1	-0.142893	-0.0735271	-0.203261	grey40
CHUDEA1_3060	-0.142926	-0.0706366	-0.207523	grey40
cgd3_3050	-0.14305	-0.0868635	-0.198348	grey40
cgd7_4280	-0.1444	-0.0887225	-0.21544	grey40
MrInDS-3Hisolate_IbA9G3bGP60	-0.144495	-0.0647454	-0.226092	grey40
cgd4_1200	-0.144893	-0.084863	-0.207263	grey40
cgd2_790_s1-m2	-0.147524	-0.0603425	-0.237506	grey40
cgd4_3300	-0.147547	-0.0156583	-0.212088	grey40
cgd7_290	-0.148364	-0.0853106	-0.202952	grey40
cgd4_750	-0.148605	-0.0721208	-0.213374	grey40
cgd7_4490_s2	-0.148751	-0.0856931	-0.226796	grey40
cgd7_3820	-0.149717	-0.091178	-0.206234	grey40
MrInMs-1Fisolate_IfA13G1GP60	-0.150143	-0.078921	-0.21965	grey40
Chro.60203	-0.150544	-0.0897298	-0.214995	grey40
CHUDEA6_800	-0.151392	-0.099025	-0.20718	grey40
cgd6_3330_s2	-0.15175	-0.0850056	-0.212667	grey40
cgd5_3073_e1	-0.152233	-0.0959069	-0.207126	grey40
Chro.60011	-0.152505	-0.0619302	-0.22403	grey40
MrMSP3-2Bisolate_IaA26R3GP60	-0.153409	-0.0605607	-0.223294	grey40
cgd7_2360	-0.153432	-0.0849988	-0.223693	grey40
MrMSP1-7FisolateIfA16G1GP60	-0.157005	-0.0897211	-0.214819	grey40
cgd7_1800_s2	-0.15842	-0.0962486	-0.219124	grey40
cgd1_1250_s3-m2	-0.159033	-0.0887619	-0.22555	grey40
cgd4_3550_s2	-0.160022	-0.101752	-0.225824	grey40
cgd7_3870_s2	-0.160297	-0.0969193	-0.230537	grey40
cgd2_200	-0.162435	-0.0904671	-0.232732	grey40
cgd1_640_e1_s1	-0.162507	-0.0855518	-0.246231	grey40
cgd7_5320	-0.163217	-0.0872807	-0.245239	grey40
CmeUKMEL1_06355	-0.165825	-0.0918302	-0.225679	grey40
CHUDEA4_3260	-0.166139	-0.101593	-0.225561	grey40
cgd5_3420_s5	-0.16699	-0.0985054	-0.229639	grey40
cgd3_440-m1	-0.167121	-0.0974146	-0.228566	grey40
cgd2_340_s2	-0.167515	-0.0452616	-0.262066	grey40
cgd8_4910	-0.169357	-0.111363	-0.223992	grey40
cgd7_1800_s1	-0.169742	-0.0902562	-0.247591	grey40
cgd6_3640	-0.169781	-0.116108	-0.232378	grey40
MrMSP1-8Gisolate_IdA15G1GP60	-0.170312	-0.0999786	-0.241993	grey40
cgd5_3400_e1of2	-0.170546	-0.080122	-0.226046	grey40
cgd4_130	-0.171243	-0.109666	-0.219581	grey40
cgd2_850	-0.171565	-0.0845993	-0.232326	grey40
cgd7_180	-0.171762	-0.116009	-0.229711	grey40
CHUDEA5_1520	-0.172226	-0.100699	-0.234467	grey40
cgd1_3700	-0.17497	-0.0842574	-0.254863	grey40
cgd3_1540	-0.175264	-0.115584	-0.245698	grey40
cgd8_3750	-0.175525	-0.110912	-0.250749	grey40
cgd4_2420-m1	-0.176315	-0.112053	-0.230263	grey40
cgd7_4810-m2	-0.178349	-0.0523292	-0.25453	grey40
cgd1_3640	-0.178802	-0.121505	-0.224857	grey40
cgd6_5420_s2	-0.180409	-0.111047	-0.239249	grey40
cgd2_2610_s3	-0.180809	-0.0883066	-0.258605	grey40
MrMSP1-5Hisolate_IaA27R3GP60	-0.181747	-0.113408	-0.245665	grey40
cgd2_160	-0.182365	-0.0853705	-0.265686	grey40
cgd3_1050_s2	-0.182967	-0.0918673	-0.243996	grey40
cgd7_1490	-0.184299	-0.115104	-0.245942	grey40
cgd6_3290	-0.18604	-0.0932869	-0.265774	grey40
cgd7_4020_s1-m2_US	-0.186247	0.0152219	-0.258981	grey40
Chro.20427	-0.188036	-0.0800654	-0.264732	grey40
cgd3_1540_s2	-0.189064	-0.132446	-0.255303	grey40
cgd3_1540_s1	-0.19078	-0.141996	-0.243414	grey40
cgd3_2080_s2	-0.191181	-0.130759	-0.25945	grey40
cgd7_4560_s2-m2	-0.192801	-0.107813	-0.273228	grey40
MrMSP2-6EisolateIdA14GP60	-0.194036	-0.142059	-0.245112	grey40
cgd1_3500	-0.194606	-0.108669	-0.293815	grey40
cgd2_4160	-0.195882	-0.144031	-0.25164	grey40
cgd5_10	-0.196011	-0.120885	-0.258303	grey40
cgd3_680_e5	-0.19689	-0.126869	-0.248149	grey40
cgd5_2430	-0.196951	-0.0847247	-0.264784	grey40
cgd2_3060_e2	-0.197362	-0.0853758	-0.261879	grey40
cgd6_5420	-0.197782	-0.14533	-0.253195	grey40
cgd3_520-m1	-0.198917	-0.0545356	-0.26042	grey40
cgd4_3550_s1	-0.199013	-0.136686	-0.239981	grey40
cgd2_3660_e4	-0.199093	-0.111176	-0.278493	grey40
cgd6_4880-m1	-0.199885	-0.12406	-0.277973	grey40
cgd1_1250_s2-m2	-0.201793	-0.133393	-0.277441	grey40
cgd7_300_s2	-0.204942	-0.0570731	-0.272183	grey40
cgd2_100	-0.208932	-0.123969	-0.295887	grey40
cgd4_500_e2of9	-0.209712	-0.149621	-0.259407	grey40
cgd2_2750_s1	-0.210471	-0.128914	-0.286328	grey40
cgd4_2110	-0.211264	-0.11235	-0.284865	grey40
cgd7_4530_s3	-0.212656	-0.0631111	-0.28225	grey40
cgd1_3240_s1	-0.213032	-0.0672454	-0.296278	grey40
cgd2_2570	-0.214969	-0.158196	-0.290666	grey40
cgd2_3210_e2	-0.215207	-0.162171	-0.263891	grey40
CHUDEA7_1870	-0.21689	-0.155299	-0.317787	grey40
cgd7_4560_s3-m2	-0.217062	-0.119226	-0.292113	grey40
cgd4_920	-0.220814	-0.151998	-0.27862	grey40
cgd8_1570	-0.226354	-0.160623	-0.29507	grey40
cgd4_4460	-0.232824	-0.167796	-0.294678	grey40
cgd6_210_s2	-0.23375	-0.153346	-0.31245	grey40
cgd7_2240	-0.235039	-0.153923	-0.300904	grey40
cgd7_5150	-0.236836	-0.191525	-0.300355	grey40
cgd6_5440_s2	-0.241238	-0.0729407	-0.306237	grey40
cgd4_3090-m1	-0.243985	-0.177058	-0.302788	grey40
cgd1_3020	-0.255065	-0.124035	-0.337307	grey40
cgd5_4470	-0.257304	-0.186892	-0.324764	grey40
cgd4_1630	-0.258252	-0.165939	-0.332003	grey40
CHUDEA8_4890_e2of2	-0.258824	-0.183104	-0.326637	grey40
cgd8_2800-m1	-0.32096	-0.227803	-0.41801	grey40

## Sheet: Fig1B_Errorbarplot_Data
Antigen	Median	IQR1	IQR2	Color
cgd7_4020_s3-m2	1.27583	2.43892	0.796248	red
cgd7_4020_s2-m2	1.04902	1.84755	0.675244	red
cgd4_3530_s1	0.986914	1.38325	0.640392	grey40
cgd4_3530	0.802359	1.25985	0.51851	red
cgd3_530_s3	0.797174	1.18284	0.542989	red
cgd8_3530	0.762325	1.0278	0.52049	grey40
cgd8_5300	0.746953	1.21002	0.430002	red
cgd3_3430_s2-m1	0.694999	0.873623	0.567554	grey40
cgd8_860_s2	0.66667	0.899635	0.497627	grey40
Chro.80604	0.658052	0.977837	0.457234	red
cgd3_4280_s1	0.655078	0.821621	0.515783	grey40
cgd6_5380_s2	0.634741	0.780388	0.497026	grey40
cgd1_3790	0.623095	0.988055	0.383408	red
cgd2_4270_s2-m2	0.614488	0.84683	0.423204	grey40
cgd3_1660	0.589643	0.787452	0.386893	grey40
cgd5_810_s1	0.585171	0.718929	0.408285	grey40
cgd1_1520_s2-m1	0.572465	0.783556	0.423367	grey40
cgd1_650-m2	0.572415	1.0357	0.363922	red
cgd4_3450_s1	0.560279	0.736653	0.418529	grey40
cgd7_3670	0.553047	0.782435	0.431599	red
cgd1_1510-m1	0.547415	0.731372	0.354881	grey40
cgd3_350	0.545619	0.685514	0.403261	grey40
cgd2_920	0.543882	0.666181	0.418446	grey40
cgd6_2690	0.541596	0.726907	0.408484	grey40
cgd8_3670	0.532361	0.680142	0.36692	grey40
cgd6_1170_e2	0.531716	0.846364	0.321211	red
cgd7_1160_s1	0.524476	1.56589	0.23987	red
cgd8_660_s2	0.523981	1.03645	0.313481	red
cgd3_2470	0.523431	0.840653	0.324625	red
cgd2_390	0.523362	0.839223	0.354472	red
cgd8_3540-m1	0.521815	0.805127	0.351605	grey40
cgd7_4530_s2	0.520512	0.708341	0.380873	grey40
cgd8_2480	0.517023	0.673664	0.377781	grey40
cgd2_2760-m1	0.514692	0.706805	0.386877	grey40
cgd1_3790_s1	0.510652	0.924438	0.250839	red
cgd7_4160-m1	0.507433	0.823459	0.286859	red
Chro.30478	0.504679	0.819673	0.299887	red
CHUDEA6_1170_e2of2	0.501605	0.900805	0.278148	red
cgd3_4220_s2	0.494418	0.710951	0.348838	grey40
cgd8_3520_s1	0.494209	0.863277	0.313731	red
cgd1_3780	0.490797	0.756074	0.34287	red
cgd5_3210_s2	0.487797	0.659452	0.387915	red
cgd8_1740_s2	0.48396	0.643076	0.292605	grey40
cgd6_950	0.480157	1.08813	0.20646	red
cgd3_3430_s1-m1	0.47729	1.13165	0.0522653	red
cgd2_930_s2	0.475321	0.666936	0.342483	grey40
cgd5_4130	0.474078	1.01622	0.227133	red
cgd2_2610_s4	0.472779	0.678278	0.314482	grey40
CmeUKMEL1_10725	0.469922	0.781881	0.24304	grey40
cgd3_4250_s2	0.466809	0.578623	0.361145	grey40
cgd4_770	0.466692	0.699987	0.316206	grey40
cgd8_700_s1-m1	0.464973	0.755706	0.257283	grey40
cgd4_480_s2	0.462471	0.750116	0.284295	red
cgd8_2910_s1	0.462202	0.646907	0.205793	grey40
cgd8_2910	0.461771	0.605897	0.340628	grey40
cgd7_5510	0.458068	0.760553	0.241756	grey40
cgd3_1100	0.456188	0.78546	0.246765	red
cgd7_2990	0.451043	0.619728	0.307897	grey40
cgd1_620	0.450731	0.800168	0.25919	red
cgd3_1690	0.450529	0.658129	0.271849	grey40
cgd1_1680-m1	0.446463	0.564558	0.340359	grey40
cgd6_3480_e2	0.44571	0.63368	0.308383	grey40
cgd1_670-m2	0.445413	0.631998	0.282716	grey40
cgd5_810_s3	0.44531	0.674075	0.269547	grey40
cgd3_820	0.44531	0.633748	0.310379	red
cgd3_4260_s1-m2	0.439742	0.599442	0.301414	grey40
cgd4_3440	0.438477	0.764478	0.223396	red
Chro.20459_s2	0.437466	0.671166	0.304845	grey40
cgd3_530_s1	0.433171	0.639441	0.284232	grey40
cgd8_2720_s2	0.431485	0.558051	0.29043	grey40
cgd7_3870	0.43024	0.602535	0.277137	grey40
CHUDEA7_1280	0.426964	0.864919	0.196291	red
cgd3_950	0.42403	0.888785	0.174658	red
Chro.30470_s1	0.419695	0.682401	0.22399	red
cgd8_700_s3-m1	0.419407	0.626798	0.275112	red
cgd2_2610_s1	0.416169	0.575472	0.295943	grey40
cgd3_4250	0.416037	0.560071	0.314093	grey40
cgd7_2340_s1	0.415318	0.580416	0.288783	grey40
cgd5_2690	0.414516	0.825738	0.236013	red
cgd5_4220	0.412339	0.624896	0.280525	grey40
cgd3_4260-m2	0.408816	0.562403	0.266684	grey40
cgd5_2020	0.408259	0.608349	0.236907	grey40
cgd8_3590	0.407139	0.543304	0.28803	grey40
cgd6_5280_s1	0.405768	0.756362	0.24712	red
Chro.30470	0.401524	0.711315	0.207976	red
cgd1_650_s2-m1	0.399228	0.807702	0.146653	red
cgd7_2010	0.394471	0.582944	0.268732	grey40
cgd3_4180_s1-m2	0.393701	0.547085	0.259684	grey40
cgd2_3230	0.393612	0.576737	0.225073	grey40
cgd6_4680	0.393101	0.556713	0.182042	grey40
cgd7_5480_s1	0.39143	0.523624	0.245509	grey40
cgd6_1960	0.390456	0.555457	0.235445	grey40
cgd3_3370_s2	0.389037	0.568326	0.250988	grey40
cgd3_4270_s1	0.387672	0.546058	0.238589	grey40
cgd2_920_s1	0.386173	0.54084	0.232017	grey40
cgd3_4210	0.384963	0.507092	0.274057	grey40
cgd2_1950	0.383153	0.551762	0.267599	grey40
cgd3_4270_s2	0.381149	0.572439	0.189171	grey40
cgd1_950	0.380891	0.615595	0.169597	grey40
cgd1_1520_s4-m1	0.379212	0.687319	0.12865	grey40
Chro.70497	0.377178	0.694037	0.174326	red
cgd7_4340_s1	0.376118	0.531399	0.193851	grey40
cgd1_670_s1-m2	0.375928	0.554308	0.240366	grey40
cgd6_4840_e1	0.373379	0.685865	0.121009	grey40
cgd4_3150	0.37282	0.496905	0.256514	grey40
cgd6_670_s1	0.370002	0.558723	0.217107	grey40
Chro.20103	0.365636	0.538319	0.248466	grey40
cgd3_4280	0.365333	0.583187	0.1654	grey40
cgd6_4840_e1_s1	0.361707	0.621036	0.202343	grey40
cgd6_5310	0.361483	0.49742	0.243303	grey40
Chro.60607	0.361169	0.574688	0.204288	red
cgd1_3550-m1	0.360978	0.587228	0.177671	grey40
cgd8_4830	0.360962	0.608454	0.143187	grey40
cgd3_720_nt17545-32763_s3	0.360766	0.495795	0.24482	grey40
Chro.60014	0.360032	0.82189	0.202839	red
cgd3_2080_s3	0.358249	0.527529	0.244897	grey40
cgd8_4420_s2	0.357831	0.534655	0.0815187	grey40
cgd7_5480_s3	0.356515	0.459565	0.185857	grey40
Chro.30306	0.355353	0.503242	0.245797	grey40
cgd5_3960	0.354988	0.552519	0.186703	grey40
cgd5_3390_s1	0.35403	0.467494	0.245304	grey40
cgd6_3390_s1	0.353132	0.474221	0.191575	grey40
cgd3_4170_s2	0.35193	0.458304	0.244687	grey40
cgd6_5310_s1	0.350788	0.481104	0.231861	grey40
cgd3_4190_s1	0.348212	0.56857	0.169237	red
cgd2_920_s2	0.345984	0.486158	0.207879	grey40
cgd3_720_nt32763-35087	0.344786	0.576322	-0.00317494	grey40
cgd8_1750_e1	0.343335	0.88791	0.131218	red
cgd7_1830-m1	0.343321	0.472354	0.214754	grey40
Chro.20103_s2	0.341198	0.488402	0.226967	grey40
Chro.80205	0.337974	0.492988	0.206754	grey40
cgd3_4070	0.336778	0.406661	0.261474	grey40
cgd4_2370	0.332405	0.501904	0.157614	grey40
Chro.60352	0.332236	0.468565	0.22116	grey40
cgd2_3480	0.332077	0.449445	0.241348	grey40
cgd8_1720	0.331623	0.652893	0.177464	red
cgd8_4940_s2	0.330149	0.435396	0.21675	grey40
Chro.80295	0.330105	0.550614	0.229974	red
cgd3_4240_s2	0.329765	0.492728	0.190372	grey40
cgd8_2580	0.326472	0.611936	0.14426	red
Chro.30475_s2	0.32375	0.512004	0.210269	red
cgd6_3800	0.322504	0.51	0.191098	grey40
Chro.70432	0.322196	0.478931	0.213699	grey40
cgd7_280	0.322063	0.556898	0.16709	red
cgd8_5220	0.321701	0.477626	0.158673	grey40
cgd2_3090	0.316503	0.728636	0.114391	red
cgd7_1160_s2	0.31581	0.57982	0.185717	red
cgd1_2220	0.315289	0.482284	0.159121	grey40
cgd8_4940_s1	0.314432	0.43327	0.205861	grey40
cgd8_2070	0.314149	0.429608	0.228578	grey40
cgd1_3790_s2	0.313717	0.552483	0.179778	red
CmeUKMEL1_05715	0.312909	0.675948	0.07412	red
cgd6_3630-m1	0.312158	0.488064	0.194355	red
Chro.80081_s2	0.310304	0.472917	0.163942	grey40
cgd1_1870	0.310053	0.530616	0.133799	grey40
cgd4_690_s2	0.30943	0.966952	0.122813	red
cgd8_1760-m2	0.30876	0.460978	0.177473	grey40
cgd3_4180-m2	0.308523	0.43145	0.170777	grey40
cgd2_3030	0.308448	0.528265	0.0754298	grey40
cgd7_4660	0.308447	0.609369	0.0883064	grey40
cgd8_2060	0.308301	0.472331	0.151849	grey40
CHUDEA6_780	0.307433	0.533975	0.137797	grey40
cgd5_1540	0.305199	0.494199	0.200213	red
cgd8_5293_e3	0.302546	0.537579	0.137217	grey40
cgd8_660_s1	0.301933	0.52038	0.164802	red
cgd7_4680	0.3013	0.452588	0.174087	grey40
cgd6_3390_s2	0.300904	0.414291	0.21021	grey40
cgd5_2680_s1	0.298553	0.451928	0.172792	grey40
cgd5_2680	0.298284	0.424057	0.195348	grey40
Chro.20348	0.298055	0.450674	0.149333	grey40
cgd6_2100	0.295602	0.410635	0.187824	grey40
cgd5_2920	0.29538	0.452793	0.141328	grey40
cgd8_3830_e1	0.295125	0.540123	0.143008	grey40
cgd7_5090	0.294985	0.428179	0.157512	grey40
cgd6_2900	0.294916	0.433433	0.196027	grey40
Chro.30483	0.293824	0.522629	0.118075	grey40
Chro.20104_s2	0.293294	0.460217	0.15811	grey40
cgd4_3830_s1	0.293015	0.373604	0.205029	grey40
cgd8_1600	0.292588	0.459717	0.197377	grey40
cgd3_4280_s2	0.290429	0.395994	0.177906	grey40
cgd7_4290	0.289409	0.418314	0.181132	grey40
cgd4_4240_s1	0.288491	0.406293	0.162538	grey40
Chro.30474	0.288182	0.426472	0.207224	grey40
cgd3_720_nt1-17544_s2	0.287535	0.395481	0.182548	grey40
Chro.70167	0.286662	0.43588	0.173988	grey40
cgd3_4170_s1	0.284312	0.395614	0.198335	grey40
cgd8_910_s2	0.284153	0.386231	0.169101	grey40
cgd8_3270	0.283901	0.482313	0.164694	grey40
cgd6_880_s3	0.283491	0.395882	0.180365	grey40
cgd4_3470	0.282909	0.461822	0.183939	red
Chro.70298_s2	0.282845	0.393405	0.167964	grey40
cgd6_820-m1	0.282274	0.540531	0.119236	red
Chro.80406	0.278737	0.438003	0.174776	grey40
cgd7_1280	0.278488	0.597352	0.0977105	red
cgd3_2320	0.278413	0.399411	0.174366	grey40
cgd4_850_s2	0.277566	0.496915	0.0566597	grey40
cgd7_2440_s2	0.27642	0.367056	0.195896	grey40
cgd6_5180	0.275467	0.426687	0.171332	grey40
cgd8_1610_s3	0.275193	0.358521	0.196805	grey40
cgd4_4240_s2	0.274373	0.432806	0.111755	grey40
cgd5_2660	0.274169	0.486505	0.17408	red
cgd5_2130_s2	0.272679	0.446664	0.113214	grey40
cgd5_2840_s4	0.271038	0.401961	0.150047	grey40
Chro.10174_US	0.270495	0.536532	0.130685	red
Chro.60352_s1	0.269887	0.491459	0.110684	grey40
Chro.10421	0.268844	0.390147	0.158062	grey40
Chro.70267_s1	0.268442	0.39743	0.138802	grey40
cgd8_3470	0.267772	0.390039	0.173761	grey40
cgd1_570-m1	0.267208	0.443741	0.136573	red
Chro.30469	0.267058	0.358854	0.184096	grey40
Chro.10424	0.267046	0.485375	0.171397	grey40
cgd5_2740	0.26687	0.567514	0.0540954	grey40
cgd3_4260_s2-m2	0.265535	0.38863	0.151506	grey40
cgd1_3740_s2	0.265434	0.373964	0.172133	grey40
cgd8_770_s2	0.265409	0.420843	0.13162	grey40
cgd8_2180	0.264842	0.420635	0.134406	grey40
cgd8_3920	0.262597	0.379018	0.158026	grey40
cgd4_4240	0.262511	0.362444	0.164408	grey40
cgd2_2100_e1	0.262231	0.529143	0.132013	red
Chro.50235_s2	0.261759	0.373331	0.163387	grey40
Chro.20292	0.260753	0.385431	0.162775	grey40
Chro.30211	0.259824	0.38187	0.146402	grey40
cgd7_4080	0.259467	0.443062	0.139466	grey40
cgd6_5510	0.259171	0.361971	0.158596	grey40
cgd2_2840	0.258956	0.529179	0.118026	red
cgd2_3320-m1	0.258325	0.46705	0.119878	grey40
Chro.20046	0.257716	0.503518	0.0788359	grey40
cgd5_1490_s3	0.257401	0.394776	0.154744	red
Chro.30468	0.254512	0.328712	0.187031	grey40
cgd4_690_s1	0.254157	0.430195	0.145443	red
cgd8_3520	0.253303	0.51463	0.0928661	red
cgd6_3920	0.250117	0.557765	0.0615219	red
cgd2_3580	0.249853	0.486941	0.0629177	grey40
Chro.20278_s4	0.249426	0.439497	0.119603	red
cgd5_810	0.247109	0.361375	0.146072	grey40
cgd1_3840_s2	0.247091	0.403081	0.113166	grey40
Chro.80317_s1	0.246791	0.373285	0.134645	grey40
cgd7_4420	0.24466	0.350508	0.166583	grey40
cgd8_5000	0.243853	0.448201	0.0744736	grey40
cgd2_930_s1	0.242856	0.395542	0.121602	grey40
cgd8_1400	0.242288	0.374622	0.133434	red
Chro.10193	0.242288	0.348783	0.136284	grey40
Chro.80329_US	0.241919	0.380023	0.136788	grey40
cgd4_200_s1	0.241531	0.43523	0.131478	grey40
cgd7_1400	0.240946	0.410078	0.136401	grey40
Chro.60420	0.240892	0.332296	0.157395	grey40
cgd3_720_nt1-17544_s3	0.240874	0.354719	0.147524	grey40
Chro.20104	0.240272	0.386203	0.144549	grey40
Chro.60607_s1	0.239411	0.442937	0.119078	red
Chro.50235_s3	0.239269	0.390272	0.151362	grey40
cgd3_4180_s2-m2	0.239035	0.487363	0.0981118	red
Chro.20278_s3	0.238839	0.404172	-0.105511	grey40
cgd7_4933_e4	0.238632	0.368862	0.137428	grey40
cgd5_3200	0.235855	0.380302	0.0533724	grey40
CHUDEA8_3830	0.235525	0.42081	0.0742886	grey40
CHUDEA6_new_03	0.235395	0.422551	0.0823504	red
cgd4_1410	0.234543	0.392386	0.063052	grey40
cgd1_1680_s1	0.23412	0.370843	0.116344	grey40
cgd5_950	0.233354	0.38707	0.133831	red
Chro.60626_s1	0.232899	0.398387	0.131265	grey40
cgd3_510	0.232882	0.344965	0.135929	grey40
Chro.30065	0.23217	0.346883	0.144718	grey40
cgd7_2340_s2	0.232045	0.349194	0.112559	grey40
CHUDEA6_2310	0.231385	0.431808	0.108009	red
cgd4_4450	0.231341	0.33666	0.10882	grey40
cgd5_3420_s4	0.230787	0.40295	0.14087	red
cgd6_3290_s3	0.229804	0.382079	0.0897317	grey40
Chro.30469_s2	0.229492	0.335747	0.129743	grey40
cgd3_4270	0.229269	0.357041	0.118786	grey40
cgd6_670_s2	0.229252	0.324914	0.131496	grey40
Chro.30074	0.228556	0.403139	0.0871472	grey40
cgd2_630	0.228186	0.338195	0.120949	grey40
cgd7_770_s1	0.225453	0.321475	0.115766	grey40
cgd6_880_s2	0.225161	0.332424	0.14963	grey40
Chro.60133	0.224483	0.482803	0.0728393	red
cgd8_2280	0.224339	0.318282	0.131422	grey40
cgd8_2680	0.224261	0.449566	0.106911	red
Chro.20277_US	0.223955	0.367707	0.127655	grey40
cgd1_3610	0.222996	0.349811	0.105791	grey40
cgd3_4240_s1	0.222906	0.362335	0.0616168	grey40
cgd3_490	0.222608	0.375614	0.112415	grey40
cgd2_3360	0.222249	0.351165	0.108144	grey40
cgd3_1550	0.221254	0.348894	0.130075	grey40
Chro.20278_s2	0.221105	0.343986	0.122471	grey40
cgd8_1510_s1	0.221085	0.504749	0.10002	red
Chro.60448	0.220531	0.470345	0.0517992	red
cgd8_2530	0.220266	0.559087	0.0679725	red
cgd3_720_nt17545-32763_s7	0.21709	0.345883	0.095381	grey40
Chro.20278_s1	0.2158	0.385313	0.117322	grey40
cgd8_700_s2-m2	0.21514	0.354133	0.0601261	grey40
cgd7_3870_s1	0.21486	0.3842	0.0505924	grey40
Chro.60419	0.214779	0.319505	0.131242	grey40
cgd7_3910	0.214697	0.376783	0.112712	grey40
CHUDEA7_4680	0.214478	0.336306	0.122357	grey40
cgd3_1890	0.212893	0.308511	0.114706	grey40
cgd1_1520_s1-m2	0.212872	0.336537	0.125595	grey40
cgd8_710_s2	0.212626	0.341889	0.117202	grey40
cgd6_4050	0.211862	0.36082	-0.0947651	grey40
Chro.70046	0.210743	0.298119	0.101943	grey40
CmeUKMEL1_09040	0.21036	0.458829	-0.0259272	grey40
Chro.70500_s1	0.210286	0.343089	0.0709182	grey40
cgd8_150	0.210018	0.358766	0.0781447	grey40
cgd8_690-m1	0.209675	0.317594	0.0920544	grey40
Chro.50392_s2_US	0.209191	0.332021	0.0999732	grey40
Chro.20398	0.208714	0.367511	0.0932998	red
cgd7_1850_s2	0.208352	0.454508	0.0279975	grey40
cgd4_770_s2_US	0.208285	0.319148	0.102993	grey40
cgd8_4230	0.208255	0.615135	0.0523544	red
cgd4_2760	0.208214	0.323473	0.104279	grey40
cgd8_2670	0.207495	0.333691	0.10131	grey40
cgd7_3120	0.207361	0.337406	0.0664272	grey40
Chro.50052	0.20731	0.306899	0.115745	grey40
cgd8_420	0.206893	0.343231	0.122352	grey40
cgd5_3690	0.206407	0.333907	0.10329	grey40
Chro.10160	0.205576	0.300553	0.131167	grey40
cgd2_2930	0.20508	0.357958	0.107217	grey40
cgd1_3710	0.205074	0.340142	0.100175	grey40
cgd8_4390	0.204735	0.312185	0.0934356	grey40
Chro.20103_s1	0.204659	0.32369	0.113746	grey40
Chro.30212	0.20458	0.317934	0.107365	grey40
cgd7_3020	0.203613	0.366036	0.0946309	grey40
cgd7_2620_s1	0.203567	0.382379	0.0675133	grey40
cgd7_1430	0.203201	0.28992	0.119248	grey40
cgd7_5500_s1	0.20274	0.36052	0.0248703	grey40
cgd7_2530_s2-m2	0.202576	0.33724	-0.0414407	grey40
cgd5_3140_s2	0.202224	0.380879	0.0674469	grey40
cgd7_5480_s2	0.201814	0.297041	0.099459	grey40
cgd6_2220	0.201338	0.31076	0.105261	grey40
cgd1_660-m1	0.201048	0.376888	0.0883429	red
cgd4_2480	0.200915	0.454793	0.0610437	red
Chro.40392	0.200813	0.543584	0.0138418	red
cgd5_3430	0.200621	0.304037	0.101433	grey40
cgd7_4190_s1	0.199809	0.302438	0.127932	grey40
cgd2_3670	0.198331	0.294953	0.114541	grey40
Chro.80317_s2	0.197353	0.317484	0.105909	grey40
Chro.10232	0.196887	0.332545	0.101914	grey40
Chro.20233_US	0.196405	0.295647	0.112946	grey40
Chro.70053	0.196356	0.337858	0.0870983	grey40
cgd3_710_s1	0.196188	0.335203	0.0957598	grey40
cgd2_3770	0.195695	0.558881	0.0391882	red
cgd1_1760	0.195691	0.286684	0.0919571	grey40
Chro.50237	0.194354	0.455375	0.0771452	grey40
cgd5_3410	0.194133	0.309871	0.118165	red
cgd6_3780	0.192964	0.320491	0.067003	grey40
Chro.10079	0.192602	0.411872	0.0835309	grey40
cgd8_760	0.192326	0.332044	0.0895454	grey40
cgd1_1160-m1	0.192106	0.370898	0.0275007	grey40
Chro.10146_s1	0.191217	0.292707	0.087795	grey40
cgd2_4370	0.190845	0.301055	0.112233	grey40
cgd4_3830_s2	0.19046	0.347451	0.0159437	grey40
cgd4_1800	0.190374	0.331278	0.0732597	grey40
cgd8_1970	0.190115	0.287467	0.102611	grey40
cgd1_3840	0.189866	0.306708	0.0931367	grey40
cgd8_2910_s2	0.189595	0.29896	0.102022	grey40
cgd7_4530_s1	0.189259	0.333188	0.0608558	grey40
Chro.70593	0.189138	0.287423	0.0866863	grey40
Chro.20229_US	0.188781	0.323439	0.0819763	grey40
Chro.30469_s1	0.188068	0.296492	0.105981	grey40
Chro.50235_s1	0.187431	0.29195	0.101891	grey40
cgd6_4370	0.186735	0.320229	0.0764071	grey40
cgd1_1230_s1-m1	0.186298	0.307111	0.093889	grey40
Chro.30470_s2	0.186201	0.32766	0.0643079	grey40
cgd7_2750	0.185977	0.267496	0.0939884	grey40
Chro.40106_s2	0.18486	0.306448	0.0930813	grey40
Chro.70410	0.184406	0.335666	0.0370967	grey40
cgd7_5050_s1	0.184402	0.336849	0.101503	red
cgd7_1310_e2of3	0.184295	0.344157	0.0674871	grey40
cgd4_640_s1	0.184009	0.28438	0.104059	grey40
cgd3_1130	0.183625	0.378737	0.0678333	red
cgd6_1360	0.183417	0.307625	0.0706315	grey40
cgd1_3760	0.18309	0.554427	-0.0215409	grey40
Chro.60520	0.182874	0.278115	0.0865082	grey40
cgd3_380	0.182796	0.361134	0.0538227	red
cgd7_2440_s1	0.179776	0.273154	0.106752	grey40
Chro.80081	0.178486	0.340077	0.0272899	grey40
cgd7_4880	0.178415	0.33477	0.0533552	red
cgd5_2590	0.178262	0.401124	0.0766045	red
cgd5_3390_s2	0.177735	0.283208	0.0490761	grey40
cgd7_5500	0.177463	0.304043	0.0553461	grey40
Chro.50023	0.177247	0.393596	0.0503441	grey40
Chro.20459_s1	0.176553	0.298385	0.0467892	grey40
cgd8_4690_s2	0.176439	0.326155	-0.0730047	grey40
cgd7_1960-m1	0.175509	0.296389	0.0877962	grey40
cgd6_210	0.174787	0.372227	0.0191763	grey40
Chro.70267	0.174751	0.328389	0.0159244	grey40
Chro.10078_US	0.173638	0.40234	-0.0209683	red
cgd4_3230	0.173256	0.327719	0.0651006	grey40
cgd7_5440_s2	0.17303	0.26397	0.0888454	grey40
cgd6_2790	0.172987	0.34411	0.0514418	grey40
cgd3_70	0.172893	0.289886	0.0793667	grey40
Cgd5_40_s1	0.171658	0.281336	0.0756761	grey40
cgd7_770_s2	0.171382	0.258106	0.0965195	grey40
cgd3_710_s2	0.170937	0.345882	0.0568956	grey40
Chro.50240_s1	0.170859	0.262274	0.0897632	grey40
cgd7_1290	0.170533	0.377938	0.0136722	red
cgd5_3570_s2	0.170503	0.265932	0.0798701	grey40
cgd5_1750	0.170056	0.256694	0.0743673	grey40
cgd3_4190_s2	0.17004	0.299281	0.0810774	grey40
cgd6_4500_s2	0.169772	0.281639	0.0555778	grey40
cgd1_230	0.169427	0.349639	0.0735043	grey40
cgd7_5110	0.168313	0.264613	0.0834717	grey40
cgd4_3720_s2	0.167706	0.274967	0.0563257	grey40
cgd5_3570	0.167337	0.275261	0.0773295	grey40
cgd6_1100	0.166842	0.343198	0.0611305	grey40
Chro.70298	0.166717	0.267669	0.0756848	grey40
cgd7_5120	0.166689	0.259319	0.091952	grey40
cgd7_3380	0.166107	0.295201	0.0761824	grey40
Chro.40417	0.166101	0.255748	0.0639781	grey40
cgd8_3910	0.165769	0.308839	0.0217019	grey40
cgd5_3600	0.165643	0.295768	0.0407581	grey40
cgd6_5380_s1	0.165313	0.321487	0.0337605	grey40
cgd6_3390_s3	0.165304	0.251973	0.0732645	grey40
cgd6_1450	0.164265	0.315148	0.0372744	grey40
cgd6_3330_s1	0.16426	0.261781	0.0710986	grey40
cgd6_5100	0.163737	0.285433	0.0574471	grey40
cgd6_3280	0.163407	0.301773	0.0459939	grey40
cgd4_770_s1_US	0.16266	0.446637	0.0242087	red
cgd5_3570_s1	0.162587	0.271951	0.0575137	grey40
cgd8_2470	0.162435	0.351416	0.0576188	grey40
cgd8_80	0.162106	0.300766	0.0579117	red
Chro.80353	0.160811	0.31795	0.0655051	red
cgd8_1160	0.160653	0.257229	0.055985	grey40
cgd7_3860_s1	0.159459	0.273217	0.035594	grey40
cgd1_1140	0.159366	0.273577	0.0837657	grey40
Chro.80040	0.159076	0.278351	0.0769814	grey40
Chro.10144	0.159061	0.303209	0.0433733	grey40
cgd7_5050_s2	0.158661	0.232004	0.0810651	grey40
cgd7_4340_US	0.15831	0.243093	0.064815	grey40
cgd3_4250_s1	0.15777	0.324603	-0.00735475	grey40
cgd8_710_s3	0.157587	0.344493	-0.085682	grey40
CHUDEA2_3780	0.157104	0.588695	-0.0203481	red
cgd3_2890_s3	0.156842	0.256482	0.045116	grey40
cgd6_5310_s2	0.156422	0.245909	0.0645555	grey40
cgd7_2620	0.156387	0.275478	0.0119176	grey40
cgd7_770	0.155831	0.300196	0.0549009	grey40
cgd6_2730	0.155301	0.432822	0.0398789	red
cgd7_5440_s3	0.155041	0.231253	0.0825033	grey40
cgd5_1423_e3	0.154865	0.316821	-0.0258992	grey40
cgd7_3800_s4	0.154737	0.249251	0.0653046	grey40
CmeUKMEL1_09045	0.15412	0.38972	0.0012435	grey40
cgd2_940_s2	0.152807	0.293081	0.0525868	grey40
cgd6_1030	0.15275	0.339202	0.00410305	red
cgd1_1680_s2	0.151794	0.275304	0.0468333	grey40
cgd1_710_s1	0.150906	0.274663	0.0534638	grey40
cgd4_1470	0.150845	0.333453	0.0506471	grey40
cgd5_4230_s2	0.150835	0.263773	0.0397896	grey40
cgd3_4200_s1-m1	0.150659	0.258813	0.0507239	grey40
cgd6_4500	0.149917	0.235854	0.0481389	grey40
cgd6_2210	0.149147	0.319306	0.00154252	grey40
cgd6_4500_s1	0.149144	0.219442	0.0780974	grey40
cgd1_1230_s2-m1	0.149019	0.244222	0.0205753	grey40
cgd2_650	0.148732	0.27722	-0.017279	grey40
Chro.40106	0.148634	0.234561	0.0684981	grey40
Chro.80088	0.148323	0.253098	0.018919	grey40
Chro.60310	0.147526	0.267211	0.0615329	grey40
cgd7_5500_s2	0.146897	0.308591	-0.0261037	grey40
cgd1_1450	0.146727	0.228385	0.063748	grey40
cgd3_3110	0.146654	0.238773	0.0634505	grey40
cgd6_2310-m1	0.145923	0.397997	-0.00899173	red
cgd2_3070	0.145427	0.67874	-0.15067	red
Chro.50105	0.14529	0.256601	0.0482862	grey40
Chro.70203_s1	0.145121	0.288581	-0.0110633	grey40
Chro.60606	0.144459	0.244922	0.0578057	grey40
cgd7_4340_s4	0.144221	0.244959	0.0493895	grey40
cgd6_3050	0.144001	0.296614	0.0560942	grey40
cgd5_1490_s2	0.143869	0.255139	0.020544	grey40
cgd7_2770	0.143829	0.246641	0.0500925	grey40
Chro.80209	0.143501	0.254095	0.059524	grey40
cgd8_1170	0.143043	0.219303	0.0777818	grey40
cgd8_3610_e3	0.14223	0.286344	0.040722	red
cgd2_3240	0.141106	0.305551	0.0233817	red
cgd1_3680	0.14103	0.267448	0.0483248	grey40
cgd6_2470	0.140838	0.235899	0.0668975	grey40
cgd3_560	0.140409	0.318596	-0.0292398	grey40
cgd7_3250-m1	0.140002	0.267171	0.0343766	grey40
Chro.20468	0.139978	0.270569	0.0314406	grey40
cgd4_4270	0.139963	0.301158	0.0250096	red
cgd6_4890	0.138986	0.255461	0.0368135	grey40
cgd2_4060	0.138437	0.23872	0.0470719	grey40
cgd1_1110	0.138383	0.206499	0.06156	grey40
cgd5_2840_s3	0.138325	0.285518	-0.00480102	grey40
cgd7_5040_s2	0.138241	0.25993	0.0454499	red
cgd2_3360_s1	0.138017	0.272146	0.0401452	grey40
Chro.20104_s1	0.137965	0.217353	0.0690555	grey40
cgd8_2530_s1	0.13739	0.469676	-0.0275288	red
cgd4_3480	0.137299	0.274583	0.0250131	grey40
cgd8_2330_s2	0.136985	0.27397	0.0444968	grey40
cgd2_1200	0.136539	0.319205	0.0126865	red
cgd7_1850	0.136338	0.277629	0.0407335	grey40
cgd3_590_s1	0.136251	0.255087	0.035783	grey40
Chro.10423_s2	0.135583	0.287604	0.02763	grey40
Chro.20056_US	0.135502	0.263281	0.0458246	red
cgd1_3740	0.135442	0.237132	0.0338943	grey40
cgd7_4340_s3	0.135336	0.210124	0.0598432	grey40
Chro.30474_s2	0.134867	0.266921	0.00316433	grey40
cgd7_4310_s1	0.134809	0.459144	-0.176885	grey40
cgd3_460	0.134611	0.252093	-1.04128	grey40
cgd8_2270_s2	0.134469	0.370441	0.00749465	grey40
cgd1_140	0.134469	0.251161	0.00639984	grey40
cgd4_1610	0.133618	0.284136	0.0219822	grey40
cgd4_3450_s2	0.133467	0.218051	0.0425192	grey40
Chro.70197	0.133356	0.291011	-0.0395512	grey40
cgd5_2600	0.133118	0.250544	-0.0645653	grey40
cgd5_370	0.132879	0.298772	0.00454279	grey40
cgd3_2600_s2	0.132805	0.224839	0.0665588	grey40
cgd5_4230_s1	0.1327	0.28279	0.00143012	grey40
cgd1_1270	0.132669	0.215103	0.0523021	grey40
cgd2_4050	0.132137	0.233512	0.0397208	grey40
Chro.60626	0.132127	0.293195	0.0184499	grey40
cgd5_2660_s1	0.132023	0.349111	0.0186784	red
Chro.50392_s1	0.13201	0.249568	0.0279115	grey40
cgd4_3280	0.131997	0.325772	-0.0290302	grey40
cgd1_2980	0.131516	0.209517	0.0640266	grey40
cgd4_3720	0.130995	0.222997	0.0637213	grey40
cgd7_2340_s3	0.130432	0.219324	0.0343269	grey40
cgd6_2340	0.130204	0.223512	0.0277074	grey40
cgd7_2770_s1	0.129939	0.220367	0.0412716	grey40
Chro.80205_s2	0.129912	0.259537	0.0167577	grey40
cgd7_1340_s1	0.129836	0.214881	0.0533284	grey40
cgd4_3550	0.129593	0.222126	0.0404232	red
cgd5_2230-m1	0.129316	0.331969	-0.0385205	grey40
cgd2_1520	0.129316	0.431553	0.00837854	red
cgd7_2760_s2	0.128758	0.259502	0.0113494	grey40
cgd1_3840_s1	0.128228	0.306107	-0.0292596	grey40
Chro.70567	0.128044	0.258443	0.013382	grey40
Chro.30475_s1	0.127985	0.222502	0.0210826	grey40
cgd2_1780	0.127842	0.260832	0.0253589	grey40
Chro.20105_s2	0.127468	0.306278	-0.0251652	grey40
cgd6_5170	0.127388	0.268197	0.00513381	grey40
cgd5_3140_s1	0.127266	0.354011	0.00267664	red
cgd5_1440_s1	0.127067	0.266768	-0.012441	grey40
Chro.10099	0.126631	0.222004	0.0371692	grey40
cgd3_480	0.125879	0.207865	0.0384648	grey40
Chro.20105_s1	0.125873	0.24373	0.0351872	grey40
cgd3_2860	0.125226	0.223344	0.0217194	grey40
cgd7_2620_s2	0.125178	0.216477	0.0523219	grey40
cgd6_1510	0.125092	0.268755	0.0187916	grey40
cgd3_610	0.125044	0.27446	0.00513598	grey40
Chro.70161	0.124958	0.245531	0.0416785	grey40
cgd3_3860	0.12494	0.20338	0.0485586	grey40
Chro.70496	0.12485	0.200682	0.053429	grey40
Chro.30383_s2	0.124805	0.301585	-0.00377212	grey40
Chro.40393	0.123759	0.262962	0.0103908	grey40
cgd1_1100	0.123524	0.269017	0.0210648	grey40
Chro.10431	0.12348	0.196829	0.051403	grey40
cgd8_290	0.12344	0.252178	0.0269777	grey40
cgd2_1450	0.122459	0.254981	0.0141419	grey40
Chro.70267_s2	0.12185	0.239931	0.017369	grey40
cgd5_3390_s3	0.12183	0.204058	0.0455006	grey40
cgd5_2500	0.121549	0.252433	0.0344183	grey40
Chro.80354	0.121339	0.216374	0.0438093	grey40
cgd6_3160	0.121312	0.226778	0.0199031	grey40
Chro.20293_s1	0.121138	0.251042	0.0366576	grey40
cgd6_900	0.121023	0.215772	0.0426152	grey40
cgd2_420	0.120841	0.322268	-0.0133265	grey40
cgd7_580	0.120313	0.209254	0.0406119	grey40
cgd7_4530	0.120239	0.21301	0.030253	grey40
cgd8_1510_s2	0.119748	0.220655	0.0318635	grey40
Cgd5_40_s2_US	0.11956	0.221612	0.0383214	grey40
cgd2_2580_s3	0.118544	0.187824	0.063636	grey40
Chro.70447_US	0.1182	0.338552	-0.00276736	red
cgd1_2020	0.118019	0.20929	0.0327045	grey40
CmeUKMEL1_08080	0.11801	0.30908	-0.0118696	grey40
cgd8_1740_s1	0.117823	0.214995	0.0454709	grey40
cgd4_230	0.117648	0.317706	-0.0249532	grey40
cgd6_2100_s2	0.117089	0.211393	0.00716128	grey40
Chro.20228	0.116949	0.290095	0.010051	grey40
Chro.60234	0.116233	0.278128	0.00965843	grey40
cgd4_4290	0.116007	0.199119	0.0426518	grey40
cgd8_1420_s1	0.115888	0.269589	-0.0153246	grey40
cgd3_750	0.115455	0.440896	-0.0379484	red
cgd5_4230	0.114728	0.250787	-0.0104569	grey40
cgd4_2820	0.114573	0.275395	-0.00498761	red
cgd7_400	0.114534	0.228996	0.00222562	grey40
cgd8_3140	0.113996	0.279465	0.0100794	red
cgd1_2620	0.113832	0.228924	0.0271425	grey40
Chro.70431	0.113682	0.256887	-0.0423887	grey40
Chro.70213	0.113269	0.246878	0.0224155	grey40
cgd8_910_s1	0.113212	0.237668	-0.000299625	grey40
cgd6_880_s1	0.113182	0.334409	-0.027964	grey40
cgd5_1330	0.113057	0.213275	0.0170427	grey40
Chro.70424_US	0.11297	0.229407	-0.0305919	grey40
cgd3_3650	0.112724	0.250831	-0.0770801	grey40
cgd5_2850	0.112545	0.241225	-0.0292067	grey40
cgd8_2330_s1	0.112491	0.20382	0.0337989	grey40
cgd4_2430	0.112213	0.26902	-0.0351273	grey40
cgd1_550_s1	0.111073	0.21377	-0.0423548	grey40
cgd6_2330	0.110824	0.22258	0.0230014	grey40
cgd5_2830_s1	0.109027	0.202259	0.0176863	grey40
cgd2_1090	0.108773	0.205388	0.016178	grey40
cgd7_4830-m1	0.108459	0.200631	0.0170728	grey40
Chro.60585	0.108254	0.246247	-0.0912235	grey40
cgd5_1490_s4	0.108137	0.225401	0.000384185	grey40
cgd3_720_nt1-17544_s1	0.108046	0.215474	-0.0244181	grey40
cgd6_130	0.107554	0.183643	0.034028	grey40
cgd6_5280_s2	0.10729	0.308953	-0.142	grey40
Chro.30205	0.107136	0.252587	-0.109961	grey40
cgd3_2600_s1	0.106764	0.197397	0.0041884	grey40
cgd8_730_e2	0.106287	0.198066	0.0275987	grey40
cgd8_4490	0.106133	0.189239	0.0366669	grey40
Chro.10310	0.106123	0.306358	0.00932985	grey40
cgd4_2720_s2	0.10558	0.235721	0.00673686	grey40
cgd7_2310	0.105283	0.199924	0.0310366	grey40
Chro.60352_s2	0.105036	0.190292	0.0160551	grey40
cgd7_2760_s3	0.10494	0.226805	-0.0153296	grey40
Chro.80493	0.10484	0.278208	0.0114698	grey40
Chro.80015	0.104429	0.189117	0.0148508	grey40
cgd1_3740_s1	0.104344	0.224648	-0.0102039	grey40
cgd8_3190	0.104328	0.191047	0.0229919	grey40
cgd8_1760_s1-m1	0.104177	0.260985	-0.0204621	grey40
Chro.30482	0.103784	0.168979	0.0390124	grey40
cgd8_4690	0.103452	0.271956	-0.149278	grey40
cgd7_4540	0.103357	0.219042	-0.00115557	grey40
cgd3_3600	0.103057	0.210243	-0.0151872	grey40
cgd3_80	0.102791	0.188684	-0.128655	grey40
cgd3_2080_s1	0.102512	0.257614	-0.0166486	grey40
cgd3_2130	0.102475	0.256582	0.0283736	red
cgd7_4490	0.102461	0.233521	-0.0377465	grey40
cgd7_5260	0.102316	0.223233	-0.057909	grey40
cgd2_660	0.101992	0.262618	-0.0302967	grey40
cgd7_4340_s2	0.101475	0.249498	-0.0164578	grey40
cgd4_420	0.101081	0.211043	0.0231804	grey40
cgd7_3880	0.10091	0.208674	0.0237359	grey40
cgd5_3650	0.100568	0.36499	-0.0384619	red
cgd7_2340	0.100392	0.238631	-0.03323	grey40
cgd6_800_e1of2	0.100154	0.190803	0.0227313	grey40
cgd3_720_nt17545-32763_US	0.100135	0.203283	0.0210706	grey40
cgd7_2370	0.1001	0.223643	-0.05724	grey40
Chro.80611	0.099752	0.256215	-0.0685717	grey40
cgd8_4290_e1	0.0997057	0.207061	0.0196994	grey40
cgd5_2080_s1	0.0996733	0.187744	0.0166772	grey40
Chro.30479	0.0996359	0.162267	0.0365684	grey40
Chro.80011	0.0995588	0.179397	0.0177535	grey40
cgd5_1370_e3	0.0990375	0.248083	0.00207349	grey40
cgd5_710	0.0989782	0.23026	-0.00409553	grey40
cgd8_3560	0.0984582	0.280961	-0.0803439	grey40
cgd5_130_s2	0.0984167	0.205034	-0.00665161	grey40
Chro.70496_s1	0.0980014	0.184763	0.0169946	grey40
cgd6_2270	0.09713	0.208376	0.00179125	grey40
Chro.50235_s4	0.0969522	0.223406	-0.00800639	grey40
cgd1_3240_s3_US	0.0969457	0.229803	-0.00577178	grey40
cgd4_2780	0.0968772	0.180421	0.0284605	grey40
Chro.20349	0.0967449	0.193653	0.0143178	grey40
Chro.50394	0.0966679	0.205796	0.0089641	grey40
cgd1_470	0.0963022	0.322185	-0.121711	grey40
cgd7_1810	0.0957722	0.203637	-0.00514756	grey40
cgd8_3030	0.0948771	0.186186	0.0169338	grey40
cgd6_4920	0.094246	0.192321	-0.0104894	grey40
cgd7_1670	0.0941595	0.206791	-0.0235032	grey40
cgd6_3080	0.0940876	0.226876	-0.0900191	grey40
cgd1_280	0.093974	0.17119	0.00251078	grey40
cgd2_3490_s2	0.0933804	0.209807	0.00572466	grey40
cgd6_2440	0.0929986	0.184742	0.0287079	grey40
cgd7_310	0.0924111	0.222941	0.00601139	grey40
cgd2_2920	0.0917352	0.226266	-0.0197322	grey40
Chro.70176	0.0907627	0.195444	-0.053761	grey40
cgd8_4420	0.0907531	0.243148	-0.0207248	grey40
Chro.10150	0.0895048	0.272965	-0.0519312	grey40
cgd4_1600_s2	0.0890103	0.188111	0.017689	grey40
cgd8_2370	0.0889822	0.185902	0.0044155	grey40
Chro.10432-m2	0.0883767	0.228616	-0.0376698	grey40
cgd6_3050_s1	0.0883104	0.333025	-0.0575002	grey40
cgd4_170	0.0882693	0.21591	-0.0471568	grey40
cgd5_3260	0.0876325	0.224968	-0.0561002	grey40
cgd6_3880	0.087602	0.205573	0.00143703	grey40
cgd3_1460	0.0869447	0.153881	-0.00878555	grey40
cgd8_420_s1	0.0869298	0.209617	-0.00231138	grey40
cgd4_1910	0.0855087	0.27103	-0.0154657	red
cgd1_2770_s1	0.0854671	0.207155	-0.0553899	grey40
cgd2_4380-m2	0.0854065	0.20139	-0.0769733	grey40
Chro.80605_s2	0.0850895	0.186906	-0.00316092	grey40
cgd4_3050	0.0845258	0.148878	0.0101786	grey40
cgd2_470_s1	0.0843833	0.174919	-0.00562788	grey40
cgd4_3720_s1	0.0843814	0.183323	-0.00628443	grey40
cgd8_5310_e1_s1	0.0840012	0.269334	-0.0318633	grey40
cgd2_4000	0.0839868	0.181775	-0.0216587	grey40
Chro.10039	0.0838606	0.17131	0.00116228	grey40
cgd5_3140_s3	0.0832503	0.21709	-0.0186932	grey40
cgd7_980_s2	0.0830888	0.183545	-0.0236597	grey40
Chro.80537	0.0830117	0.165653	-0.00794598	grey40
cgd8_1610_s1	0.0826333	0.16985	0.0177468	grey40
cgd3_720_nt1-17544_s6	0.0823783	0.283807	-0.148733	grey40
cgd6_4000	0.082271	0.210607	-0.0153591	red
cgd3_40	0.0821461	0.156911	-0.0089276	grey40
cgd8_4940	0.0819292	0.165356	0.00408775	grey40
Chro.20293_s3	0.0818465	0.204915	-0.0381366	grey40
cgd8_1800	0.0815599	0.22019	-0.0292845	grey40
cgd6_420	0.0810505	0.178383	3.14309e-05	grey40
cgd5_4010	0.0808662	0.244821	-0.0454351	grey40
cgd8_2390	0.0807385	0.170164	-0.0184099	grey40
cgd3_3940	0.0805314	0.18325	-0.0287665	grey40
cgd2_3360_s2	0.0803023	0.192727	-0.031588	grey40
cgd5_2080_s3	0.0798465	0.184298	-0.00232445	grey40
cgd3_670	0.0797966	0.213388	-0.0161572	grey40
Chro.40414	0.0792112	0.507213	-0.0860397	red
Chro.80066	0.07906	0.165547	-0.0025908	grey40
cgd3_4210_s2	0.0789319	0.176992	-0.000480062	grey40
cgd2_1220	0.078861	0.222941	-0.027169	grey40
Chro.20010	0.0786263	0.191608	-0.0061614	grey40
cgd7_2480	0.078555	0.223184	-0.0717146	grey40
cgd8_910	0.0781573	0.171768	-0.019151	grey40
cgd7_580_s2	0.0777329	0.230583	-0.0664098	grey40
Chro.60427_s1	0.0774653	0.185253	-0.0298214	grey40
cgd7_3800_s1	0.0773829	0.196417	-0.0284766	grey40
Chro.70043_US	0.0770993	0.204411	-0.103532	grey40
cgd2_490	0.0770044	0.658854	-0.0609803	red
cgd8_1640	0.0769622	0.196917	-0.0221627	grey40
cgd5_2910	0.0766228	0.203944	0.0069997	grey40
cgd8_4320	0.0763074	1.09676	-0.138769	red
cgd6_1000	0.0762724	0.164889	-0.0766783	grey40
cgd5_420_s2	0.0761112	0.160061	-0.00351573	grey40
cgd5_2750	0.0755724	0.181424	-0.0334573	grey40
cgd8_520	0.0754758	0.149992	0.00809933	grey40
cgd3_1520	0.075036	0.16274	0.00665669	grey40
cgd2_60_s2	0.0750121	0.191053	-0.0505255	grey40
cgd6_3750	0.0748408	0.157995	-0.0219707	grey40
cgd2_3500	0.0741598	0.182344	-0.0337909	grey40
cgd1_1830	0.0740225	0.190021	-0.0440592	grey40
cgd3_1210	0.0739716	0.164508	-0.0346561	grey40
cgd6_3330	0.0734712	0.196358	-0.0207921	grey40
cgd2_2610_s2	0.073216	0.224022	-0.0545222	grey40
cgd7_1500	0.0728882	0.167721	-0.0296355	grey40
cgd2_2580_s1	0.0726798	0.180515	-0.0200045	grey40
cgd8_3290_e1	0.0725757	0.154986	0.011164	grey40
cgd5_3900	0.0723444	0.207809	-0.0567074	grey40
cgd3_760	0.0722886	0.1913	-0.0276861	grey40
Chro.10146_s3	0.0719061	0.155239	-0.00811	grey40
cgd3_2150	0.071716	0.204938	-0.0262146	grey40
cgd4_560	0.071542	0.204248	-0.0179644	grey40
cgd1_3140	0.0713547	0.184174	-0.0363474	grey40
cgd2_3620	0.0713148	0.176768	-0.0209889	grey40
CHUDEA4_3050	0.0710997	0.15804	-0.0321819	grey40
cgd5_2290	0.0710356	0.310679	-0.028304	red
cgd8_800	0.0709839	0.27675	-0.133465	grey40
cgd4_3240	0.0707867	0.18893	-0.0476014	grey40
cgd6_4870	0.0705267	0.234176	-0.0963713	grey40
Chro.10115	0.0704852	0.207959	-0.0920357	grey40
cgd5_830	0.0702804	0.183872	-0.0200728	grey40
cgd2_4270-m2	0.0700774	0.269472	-0.0786242	grey40
Chro.60620	0.0699742	0.168974	-0.0252943	grey40
cgd5_2130_s1	0.0698999	0.16122	-0.0482741	grey40
Chro.20382	0.069863	0.16972	-0.0273613	grey40
cgd3_3920	0.0694487	0.151989	-0.0205509	grey40
Chro.70238	0.0692238	0.217885	-0.0919721	grey40
Chro.60623	0.069165	0.197173	-0.0320869	grey40
cgd8_5050_e4	0.0689133	0.15514	-0.0167364	grey40
Chro.60618	0.0686577	0.214719	-0.0730051	grey40
cgd6_1160	0.0684215	0.207107	-0.0864535	grey40
Chro.70238_s1	0.0679743	0.160179	-0.100757	grey40
cgd4_3700	0.0678834	0.204979	-0.0268622	red
cgd6_690	0.0677054	0.255937	-0.00831942	grey40
cgd2_2000_e2	0.0676273	0.170679	-0.00760976	grey40
cgd6_2090_s1	0.0675761	0.215042	-0.0755927	grey40
cgd7_5020	0.0674846	0.172166	-0.117648	grey40
cgd8_4950_s1	0.067301	0.164657	-0.0247218	grey40
Chro.40291	0.0672419	0.166551	-0.00925713	grey40
cgd6_5380	0.0671699	0.178237	-0.0768086	grey40
cgd5_1960	0.0669823	0.149274	-0.00922086	grey40
cgd5_2080_s2	0.0666559	0.189213	-0.0654846	grey40
cgd4_3400	0.0664662	0.229477	-0.0379753	grey40
cgd1_320	0.0662205	0.135447	-0.0108586	grey40
cgd5_3420_s2	0.0661249	0.151875	-0.025157	grey40
cgd8_2330	0.0659807	0.154961	-0.0181886	grey40
cgd7_3860_s2	0.0658126	0.140108	0.00324816	grey40
Chro.70472_s2	0.0656851	0.245254	-0.0555082	red
Chro.70345	0.0654845	0.186643	-0.0114045	red
cgd2_4340	0.0653388	0.149437	-0.0249287	grey40
cgd5_2660_s2	0.0649796	0.260782	-0.0588951	grey40
cgd7_3800_s2	0.0648946	0.150796	-0.021559	grey40
Chro.10076	0.0647072	0.169984	-0.0260701	grey40
cgd3_2680	0.0645626	0.151082	-0.0158828	grey40
cgd8_3390	0.0645179	0.192941	-0.0583887	grey40
Chro.80371_US	0.0638528	0.137934	-0.0114598	grey40
cgd5_1490	0.0637608	0.172703	-0.0386151	grey40
cgd8_610	0.063749	0.147436	-0.0145563	grey40
cgd7_1710	0.0636794	0.169898	-0.0185621	grey40
cgd2_690_s1	0.0633354	0.152336	-0.0207436	grey40
cgd1_1520_s3-m1	0.0629306	0.185993	-0.0545368	grey40
cgd3_2890_s2	0.0628879	0.176434	-0.0413164	grey40
cgd2_930	0.0627547	0.173963	-0.074806	grey40
cgd3_4230	0.0624126	0.155545	-0.0227132	grey40
cgd7_2260	0.0623458	0.196555	-0.0601222	grey40
cgd3_940	0.0623317	0.197637	-0.0201969	grey40
Chro.60023	0.062149	0.19667	-0.056857	grey40
cgd5_320	0.0620567	0.212815	-0.106537	grey40
CHUDEA7_470	0.0620278	0.205598	-0.0271261	grey40
cgd1_1290	0.0620247	0.181428	-0.0261531	grey40
cgd3_4290_s1	0.06173	0.198954	-0.0290904	grey40
cgd6_1840	0.0616162	0.166054	-0.0268035	grey40
cgd7_2770_s2	0.0611024	0.183781	-0.0798261	grey40
cgd8_3520_s2	0.0609395	0.188748	-0.0318565	grey40
Chro.20293_s2	0.0606314	0.156924	0.000962116	grey40
cgd7_2440_s3	0.0604544	0.16224	-0.0356542	grey40
cgd7_980_s1	0.0603112	0.132522	-0.0188654	grey40
cgd8_1700	0.0597126	0.153278	-0.012635	grey40
cgd5_2190	0.05965	0.157768	-0.03375	grey40
cgd2_3490_s1	0.0595555	0.15945	-0.0410425	grey40
cgd1_670_s2-m2	0.0591043	0.162422	-0.0389554	grey40
cgd7_5040	0.058591	0.172501	-0.0453005	grey40
cgd4_3710_s1	0.058443	0.176078	-0.0447947	grey40
cgd6_4940	0.0581162	0.194467	-0.0818101	grey40
cgd7_5050	0.0580601	0.152451	-0.0279948	grey40
cgd8_4880_e2	0.0577017	0.144926	-0.0255939	grey40
cgd6_4020_s2	0.0572702	0.234176	-0.104287	grey40
cgd1_2030-m2	0.0570955	0.129678	-0.00620739	grey40
cgd4_2720	0.0570048	0.27115	-0.0586495	grey40
Chro.10423	0.056464	0.221239	-0.120439	grey40
cgd1_3760_s1	0.0564386	0.194541	-0.03998	grey40
cgd1_650_s1-m2	0.0561261	0.301563	-0.0916753	red
cgd3_530_s2	0.0558862	0.131522	-0.0167669	grey40
Chro.30474_s1_US	0.0551783	0.151188	-0.0589861	grey40
Chro.30084	0.0549583	0.152721	-0.0574532	grey40
cgd3_4200_s2-m1	0.0547832	0.161894	-0.053819	grey40
cgd4_3710_s2	0.0546146	0.149627	-0.0291157	grey40
cgd6_2030	0.054223	0.144143	-0.0342352	grey40
cgd7_1760_e2_s1	0.0539091	0.222289	-0.0934547	grey40
cgd6_1340_s2	0.0538797	0.129756	-0.0237089	grey40
cgd6_3290_s1	0.0529458	0.159808	-0.0589559	grey40
CHUDEA2_new_04	0.0528662	0.18783	-0.0951326	grey40
cgd8_4950	0.05267	0.15085	-0.0276828	grey40
cgd1_1400	0.0525319	0.155542	-0.0488248	grey40
cgd5_2560	0.0523536	0.15415	-0.0478995	grey40
cgd7_4950	0.0523079	0.28179	-0.0439156	red
cgd5_3900_s1	0.0521665	0.303589	-0.15643	grey40
cgd8_5010	0.0519536	0.140517	-0.0692108	grey40
Chro.70544_US	0.051816	0.139228	-0.0336946	grey40
cgd5_4000	0.0516875	0.142001	-0.0237991	grey40
Chro.80081_s1	0.0514179	0.141055	-0.0361574	grey40
cgd6_140	0.0511643	0.123059	-0.0277218	grey40
cgd4_2490	0.0505387	0.164085	-0.0339721	grey40
cgd3_1400_s2	0.0500302	0.171671	-0.0837924	grey40
cgd1_3110	0.0496579	0.143737	-0.0159477	grey40
cgd8_420_s2	0.0492863	0.19941	-0.0639466	grey40
Chro.60272	0.0488017	0.270159	-0.0297951	red
CHUDEA8_560	0.0483256	0.157328	-0.0662663	grey40
cgd7_1670_s1	0.0481451	0.139307	-0.0557931	grey40
cgd5_420	0.0477845	0.181846	-0.103365	grey40
Chro.70453	0.0476722	0.172707	-0.0874739	grey40
Chro.80596	0.047615	0.128807	-0.0328083	grey40
cgd2_3260	0.0475842	0.131096	-0.0296259	grey40
Chro.40272	0.0471759	0.142791	-0.0839208	grey40
cgd3_1780	0.0471628	0.141543	-0.0483226	grey40
cgd6_5340	0.0471422	0.197453	-0.234538	grey40
cgd1_2080	0.0466483	0.161455	-0.0472183	red
cgd6_5280	0.0464435	0.233576	-0.124918	grey40
cgd8_830	0.0459881	0.25495	-0.0708246	red
cgd2_1240	0.0458037	0.125712	-0.04599	grey40
Chro.70426	0.0456759	0.173959	-0.108538	grey40
Chro.40403_s1	0.0454494	0.1495	-0.0563472	grey40
cgd3_1260	0.0454357	0.132303	-0.0321242	grey40
Chro.20141	0.0450532	0.157373	-0.056306	grey40
cgd2_2610	0.0450207	0.143445	-0.0580408	grey40
Chro.80605	0.0447476	0.134129	-0.0370489	grey40
cgd6_1660	0.0440804	0.195981	-0.0652702	grey40
cgd2_2110	0.0440257	0.125454	-0.033873	grey40
cgd2_2510	0.0439777	0.132209	-0.0631057	grey40
cgd1_2010	0.0438904	0.167519	-0.0820762	grey40
cgd8_3680_s3	0.043879	0.164834	-0.0638683	grey40
CHUDEA2_430	0.0436627	0.177675	-0.0925389	grey40
MrMSP1-3Aisolate_IbA9G3aGP60	0.0433628	0.522271	-0.120318	red
cgd3_2730_s2	0.0431253	0.171784	-0.0769475	grey40
cgd8_3220	0.0422194	0.137689	-0.0309035	grey40
cgd8_3570_e1of3	0.0421638	0.184791	-0.0702649	grey40
cgd6_4070	0.0414387	0.177566	-0.116365	grey40
cgd3_2490	0.0413219	0.192513	-0.0668661	grey40
Chro.70170	0.0408495	0.139098	-0.0733375	grey40
cgd3_980_e2of2	0.0407076	0.112968	-0.0356916	grey40
cgd3_640	0.0405378	0.118065	-0.0466829	grey40
Chro.20293	0.0396273	0.121775	-0.0330908	grey40
cgd3_4290_s2	0.0395834	0.111622	-0.0486677	grey40
cgd8_2530_s2	0.0392274	0.167616	-0.0311707	grey40
cgd7_4800	0.0390509	0.12117	-0.0585121	grey40
cgd2_4350_s2	0.0389536	0.18904	-0.113693	grey40
cgd5_1530	0.0388776	0.240492	-0.0884613	red
cgd5_4300	0.0383524	0.212316	-0.0974421	grey40
cgd7_3760_e1	0.0381174	0.139955	-0.0381177	grey40
cgd6_2700	0.0378375	0.142757	-0.0711997	grey40
cgd1_110	0.0378148	0.187547	-0.0730758	grey40
cgd4_2330	0.0376546	0.144394	-0.0447546	grey40
cgd3_1060	0.0373945	0.157732	-0.0646543	grey40
cgd6_2090_s2	0.0366705	0.148705	-0.0686518	grey40
cgd6_5440_s1	0.0364917	0.151619	-0.0659576	grey40
cgd6_190	0.036442	0.283879	-0.164867	red
cgd5_2680_s2	0.0355692	0.171581	-0.0666344	grey40
cgd8_4400	0.0353479	0.212085	-0.0528428	red
cgd7_4900	0.0350728	0.162443	-0.0947266	grey40
cgd5_50	0.034469	0.246583	-0.168196	grey40
cgd5_2530	0.0342119	0.103471	-0.0549439	grey40
cgd1_1260_e3	0.0334409	0.146655	-0.0826475	grey40
cgd5_3130_s6	0.0332956	0.159232	-0.0753565	grey40
Chro.60226	0.0325115	0.166584	-0.1095	grey40
Chro.70500_s2	0.0324281	0.235808	-0.0772011	red
cgd2_940_s1	0.0322418	0.284621	-0.195787	red
Chro.30111	0.032231	0.263058	-0.0947442	red
cgd8_5310_e1	0.0321804	0.184251	-0.0746807	grey40
CHUDEA6_1650	0.0321248	0.145514	-0.0817285	grey40
Chro.60427_US	0.032004	0.162729	-0.129433	grey40
cgd8_530	0.0317387	0.170358	-0.0632824	red
cgd5_1950	0.0317365	0.133441	-0.057493	grey40
Chro.80577_US	0.0317162	0.127124	-0.0548169	grey40
cgd7_950	0.0316745	0.178105	-0.124535	grey40
Chro.20317	0.0315607	0.252062	-0.0939758	red
Chro.70296_s1	0.0314976	0.12435	-0.0716234	grey40
cgd7_1800	0.0313579	0.134065	-0.0726393	grey40
cgd8_2720_s1	0.030745	0.148064	-0.0830848	grey40
cgd2_550	0.0302226	0.0929682	-0.0348117	grey40
cgd8_1420_s2	0.0300395	0.156975	-0.0990085	grey40
cgd2_50	0.0299643	0.124276	-0.0714394	grey40
cgd5_690	0.0294013	0.137509	-0.0904863	grey40
cgd8_4950_s2	0.0293625	0.144785	-0.0621649	grey40
cgd5_1510	0.0293499	0.17359	-0.436511	grey40
cgd3_3900	0.0289892	0.353373	-0.0823683	red
cgd6_2990	0.0287591	0.14025	-0.0643349	grey40
cgd4_330	0.0287396	0.121417	-0.0733681	grey40
cgd3_1570	0.028726	0.142791	-0.0575758	grey40
cgd4_910	0.0284974	0.152905	-0.144404	grey40
cgd8_1350	0.028327	0.142372	-0.0643558	grey40
cgd5_180	0.0282714	0.115081	-0.0679476	grey40
Chro.60106	0.0279667	0.175933	-0.0649207	grey40
cgd4_1620	0.0278245	0.123498	-0.0591983	grey40
cgd6_2550	0.027621	0.16108	-0.0612196	grey40
cgd6_3730	0.0272253	0.142694	-0.0762249	grey40
cgd5_570	0.0265382	0.125386	-0.0805354	grey40
cgd4_1790	0.0257615	0.162571	-0.0629667	grey40
cgd8_5090	0.0246172	0.139568	-0.0953259	grey40
cgd7_1850_s1	0.0243697	0.149152	-0.0710164	grey40
cgd1_2390	0.0243499	0.142767	-0.0597132	grey40
cgd5_2260	0.0241139	0.126422	-0.0600064	grey40
cgd6_2450	0.0239195	0.103077	-0.0935351	grey40
cgd4_980	0.0238409	0.138138	-0.0849473	grey40
Chro.50157	0.0233182	0.122218	-0.0627769	grey40
Chro.20041	0.0233107	0.113225	-0.0680229	grey40
cgd1_3760_s2	0.0230024	0.126817	-0.0660128	grey40
cgd3_1770	0.0227376	0.167059	-0.144908	grey40
cgd6_5440	0.022677	0.120668	-0.149596	grey40
cgd2_1910	0.0226043	0.0867418	-0.058038	grey40
Chro.20353	0.0223229	0.157074	-0.116689	grey40
cgd8_3740	0.0213355	0.10662	-0.0640656	grey40
cgd3_4240	0.0212291	0.109772	-0.0736263	grey40
cgd7_1160	0.021062	0.108071	-0.072124	grey40
cgd2_3250	0.0210157	0.166439	-0.0576912	grey40
cgd4_3830_s3	0.0204366	0.0899507	-0.0467957	grey40
cgd2_3080	0.020371	0.0879868	-0.0592569	grey40
cgd6_1340_s1	0.0201789	0.0858785	-0.0769202	grey40
cgd5_3210_s1	0.0200045	0.127412	-0.101524	grey40
cgd5_2500_s1	0.0196492	0.0882242	-0.0732745	grey40
cgd5_2840_s1	0.0196468	0.144601	-0.105706	grey40
cgd2_3640	0.0195861	0.0918523	-0.0499084	grey40
Chro.50395	0.0194688	0.141901	-0.0848948	grey40
cgd6_740	0.0194223	0.107766	-0.0850494	grey40
cgd5_4150	0.0189964	0.211426	-0.0921342	red
cgd7_2170	0.0187696	0.138109	-0.0582282	grey40
cgd8_920	0.0186088	0.132475	-0.104698	grey40
cgd2_800	0.0178883	0.142454	-0.0883129	grey40
Chro.10068	0.016931	0.129372	-0.0741449	red
cgd1_3670_s2	0.0165555	0.0973464	-0.0654435	grey40
cgd5_2050	0.0164929	0.127491	-0.102097	grey40
cgd8_4280	0.0163556	0.117401	-0.053999	grey40
Chro.50067	0.0159164	0.113855	-0.0865443	grey40
cgd6_1730	0.0158177	0.124	-0.0871116	grey40
cgd4_650_s3	0.0155702	0.123217	-0.0779777	grey40
cgd1_1180	0.015564	0.118437	-0.0596111	grey40
cgd8_820	0.0154214	0.122375	-0.0674262	grey40
Chro.20433	0.0154211	0.156207	-0.14409	grey40
cgd3_3560	0.0151093	0.205271	-0.169984	grey40
cgd1_1380	0.0147523	0.0786257	-0.0572075	grey40
cgd6_5150	0.0144458	0.116045	-0.206236	grey40
cgd3_660	0.014327	0.147126	-0.110688	grey40
cgd6_780_e2of2	0.0140883	0.121787	-0.0981858	grey40
cgd5_3390_s4	0.013796	0.100419	-0.0711864	grey40
cgd5_3130_s1	0.0136972	0.101099	-0.116784	grey40
cgd8_2220_e5	0.0132395	0.141005	-0.0772285	grey40
cgd7_1500_s2	0.0125362	0.13697	-0.124734	grey40
Chro.10423_s1	0.012514	0.129842	-0.0846886	grey40
cgd7_2080	0.0124966	0.127084	-0.0933259	red
Chro.70203	0.0123282	0.109505	-0.0796784	grey40
cgd2_840_e2	0.012106	0.113745	-0.0654479	grey40
cgd8_4910_s2	0.0119793	0.101198	-0.0673688	grey40
Chro.20324	0.0118177	0.164664	-0.111477	grey40
Chro.40104	0.0113325	0.13409	-0.0992453	grey40
cgd7_5450	0.0112282	0.19355	-0.117222	red
cgd7_4710	0.0110729	0.141279	-0.0830262	red
cgd4_200_s2	0.0108177	0.123943	-0.0746728	grey40
cgd7_4190_s2	0.0108085	0.0911139	-0.0718696	grey40
cgd1_990	0.0105914	0.152339	-0.0954819	grey40
cgd6_1270	0.0103867	0.12906	-0.114922	grey40
Chro.30085	0.010347	0.110853	-0.0753832	grey40
cgd3_1710	0.0102552	0.162732	-0.101328	grey40
cgd5_1310	0.0100679	0.14004	-0.143275	grey40
cgd6_5520	0.0100244	0.122862	-0.07918	grey40
cgd1_1560	0.00967834	0.107758	-0.162929	grey40
cgd6_4510	0.00953569	0.0719395	-0.0800812	grey40
cgd6_660	0.00935478	0.193085	-0.131845	grey40
cgd1_550_s4_US	0.00917945	0.127791	-0.0779808	grey40
Chro.60022	0.00890653	0.193596	-0.18923	grey40
cgd2_1290	0.00879451	0.0850571	-0.0820316	grey40
cgd4_2440	0.00852833	0.121009	-0.0826382	grey40
cgd7_1600	0.00849109	0.103109	-0.0935058	grey40
cgd2_2580_s2	0.00847676	0.0957465	-0.0572209	grey40
Chro.70197_s2	0.00836385	0.114778	-0.0878813	grey40
Chro.70146	0.00795329	0.165316	-0.10396	grey40
Chro.70156	0.00759268	0.0961683	-0.0807062	grey40
Chro.70296	0.00732739	0.117569	-0.137108	grey40
cgd3_330	0.00704035	0.0839586	-0.0802464	grey40
cgd2_1490	0.00647041	0.0964838	-0.0703183	grey40
cgd5_630	0.0064164	0.0981876	-0.0984638	grey40
cgd6_4560_s3	0.00627427	0.1185	-0.105323	grey40
Chro.10425	0.00614751	0.0999439	-0.110416	grey40
cgd7_4120	0.00608395	0.104562	-0.0917946	grey40
cgd3_4170	0.0058897	0.0950194	-0.0952467	grey40
cgd4_3750	0.00582281	0.0893267	-0.208316	grey40
cgd8_3570_e3of3	0.00563988	0.1339	-0.0853319	grey40
Chro.70161_s1	0.00546537	0.0940945	-0.074281	grey40
MrMSP1_10FisolateIaA19R3GP60	0.00493779	0.169666	-0.137915	grey40
cgd7_4920	0.00489068	0.149844	-0.108807	grey40
Chro.20459	0.00486358	0.11396	-0.0963859	grey40
cgd7_1730_s1	0.00415763	0.152715	-0.126711	grey40
cgd1_1050	0.00413497	0.12666	-0.0893682	grey40
cgd3_1860-m1	0.00377521	0.148685	-0.127989	grey40
cgd6_2980	0.00364541	0.134792	-0.118109	grey40
cgd3_2890_s1	0.00353233	0.0930922	-0.0850585	grey40
cgd3_3430_s3-m1	0.00330399	0.0831624	-0.0713778	grey40
cgd3_650	0.00329097	0.11952	-0.132338	grey40
cgd7_5480	0.00321753	0.0706513	-0.0810207	grey40
cgd5_420_s1	0.00312992	0.11599	-0.0747677	grey40
cgd8_3350	0.00300653	0.132644	-0.128972	grey40
cgd7_2740_e2	0.00293411	0.123124	-0.165299	grey40
cgd4_2340	0.00280574	0.164957	-0.200551	grey40
cgd1_2160	0.00274992	0.0956448	-0.0880426	grey40
cgd3_2730_s1	0.00263264	0.128818	-0.0972548	grey40
cgd6_1930	0.00262532	0.0922236	-0.0819753	grey40
cgd8_3890	0.0024494	0.0959325	-0.0802446	grey40
cgd7_580_s1	0.00197359	0.0991814	-0.0888685	grey40
Chro.10175_US	0.00184719	0.101144	-0.0889936	grey40
cgd2_2130_s1	0.00175981	0.122582	-0.110901	grey40
cgd3_1280	0.00114273	0.0892437	-0.0686625	grey40
cgd4_1940	0.000917885	0.087995	-0.0757746	grey40
cgd7_370	0.000793727	0.103988	-0.124467	grey40
cgd6_1340	0.000677666	0.0859146	-0.0758803	grey40
Chro.50336	0.000441723	0.114377	-0.102485	grey40
cgd6_1010	0.000360223	0.147467	-0.196472	grey40
Chro.20090_s2	0.000301989	0.083924	-0.0844163	grey40
cgd5_3210	0.000267697	0.12145	-0.106755	grey40
Chro.10023	0.000221255	0.0755673	-0.0598146	grey40
Chro.80416_US	-0.000328739	0.102914	-0.0812076	grey40
cgd1_3520	-0.000790536	0.0993528	-0.114502	grey40
cgd4_500_e5of9	-0.00116666	0.0682555	-0.0722863	grey40
cgd4_480_s1	-0.00121026	0.173461	-0.139745	grey40
cgd1_1000	-0.00123324	0.189886	-0.11975	red
cgd8_4560	-0.00158102	0.151412	-0.110168	grey40
Chro.60355	-0.00160514	0.125869	-0.0820946	grey40
Chro.40313	-0.00169912	0.0983373	-0.0900118	grey40
cgd1_3850-m2	-0.00208074	0.0975568	-0.0970334	grey40
cgd5_3910	-0.00215638	0.115799	-0.117688	grey40
cgd4_640_s2	-0.00221251	0.0792842	-0.0883337	grey40
cgd3_2340	-0.0023532	0.0746481	-0.118076	grey40
Chro.30475	-0.00245942	0.0712882	-0.0835226	grey40
cgd7_1350	-0.00253191	0.127345	-0.107084	grey40
cgd6_800_e2of2	-0.00256847	0.0801504	-0.0809692	grey40
cgd6_3280_s1	-0.00291422	0.136234	-0.156436	grey40
cgd3_1530	-0.00303354	0.0866461	-0.0916703	grey40
Chro.20071_US	-0.00305314	0.0806042	-0.0944419	grey40
cgd2_60_s1	-0.00346337	0.0794892	-0.0777659	grey40
cgd7_2070	-0.0035045	0.0891871	-0.096405	grey40
cgd4_2720_s1	-0.00361787	0.14258	-0.115117	grey40
cgd6_2970	-0.00364639	0.09793	-0.0763753	grey40
cgd7_300	-0.00379859	0.0922597	-0.0696848	grey40
Chro.70500	-0.00387947	0.0983792	-0.121546	grey40
cgd6_3000_e4	-0.00391909	0.116142	-0.126133	grey40
cgd4_1600_s1	-0.00407797	0.0698553	-0.0784027	grey40
cgd1_520	-0.00419227	0.129812	-0.123306	grey40
cgd5_1490_s1	-0.005351	0.217189	-0.105767	red
Chro.70298_s1	-0.00541851	0.103277	-0.098527	grey40
Chro.70431_s1	-0.00648008	0.0900442	-0.0892988	grey40
Chro.30186	-0.0067086	0.158178	-0.246987	grey40
cgd7_3070	-0.00687265	0.0724044	-0.0782857	grey40
cgd8_1610_s2	-0.00720218	0.0815772	-0.136907	grey40
cgd1_1500	-0.00723608	0.0955303	-0.0996603	grey40
cgd2_2130_s2	-0.00767066	0.123941	-0.0919548	grey40
Chro.70226	-0.00792422	0.0868475	-0.106528	grey40
Chro.70503	-0.0079866	0.0885499	-0.120338	grey40
cgd7_480	-0.00833338	0.0789435	-0.0949407	grey40
cgd8_1960	-0.00906673	0.107779	-0.115547	grey40
cgd5_4370	-0.00959341	0.109921	-0.20966	grey40
cgd7_4270	-0.00962193	0.175568	-0.0956647	red
cgd7_3820_s2	-0.00970532	0.157753	-0.143294	grey40
cgd8_3680_s2	-0.0101409	0.140585	-0.14783	grey40
cgd8_60	-0.0105175	0.0624924	-0.0857126	grey40
cgd2_1890	-0.0106314	0.0653488	-0.092822	grey40
cgd8_4860_e1	-0.0106342	0.0837081	-0.0999057	grey40
Chro.60058_US	-0.0108845	0.102517	-0.109415	grey40
cgd3_3820	-0.0113477	0.139	-0.149292	grey40
CHUDEA3_680	-0.0113727	0.165089	-0.122317	grey40
cgd4_690_s3	-0.0115654	0.0679336	-0.12216	grey40
cgd4_870_s1	-0.0117698	0.111382	-0.142561	grey40
CHUDEA4_1940	-0.011781	0.111003	-0.103812	grey40
Chro.70161_s2	-0.0122383	0.0851103	-0.119286	grey40
cgd6_3790	-0.0123044	0.0815163	-0.0948383	grey40
cgd3_3100	-0.0124877	0.062037	-0.0855749	grey40
Chro.50392_s3	-0.0126695	0.110066	-0.101813	grey40
Chro.50102	-0.0133625	0.102155	-0.128834	grey40
cgd7_2150_e1of2	-0.0134883	0.105936	-0.106947	grey40
Chro.70500_s3	-0.0137837	0.127195	-0.226618	grey40
cgd5_3130_s4	-0.0140209	0.0750025	-0.103226	grey40
cgd6_4440	-0.0141996	0.0755271	-0.0860574	grey40
cgd7_910	-0.0143477	0.126838	-0.11055	grey40
cgd1_710_s2	-0.0145447	0.112357	-0.128575	grey40
Chro.60138-m1	-0.014601	0.254289	-0.122491	red
cgd6_1070	-0.0146798	0.079449	-0.119251	grey40
cgd8_1880	-0.0148349	0.0756691	-0.0927241	grey40
cgd3_1420	-0.0153866	0.0771189	-0.0977235	grey40
Chro.10074	-0.015837	0.134214	-0.145424	grey40
CHUDEA4_new_06	-0.0158864	0.0703475	-0.123492	grey40
Chro.60460	-0.0163425	0.0770482	-0.11892	grey40
cgd3_720_nt1-17544_s4	-0.0166219	0.148094	-0.234145	grey40
cgd5_2840	-0.016694	0.0951653	-0.116579	grey40
cgd5_130	-0.0172015	0.0407508	-0.0929622	grey40
cgd2_2160	-0.0174992	0.0679227	-0.141051	grey40
cgd8_2970	-0.0175044	0.103576	-0.130008	grey40
cgd1_550_s2	-0.0178147	0.161724	-0.220737	grey40
cgd3_720_nt17545-32763_s4	-0.017854	0.0735687	-0.132496	grey40
cgd7_5440_s4	-0.0180352	0.0703126	-0.118238	grey40
cgd4_870	-0.0184031	0.112677	-0.170609	grey40
cgd8_2720	-0.0184962	0.0688179	-0.102087	grey40
cgd4_1970	-0.0189191	0.253176	-0.171738	red
cgd7_1300_s1	-0.0193039	0.071815	-0.102111	grey40
cgd6_670	-0.02009	0.0791159	-0.10994	grey40
cgd5_1720	-0.0200949	0.0906754	-0.142842	grey40
cgd3_960	-0.0205719	0.0821659	-0.121704	grey40
cgd5_2270	-0.0205972	0.0547661	-0.101602	grey40
cgd6_4590	-0.0207319	0.0657031	-0.105101	grey40
cgd8_3680_s1	-0.0211429	0.0790105	-0.105251	grey40
CHUDEA8_4250	-0.0215125	0.0992254	-0.141909	grey40
cgd4_500_e3of9	-0.0217748	0.0681292	-0.104164	grey40
cgd2_4350_s1	-0.0219164	0.07548	-0.10717	grey40
Chro.40403_s2	-0.0221974	0.104153	-0.201163	grey40
cgd7_2760_s1	-0.0223401	0.0611053	-0.123831	grey40
cgd5_1270	-0.0224686	0.132591	-0.107233	red
cgd8_110	-0.0225382	0.107306	-0.129256	grey40
Chro.10146_US	-0.0229833	0.076064	-0.16849	grey40
cgd2_3730	-0.0235061	0.0896519	-0.137898	grey40
Chro.20274	-0.0235093	0.11227	-0.127881	grey40
cgd1_150	-0.0240938	0.130752	-0.187834	grey40
cgd4_500_e7of9	-0.0241148	0.0479677	-0.100129	grey40
cgd2_430	-0.0241476	0.0498808	-0.0967582	grey40
cgd2_3790	-0.0245363	0.0739255	-0.112234	grey40
cgd1_540	-0.0245815	0.115006	-0.153934	red
cgd4_2850	-0.0248063	0.0750492	-0.114729	grey40
cgd2_3280	-0.0248699	0.0750591	-0.110446	grey40
cgd4_3620-m1	-0.0250986	0.199681	-0.122963	red
cgd2_3990	-0.0252761	0.0908372	-0.148468	grey40
cgd3_1790	-0.0255246	0.0871451	-0.128928	grey40
cgd8_4450	-0.0256073	0.102744	-0.127261	grey40
cgd4_1880	-0.0259336	0.104911	-0.122599	grey40
Chro.40106_s1	-0.0259912	0.0703717	-0.127515	grey40
cgd5_3760	-0.0268308	0.044383	-0.104471	grey40
cgd6_5070	-0.0270904	0.126351	-0.174367	grey40
cgd1_500	-0.0271099	0.0654243	-0.106036	grey40
cgd5_3420_s3	-0.0272223	0.0885672	-0.135806	grey40
cgd6_1580	-0.0273296	0.0591673	-0.120657	grey40
cgd7_4490_s1	-0.0279838	0.10141	-0.149041	grey40
CHUDEA2_3080	-0.0282207	0.060596	-0.107311	grey40
cgd6_3180	-0.0282441	0.0758593	-0.116453	grey40
cgd5_3140	-0.0294052	0.212198	-0.144111	red
cgd3_980_e1of2	-0.0297392	0.0421739	-0.120079	grey40
cgd4_3723_e2	-0.0297954	0.0664941	-0.12136	grey40
cgd3_3550	-0.030424	0.10687	-0.183718	grey40
cgd7_1340	-0.0305349	0.0827499	-0.172155	grey40
cgd6_2680	-0.0307267	0.072289	-0.161461	grey40
cgd3_1800	-0.0310119	0.0559336	-0.114425	grey40
cgd1_550_s3	-0.0311236	0.0688038	-0.13454	grey40
cgd1_260-m1	-0.0313854	0.117004	-0.157674	grey40
cgd2_2120	-0.0314122	0.0579154	-0.111555	grey40
cgd7_5080-m2	-0.03149	0.055325	-0.121878	grey40
cgd5_3130_s5	-0.031499	0.100481	-0.122059	grey40
Chro.20278	-0.0321676	0.0607698	-0.121846	grey40
Chro.60610	-0.0324344	0.0844723	-0.149264	grey40
cgd3_590_s2	-0.0325586	0.0554706	-0.115469	grey40
Chro.60085	-0.0326984	0.0978809	-0.131279	grey40
cgd5_160	-0.0328056	0.104693	-0.146064	grey40
Chro.10212	-0.0329163	0.119007	-0.171797	grey40
cgd7_1420	-0.0331622	0.0736048	-0.162776	grey40
cgd3_2710	-0.0332601	0.0527746	-0.102566	grey40
cgd4_3450_s4	-0.0339982	0.0735946	-0.12768	grey40
cgd8_1080	-0.0341639	0.0523736	-0.141458	grey40
cgd5_2130	-0.0343626	0.0700815	-0.175992	grey40
cgd1_1250_s1-m2	-0.0350699	0.11068	-0.158752	grey40
Chro.80185	-0.0351385	0.0734928	-0.131652	grey40
cgd7_340	-0.0353909	0.0598243	-0.128963	grey40
cgd7_330	-0.0354778	0.0888543	-0.145858	grey40
cgd2_1300	-0.0356633	0.0709758	-0.11838	grey40
cgd5_3900_s2	-0.0358812	0.0849136	-0.199366	grey40
cgd7_1210	-0.0366858	0.0969363	-0.168953	grey40
cgd6_2110	-0.0368857	0.0924293	-0.157424	grey40
cgd6_3290_s2	-0.0370512	0.399458	-0.218035	red
cgd6_2100_s1	-0.0371841	0.0394551	-0.126281	grey40
Chro.10146_s2	-0.0384572	0.0831485	-0.236948	grey40
Cgd5_40_s3_US	-0.0385081	0.0902338	-0.145539	grey40
cgd7_880	-0.0386	0.0601784	-0.179508	grey40
cgd5_4190	-0.039502	0.0793094	-0.163305	grey40
cgd6_10	-0.039697	0.084741	-0.134277	grey40
cgd7_300_s1	-0.0402594	0.0616789	-0.126415	grey40
cgd7_1310_e3of3_US	-0.0403534	0.0498991	-0.117174	grey40
Chro.60130	-0.0413849	0.0770755	-0.160545	grey40
Chro.30413	-0.0414466	0.0673384	-0.195918	grey40
cgd5_3130_s2	-0.0418803	0.0791336	-0.155954	grey40
cgd2_190	-0.0419752	0.0494089	-0.12147	grey40
CHUDEA5_new_02	-0.0419891	0.103372	-0.165071	grey40
cgd2_470_s2	-0.0421829	0.035385	-0.121639	grey40
cgd1_1250-m1	-0.0427073	0.0409626	-0.122368	grey40
cgd7_4770	-0.042817	0.0460383	-0.120691	grey40
cgd4_500_e4of9	-0.0429513	0.03086	-0.116102	grey40
Chro.20179	-0.04312	0.0491898	-0.150868	grey40
Chro.30087	-0.0436269	0.0324266	-0.164962	grey40
cgd8_1740	-0.0440392	0.0353234	-0.115852	grey40
cgd6_780_e1of2	-0.0443555	0.0413404	-0.136409	grey40
cgd8_2810	-0.0447703	0.0472483	-0.156852	grey40
cgd6_880	-0.045261	0.0724748	-0.132608	grey40
cgd7_2440	-0.0457639	0.0336651	-0.134853	grey40
cgd6_2610	-0.0458037	0.0447062	-0.123423	grey40
cgd5_1800	-0.0460535	0.066235	-0.17945	grey40
cgd6_100-m1	-0.0462937	0.209266	-0.197763	grey40
cgd6_710	-0.0470721	0.0542421	-0.152016	grey40
Chro.80205_s1	-0.0470943	0.0275647	-0.131992	grey40
cgd6_5360	-0.0473168	0.0721096	-0.163607	grey40
cgd1_1970	-0.0476225	0.0596388	-0.146387	grey40
cgd7_5440_s1	-0.0476302	0.0284833	-0.145638	grey40
Chro.10391	-0.0476688	0.0523551	-0.178641	grey40
cgd3_730	-0.0490584	0.0386746	-0.141991	grey40
cgd7_1690	-0.0491268	0.0427486	-0.137784	grey40
cgd7_5310	-0.0495234	0.0484292	-0.171529	grey40
cgd1_2370	-0.0495276	0.0270319	-0.135251	grey40
cgd6_4020_s1	-0.0496919	0.0389493	-0.126217	grey40
MrMSP3-1AisolateIIcA5G3aGP60	-0.04985	0.076677	-0.16005	grey40
cgd7_3800_s3	-0.0510144	0.0283707	-0.186357	grey40
Chro.50235	-0.0510937	0.0636926	-0.18699	grey40
Chro.60607_s2	-0.0512253	0.0714912	-0.178403	grey40
cgd8_380	-0.0517254	0.0423439	-0.18419	grey40
Chro.30383_s1	-0.0518261	0.0518062	-0.157763	grey40
cgd8_5360	-0.0523117	0.0621966	-0.162647	grey40
cgd8_20230_e4	-0.0537531	0.0592596	-0.177671	grey40
cgd4_4110	-0.053768	0.0327975	-0.126256	grey40
cgd2_730	-0.0538769	0.133403	-0.201968	grey40
cgd3_4220	-0.0539034	0.00943524	-0.128031	grey40
MrMSP2-7CisolateIaA25R3GP60	-0.0540025	0.0876277	-0.191599	grey40
cgd1_1890_e1	-0.0544435	0.034756	-0.128435	grey40
cgd6_4140	-0.0553977	0.0205026	-0.152138	grey40
cgd6_3050_s2	-0.0557788	0.0699869	-0.196055	grey40
cgd3_3370_s1	-0.0559245	0.0705839	-0.200428	grey40
cgd1_3670_s1	-0.0559435	0.0400784	-0.143032	grey40
cgd6_810	-0.0559883	0.0538656	-0.134124	grey40
cgd5_3400_e2of2	-0.0563774	0.0655776	-0.159632	grey40
cgd7_450	-0.0565887	0.0298396	-0.154671	grey40
Chro.30203_US	-0.0570044	0.0287437	-0.144312	grey40
cgd1_1230-m2	-0.057014	0.119897	-0.208639	grey40
cgd2_910	-0.0571803	0.0287282	-0.134751	grey40
cgd3_2870	-0.057392	0.0695382	-0.225098	grey40
cgd6_2710	-0.0574047	0.0140725	-0.113306	grey40
cgd8_5140	-0.0575919	0.0359818	-0.133033	grey40
cgd4_4390	-0.0582042	0.0192102	-0.159477	grey40
cgd1_3860	-0.0583222	0.0217423	-0.134034	grey40
cgd6_3990	-0.059427	0.0807934	-0.196826	grey40
cgd6_3460	-0.0594754	0.0570307	-0.163775	grey40
cgd3_4220_s1	-0.0597717	0.0349961	-0.148007	grey40
cgd7_1760_e2_s2	-0.059861	0.0507435	-0.181903	grey40
cgd6_110	-0.0602241	0.0546685	-0.1854	grey40
Chro.40403	-0.0604556	0.0268376	-0.13815	grey40
cgd6_2920	-0.0606416	0.047976	-0.191659	grey40
cgd7_4280_s2	-0.0607191	0.123246	-0.187336	grey40
cgd7_4790	-0.0607819	0.0833379	-0.176407	grey40
cgd4_200_s3_US	-0.0609504	0.0413502	-0.134412	grey40
cgd8_710	-0.0610232	0.057922	-0.173138	grey40
cgd6_770	-0.0614935	0.0374296	-0.165857	grey40
cgd7_4310	-0.0614982	0.0270522	-0.14938	grey40
cgd4_4340	-0.061622	0.0323552	-0.20799	grey40
Chro.20464	-0.0616719	0.0362566	-0.161561	grey40
cgd4_2350-1	-0.0619199	0.10236	-0.182267	red
cgd4_1320	-0.0619717	0.062059	-0.152253	grey40
cgd5_2870	-0.0621803	0.0960681	-0.199271	grey40
cgd1_3040	-0.0622832	0.0363973	-0.154024	grey40
cgd5_20	-0.062355	0.0348473	-0.168082	grey40
cgd1_3730	-0.0623568	0.0380363	-0.218971	grey40
Chro.20090	-0.062505	0.0834266	-0.190886	grey40
cgd1_910	-0.0625198	0.0169095	-0.140051	grey40
cgd4_3710	-0.0634559	0.0280387	-0.146466	grey40
MrMSP3-3FisolateIIdA13G1GP60	-0.0638084	0.0455063	-0.169674	grey40
cgd1_80	-0.064032	0.0514806	-0.167462	grey40
cgd1_820	-0.0640985	0.0487466	-0.170212	grey40
cgd8_660	-0.0643145	0.0305212	-0.145448	grey40
cgd8_2820	-0.064323	0.028248	-0.174202	grey40
cgd3_500	-0.0649313	0.0342882	-0.164157	grey40
cgd7_4190	-0.0652211	0.0223754	-0.157601	grey40
CHUDEA6_5490	-0.0657271	0.027423	-0.184511	grey40
cgd3_90	-0.065867	0.0586946	-0.169762	grey40
cgd7_210	-0.0659499	0.0324717	-0.138628	grey40
cgd7_4730	-0.0659581	0.0256386	-0.134968	grey40
cgd7_5390	-0.066116	0.0962849	-0.192314	red
cgd7_1840	-0.066666	0.0552569	-0.182846	grey40
cgd6_3380	-0.0670973	0.0186435	-0.16418	grey40
cgd1_2460	-0.0671778	0.00307129	-0.133133	grey40
cgd5_1440	-0.0672105	0.019172	-0.174361	grey40
cgd6_2250	-0.0674072	0.0478908	-0.23539	grey40
cgd2_130	-0.0679577	0.0389978	-0.1884	grey40
cgd8_1610	-0.067981	0.0796183	-0.180988	grey40
cgd6_3280_s2	-0.0686117	0.0497196	-0.202536	grey40
cgd5_2830_s2	-0.0689297	0.068892	-0.234891	grey40
Chro.10080	-0.0689793	0.0293485	-0.176656	grey40
cgd2_20	-0.0701068	0.0465027	-0.218361	grey40
cgd8_4090	-0.0707359	0.034271	-0.205173	grey40
cgd1_3180	-0.0711914	0.00515332	-0.180464	grey40
Chro.40386	-0.0715709	0.0457471	-0.184392	grey40
Chro.40265-2	-0.0717017	0.0622714	-0.173153	red
cgd1_1200	-0.071807	0.0545661	-0.193713	grey40
cgd3_3290	-0.0731989	0.0495807	-0.21348	grey40
cgd5_2080	-0.0733104	0.0275004	-0.161169	grey40
cgd4_690	-0.0736044	0.0475053	-0.177793	grey40
cgd8_1990	-0.073614	0.0388423	-0.184222	grey40
cgd4_4350	-0.0741617	0.154394	-0.218156	red
cgd6_2820	-0.0741843	0.0448836	-0.210014	grey40
cgd6_3210	-0.0745848	0.0128649	-0.173709	grey40
cgd8_660_s3	-0.0746908	0.0600795	-0.173753	grey40
cgd1_3240_s2	-0.0747824	0.00907284	-0.169517	grey40
cgd2_4130	-0.0749344	0.0393972	-0.177785	grey40
cgd1_430_e3	-0.0749716	0.0352739	-0.161325	grey40
cgd5_340	-0.0751489	0.124143	-0.192569	grey40
cgd6_1430	-0.0754551	0.0216574	-0.182329	grey40
Chro.70118	-0.0758084	0.000353864	-0.150863	grey40
cgd3_2620_s1	-0.0758675	0.011149	-0.172931	grey40
cgd2_2540	-0.0760819	0.0278272	-0.181422	grey40
cgd4_3650	-0.0766551	0.00243599	-0.131962	grey40
Chro.80317	-0.0767136	0.0357482	-0.282048	grey40
cgd3_3430	-0.0767879	0.00128421	-0.150502	grey40
cgd4_3330	-0.0770185	0.0658516	-0.198887	grey40
cgd7_5330	-0.077811	0.00544129	-0.172732	grey40
Chro.80605_s1	-0.0781598	0.0147307	-0.163024	grey40
Chro.50392	-0.0783935	0.0193266	-0.191973	grey40
cgd3_3090	-0.0784977	0.0352816	-0.183275	grey40
cgd4_650_s2	-0.0797506	0.0179791	-0.171416	grey40
cgd5_130_s3	-0.0798494	0.093441	-0.245233	grey40
cgd2_1650	-0.0804999	0.0217853	-0.206232	grey40
cgd2_3040	-0.0805864	0.021836	-0.210639	grey40
CHUDEA1_1430	-0.080716	0.111644	-0.243895	grey40
cgd7_1500_s1	-0.0811339	0.00300293	-0.179427	grey40
Chro.30186_s2	-0.081186	0.0301379	-0.200397	grey40
cgd4_4050	-0.0812368	0.00485763	-0.180344	grey40
cgd4_500_e6of9	-0.0813052	0.00825151	-0.169732	grey40
cgd6_1080-m2	-0.0823421	0.0581849	-0.188731	red
cgd1_3120	-0.0823641	0.0112208	-0.226649	grey40
cgd4_3830	-0.0828108	-0.00151394	-0.193826	grey40
cgd3_390	-0.0831798	0.034091	-0.179463	grey40
cgd2_2600_e1	-0.0831922	-0.00135498	-0.170269	grey40
cgd1_3240_s4	-0.0832219	0.0269229	-0.171091	grey40
cgd6_4660	-0.0838899	0.0135815	-0.184677	grey40
cgd7_5040_s1	-0.0847519	0.0213199	-0.193384	grey40
Chro.80586	-0.086429	0.0130948	-0.203666	grey40
cgd7_3560	-0.0865216	0.0317148	-0.191133	grey40
cgd5_4380	-0.0868427	0.102529	-0.275513	red
cgd6_1720	-0.0874202	0.0276234	-0.164713	grey40
CmeUKMEL1_16905	-0.0875193	0.0394819	-0.275518	grey40
cgd2_310	-0.088261	-0.0291483	-0.161144	grey40
cgd8_240	-0.0886961	-0.00014612	-0.188749	grey40
cgd7_1440	-0.0894769	-0.0109865	-0.172213	grey40
cgd2_3750	-0.0895289	0.0385698	-0.210863	grey40
cgd4_3540	-0.0897578	0.0256049	-0.198387	grey40
cgd1_370	-0.0903774	0.0321333	-0.22729	grey40
cgd4_2590	-0.0906921	-0.020564	-0.165698	grey40
cgd2_2980	-0.0910239	0.0153711	-0.201477	grey40
cgd2_4320	-0.0913253	0.021915	-0.292398	grey40
cgd6_120	-0.0919051	0.0387604	-0.20865	grey40
CHUDEA5_2730	-0.0924998	0.0407081	-0.225746	grey40
cgd5_440	-0.0928107	-0.00816324	-0.19327	grey40
cgd5_3270	-0.0936092	0.0234609	-0.187355	grey40
cgd1_640_e1_s2	-0.0943704	0.0310361	-0.203753	grey40
cgd8_2140	-0.0957589	-0.00375515	-0.208978	grey40
Chro.40037	-0.0965383	-0.00357303	-0.213656	grey40
Chro.70211	-0.0970932	-0.00490863	-0.195682	grey40
cgd1_730	-0.0975195	-0.0128365	-0.171276	grey40
cgd1_3750	-0.0977241	-0.0179807	-0.215951	grey40
cgd6_4970	-0.0977243	0.0714188	-0.24502	grey40
cgd7_1670_s2	-0.0983335	-0.00878143	-0.189664	grey40
cgd8_1620	-0.0983368	-0.0161613	-0.187562	grey40
cgd4_870_s2	-0.0984538	0.102078	-0.251982	red
cgd6_5140	-0.0989862	-0.0114042	-0.198346	grey40
cgd4_2500	-0.100285	0.0124602	-0.199188	grey40
Chro.70256	-0.100377	0.0451365	-0.250654	grey40
cgd6_1910	-0.100427	0.0107891	-0.194559	grey40
cgd6_1710	-0.10056	0.0314823	-0.257829	grey40
cgd4_300_e2	-0.100878	-0.0332902	-0.182311	grey40
cgd5_2650	-0.101316	-0.0086764	-0.199201	grey40
cgd6_1950	-0.101657	-0.00639012	-0.175674	grey40
cgd4_850_s1	-0.101831	0.0198429	-0.192275	grey40
cgd8_750	-0.102517	0.0262856	-0.235138	grey40
CHUDEA3_new_02	-0.103987	0.0571613	-0.20525	red
cgd7_2470	-0.105313	-0.0170941	-0.197032	grey40
cgd8_2270_s1	-0.106838	0.0489112	-0.244171	grey40
CHUDEA2_420	-0.106941	0.0856996	-0.22506	grey40
cgd7_2430	-0.108275	-0.0396078	-0.199278	grey40
cgd1_440_e4	-0.108587	-0.0250333	-0.203419	grey40
cgd3_910	-0.108618	-0.00441412	-0.189305	grey40
cgd4_1640	-0.108672	0.126595	-0.294045	grey40
cgd7_5140_e1	-0.108849	0.00590657	-0.208586	grey40
cgd6_2860	-0.109345	0.0455937	-0.330626	grey40
Chro.70496_s2	-0.109358	0.0130375	-0.262035	grey40
cgd7_270_s2	-0.109572	-0.0311866	-0.199346	grey40
Chro.70258	-0.111566	0.00317208	-0.218087	grey40
cgd6_4340_s2	-0.111606	-0.0144018	-0.235942	grey40
Chro.70049	-0.111936	-0.0356539	-0.211537	grey40
cgd2_3810	-0.11238	0.0403026	-0.27958	grey40
cgd1_1170	-0.114366	-0.0118731	-0.224488	grey40
cgd5_380	-0.11529	0.0126624	-0.243696	red
cgd6_1330	-0.115556	0.00383795	-0.242441	grey40
cgd2_200	-0.115921	-0.00889676	-0.221272	grey40
Chro.20193	-0.116073	-0.0104045	-0.232759	grey40
CHUDEA6_3480	-0.116428	0.0647577	-0.285852	grey40
Chro.70239	-0.116641	-0.012908	-0.21193	grey40
Chro.70197_s1	-0.11745	-0.0280747	-0.207948	grey40
CHUDEA7_2150	-0.117935	0.016085	-0.217017	grey40
Chro.50240	-0.118849	-0.0244592	-0.239201	grey40
cgd3_220	-0.119114	-0.0358232	-0.196146	grey40
cgd1_240	-0.119385	-0.00749707	-0.246572	grey40
cgd3_1340	-0.119397	-0.0395693	-0.213046	grey40
cgd2_690_s2	-0.11944	-0.028715	-0.238544	grey40
Chro.30086	-0.120043	0.0516717	-0.322061	grey40
MrMSP1-5Hisolate_IaA27R3GP60	-0.120644	0.00924305	-0.21025	grey40
Chro.30029	-0.121018	0.00133911	-0.28889	grey40
cgd6_4340_s1	-0.121025	0.00954549	-0.274195	grey40
Chro.10410	-0.121991	0.040882	-0.285973	grey40
cgd4_640	-0.122137	-0.047777	-0.200983	grey40
Chro.70043_s2	-0.123348	-0.0138975	-0.247758	grey40
Chro.60427_s2	-0.123471	0.002852	-0.277908	grey40
cgd3_600_s1	-0.123661	0.00182189	-0.240218	grey40
cgd1_720	-0.12436	-0.0330295	-0.213259	grey40
cgd3_720_nt17545-32763_s5	-0.125626	0.0214822	-0.282477	grey40
cgd4_3510	-0.12566	-0.0218002	-0.224483	grey40
cgd6_4340	-0.126597	0.022656	-0.277599	grey40
cgd1_1330	-0.127258	-0.000518112	-0.239918	grey40
cgd6_1660_s1	-0.127551	-0.0107072	-0.219785	grey40
Chro.70238_s2	-0.127875	-0.0394431	-0.249785	grey40
cgd8_1420	-0.128337	-0.0358944	-0.238332	grey40
cgd4_1110	-0.128805	0.00195138	-0.280381	grey40
Chro.30186_s1	-0.129283	-0.000727861	-0.241292	grey40
Chro.10390	-0.129542	0.0144877	-0.31926	grey40
cgd6_1300	-0.130671	-0.0554904	-0.202122	grey40
cgd1_400	-0.130791	0.00841614	-0.284645	grey40
cgd8_3570_e2of3	-0.131722	-0.0103712	-0.259826	grey40
cgd1_3490	-0.132195	-0.0397404	-0.225989	grey40
cgd4_500_e8of9	-0.133353	0.00130909	-0.259496	grey40
cgd5_2320	-0.134366	-0.00332819	-0.277759	grey40
CHUDEA5_1520	-0.135186	0.0538544	-0.263545	red
cgd2_2450	-0.13548	-0.0421542	-0.242649	grey40
cgd3_720_nt17545-32763_s6	-0.13555	0.0157333	-0.334962	grey40
cgd8_860	-0.136768	-0.0407647	-0.277799	grey40
cgd8_1010	-0.137196	-0.0224197	-0.257711	grey40
MrMSP3-4BisolateIaA22R3GP60	-0.13807	0.0108259	-0.268536	grey40
cgd8_4680	-0.138493	-0.0123221	-0.258608	grey40
cgd4_2580	-0.138762	-0.0481387	-0.248964	grey40
cgd8_1760_s2-m2	-0.138802	0.00740407	-0.320995	grey40
Chro.60415	-0.139017	-0.0573516	-0.229009	grey40
cgd5_130_s1	-0.139471	-0.00420775	-0.279902	grey40
cgd6_1980	-0.143296	-0.0505026	-0.221525	grey40
cgd7_270_s1	-0.146119	-0.070991	-0.235096	grey40
cgd3_1400	-0.146426	-0.0554392	-0.259559	grey40
cgd7_2600	-0.14666	-0.0267966	-0.228911	grey40
cgd7_1310_e1of3	-0.14678	0.0362262	-0.276031	grey40
cgd4_1520	-0.14723	-0.00232069	-0.302541	grey40
MrInDS-3Hisolate_IbA9G3bGP60	-0.147251	-0.0287145	-0.267798	grey40
cgd1_3640	-0.147475	-0.0114579	-0.303852	grey40
cgd7_270	-0.147592	-0.0401368	-0.273001	grey40
cgd8_490	-0.148452	-0.0356608	-0.256435	grey40
cgd1_2150	-0.148935	-0.0286208	-0.26867	grey40
Chro.80250	-0.149109	-0.0487621	-0.315048	grey40
cgd3_720_nt1-17544_s8_US	-0.151469	0.130529	-0.315034	red
cgd3_1830	-0.152296	-0.011926	-0.315246	grey40
Chro.50051	-0.152375	-0.0400755	-0.280106	grey40
cgd5_3980	-0.152723	0.0899081	-0.373394	grey40
cgd5_3290	-0.152795	-0.0521744	-0.252187	grey40
cgd8_4910_s3	-0.153338	-0.065089	-0.268461	grey40
cgd2_4080	-0.153939	-0.0229866	-0.28222	grey40
MrMSP3-2Bisolate_IaA26R3GP60	-0.154229	-0.014655	-0.26309	grey40
cgd5_2840_s2	-0.154352	0.0255888	-0.330794	grey40
cgd1_980	-0.154353	-0.0525082	-0.259413	grey40
Chro.50391	-0.154462	-0.0375373	-0.29324	grey40
Chro.70043_s1	-0.15477	-0.0467461	-0.274452	grey40
cgd4_670	-0.156984	-0.0522096	-0.26042	grey40
cgd8_4660	-0.158294	-0.055806	-0.263499	grey40
cgd7_2530_s3-m2	-0.158914	-0.0506904	-0.299466	grey40
cgd8_1260	-0.159138	-0.0225401	-0.304466	grey40
cgd4_3530_s2	-0.159982	0.0161542	-0.31795	grey40
MrInMs-1Fisolate_IfA13G1GP60	-0.161447	-0.0245719	-0.301513	grey40
cgd5_1230	-0.161704	-0.0684919	-0.250864	grey40
cgd4_2410	-0.162264	-0.0073044	-0.330452	grey40
cgd6_1570	-0.162291	-0.0469728	-0.280378	grey40
Chro.70472	-0.163499	-0.013689	-0.32536	grey40
CHUDEA5_3940	-0.164516	-0.059906	-0.270411	grey40
CHUDEA7_180	-0.165001	-0.0334051	-0.298027	grey40
cgd1_2200	-0.165214	-0.0580624	-0.342516	grey40
cgd8_4690_s1	-0.166373	-0.05399	-0.339034	grey40
MrMSP1-10CisolateIaA18R3GP60	-0.166601	-0.0449705	-0.291549	grey40
cgd4_70	-0.166735	-0.0299193	-0.378201	grey40
cgd7_5440	-0.167068	-0.0593783	-0.261499	grey40
cgd6_640	-0.167074	-0.0468968	-0.421789	grey40
cgd7_40	-0.167873	-0.0484051	-0.3075	grey40
Chro.20090_s1	-0.169145	-0.0201796	-0.323382	grey40
cgd8_710_s1	-0.169759	0.0318254	-0.344173	grey40
CHUDEA6_1570	-0.170014	-0.0834926	-0.26103	grey40
cgd6_3820-m1	-0.170172	-0.015236	-0.310626	grey40
cgd1_1390	-0.170252	-0.0147299	-0.311129	grey40
cgd6_5410	-0.172889	0.00456518	-0.323317	grey40
cgd4_3260_e2	-0.173422	-0.0796842	-0.259678	grey40
cgd2_3450	-0.175144	-0.0370613	-0.349013	grey40
cgd5_3810	-0.176982	-0.0897951	-0.274452	grey40
cgd6_1590_s2	-0.177538	-0.0455528	-0.301512	grey40
cgd7_2150_e2of2	-0.178307	0.0457729	-0.316357	red
Chro.70289	-0.17871	-0.050266	-0.28838	grey40
cgd5_3060	-0.179986	-0.0511979	-0.2649	grey40
cgd7_2530_s1-m2	-0.180044	-0.0556201	-0.305272	grey40
CHUDEA8_2310	-0.180127	-0.0804626	-0.271864	grey40
cgd4_1450	-0.180843	-0.0716336	-0.28226	grey40
cgd3_1580_s1	-0.182265	-0.0718736	-0.301505	grey40
cgd8_860_s1	-0.182371	-0.00850827	-0.35391	grey40
CHUDEA8_1710	-0.182496	-0.0853093	-0.262787	grey40
Chro.20427	-0.182556	-0.0616644	-0.295121	grey40
Chro.30078_s1	-0.183196	-0.0475912	-0.345862	grey40
cgd3_1480	-0.183204	-0.0251525	-0.378596	grey40
cgd1_760	-0.183909	-0.089361	-0.299513	grey40
Chro.40276	-0.184438	-0.0711457	-0.337269	grey40
cgd8_5400	-0.184682	-0.0718782	-0.286229	grey40
cgd1_1690	-0.185108	-0.034015	-0.304364	grey40
cgd1_3670_s3	-0.185755	-0.101963	-0.268901	grey40
cgd7_2820	-0.185913	-0.0739354	-0.306351	grey40
Chro.50031	-0.18603	-0.108749	-0.316855	grey40
Chro.80327	-0.187168	-0.0779737	-0.340662	grey40
cgd3_4050	-0.187761	-0.0472163	-0.317341	grey40
cgd4_1170	-0.187974	-0.072921	-0.317795	grey40
cgd7_4640	-0.187975	-0.0878628	-0.29587	grey40
Chro.70534	-0.188408	-0.065153	-0.334131	grey40
cgd5_2500_s2	-0.189387	-0.104571	-0.294786	grey40
cgd7_2490	-0.192411	-0.0729399	-0.3042	grey40
cgd3_1050_s1	-0.192722	-0.098582	-0.30789	grey40
cgd2_850	-0.193083	-0.0803162	-0.332743	grey40
cgd6_300	-0.194025	-0.0886422	-0.292273	grey40
Chro.30383_US	-0.195882	-0.105224	-0.296334	grey40
Chro.70296_s2	-0.198413	-0.0740363	-0.302039	grey40
cgd3_1240	-0.198682	-0.105742	-0.302637	grey40
MrMSP1-6Aisolate_IeA11G3T3GP60	-0.198946	-0.108878	-0.28628	grey40
cgd5_3940_e1	-0.199324	-0.116366	-0.295651	grey40
Chro.70574	-0.199338	-0.117643	-0.302976	grey40
cgd6_4560_s1	-0.199583	-0.0840218	-0.31229	grey40
cgd2_620_e3	-0.19992	-0.116342	-0.299972	grey40
cgd6_620	-0.202888	-0.0468047	-0.310748	grey40
cgd1_1910	-0.203025	-0.103375	-0.30084	grey40
CmeUKMEL1_06355	-0.20424	-0.0833493	-0.333784	grey40
cgd7_2360	-0.204798	-0.0823505	-0.343176	grey40
cgd6_5240	-0.207099	-0.107771	-0.319363	grey40
CHUDEA7_1870	-0.207555	-0.0812597	-0.341814	grey40
cgd5_2790	-0.208507	-0.122003	-0.346958	grey40
cgd6_5270	-0.210163	-0.100009	-0.312999	grey40
cgd5_1210	-0.210761	-0.0373734	-0.377648	grey40
cgd3_3050	-0.210906	-0.104623	-0.315266	grey40
MrMSP2-6EisolateIdA14GP60	-0.212664	-0.113817	-0.323573	grey40
Chro.60624_US	-0.212697	-0.108155	-0.335917	grey40
cgd7_380	-0.213856	-0.110001	-0.349662	grey40
cgd4_4380	-0.214643	-0.0822849	-0.349132	grey40
cgd8_4420_s1	-0.215194	-0.119291	-0.361558	grey40
cgd5_2720_s3	-0.215214	-0.132997	-0.291691	grey40
cgd6_3910	-0.215795	-0.0961314	-0.347445	grey40
CHUDEA1_1260	-0.216254	-0.0809634	-0.358434	grey40
cgd7_1040	-0.217636	-0.130328	-0.317178	grey40
Chro.40429	-0.217852	-0.0381583	-0.365794	grey40
cgd8_3040	-0.218257	-0.0198341	-0.355213	red
cgd1_3150	-0.218453	-0.118678	-0.327253	grey40
cgd1_870	-0.220926	-0.111792	-0.350371	grey40
cgd2_340	-0.222335	-0.127686	-0.334069	grey40
cgd8_3680_s4	-0.224767	-0.12102	-0.3273	grey40
cgd1_510	-0.226254	-0.137097	-0.324386	grey40
cgd5_4390	-0.229339	-0.127349	-0.36437	grey40
cgd3_4060_s1	-0.229576	-0.0829612	-0.351266	grey40
cgd3_1400_s1	-0.23046	-0.116419	-0.321306	grey40
cgd7_1730	-0.23457	-0.111712	-0.331666	grey40
Chro.40239	-0.234752	-0.0799024	-0.361535	grey40
cgd7_300_s3	-0.235433	-0.151135	-0.354772	grey40
cgd1_2040	-0.235644	-0.1284	-0.368809	grey40
cgd6_4420	-0.23605	-0.130621	-0.373925	grey40
cgd5_2720_s2	-0.236598	-0.16109	-0.32158	grey40
cgd1_1410	-0.237797	-0.140488	-0.351575	grey40
cgd2_3410	-0.240298	-0.098896	-0.355062	grey40
cgd4_500_e1of9	-0.242908	-0.138466	-0.349331	grey40
cgd8_4800	-0.244423	-0.0914037	-0.420431	grey40
cgd5_3130_s3	-0.2462	-0.127363	-0.370113	grey40
cgd3_2850	-0.247154	-0.0822782	-0.416418	grey40
cgd7_1340_s2	-0.249439	-0.13808	-0.376177	grey40
cgd7_1300_s2	-0.250062	-0.105918	-0.402175	grey40
cgd4_1200	-0.251177	-0.160034	-0.354898	grey40
MrMSP1-7FisolateIfA16G1GP60	-0.251181	-0.114201	-0.356859	grey40
cgd2_2750_s2	-0.254508	-0.142998	-0.383108	grey40
cgd6_1660_s2	-0.256394	-0.175625	-0.39804	grey40
cgd3_3610	-0.258335	-0.122025	-0.415739	grey40
MrMSP1-8Gisolate_IdA15G1GP60	-0.259243	-0.131373	-0.363297	grey40
cgd2_3270	-0.26076	-0.148101	-0.370797	grey40
cgd4_2460	-0.261685	-0.145733	-0.378748	grey40
cgd3_2210	-0.263589	-0.118325	-0.411646	grey40
Chro.60427_s3	-0.264698	-0.152349	-0.40181	grey40
cgd4_4400	-0.266618	-0.117136	-0.372233	grey40
Chro.40506	-0.266813	-0.140537	-0.39711	grey40
cgd6_4840_e1_s2	-0.271066	-0.142269	-0.451302	grey40
cgd2_790_s2-m2	-0.272794	-0.165955	-0.372242	grey40
cgd4_500_e2of9	-0.274005	-0.173069	-0.380072	grey40
cgd7_3650	-0.274706	-0.131415	-0.378546	grey40
cgd6_4880-m1	-0.278494	-0.0468779	-0.430296	grey40
cgd5_3073_e1	-0.27914	-0.158446	-0.416761	grey40
cgd8_3750	-0.279399	-0.0200989	-0.452898	red
cgd2_1590-m1	-0.27962	-0.134512	-0.379366	grey40
cgd8_2030	-0.280189	0.0836175	-0.462102	red
Chro.30078_s2	-0.280868	-0.119322	-0.42759	grey40
cgd7_2600_s1	-0.281889	-0.162217	-0.38933	grey40
cgd6_3640	-0.282932	-0.168763	-0.410205	grey40
cgd2_340_s1	-0.283547	-0.153392	-0.419545	grey40
cgd5_10	-0.286152	-0.186129	-0.381252	grey40
cgd1_3510_US	-0.290327	-0.165026	-0.410461	grey40
cgd8_5310_e1_s2	-0.290634	-0.156965	-0.437142	grey40
cgd5_3660	-0.29093	-0.212727	-0.390596	grey40
cgd3_2620_s2	-0.292228	-0.138729	-0.459257	grey40
cgd6_3290	-0.295533	-0.178809	-0.417298	grey40
cgd6_3730_s1	-0.296644	-0.116955	-0.485448	grey40
cgd6_4560_s2	-0.296765	-0.194874	-0.417341	grey40
cgd2_4270_s1-m2	-0.298057	-0.160139	-0.449401	grey40
CHUDEA4_3260	-0.300528	-0.194466	-0.487368	grey40
CHUDEA6_800	-0.302313	-0.172793	-0.405592	grey40
cgd3_720_nt1-17544_s5	-0.302846	-0.18358	-0.442663	grey40
cgd7_2070_s1	-0.305536	-0.157459	-0.426096	grey40
cgd6_4080	-0.305923	-0.218366	-0.40367	grey40
cgd1_800	-0.309201	-0.134922	-0.441804	red
cgd3_2610	-0.309518	-0.156328	-0.468435	grey40
Cgd8_1390	-0.313108	-0.195931	-0.44492	grey40
Chro.50240_s2	-0.314218	-0.211318	-0.432879	grey40
Chro.70472_s1	-0.316621	-0.178007	-0.455682	grey40
cgd3_1580_s2	-0.319778	-0.202321	-0.449181	grey40
cgd8_1230	-0.32049	-0.172765	-0.477771	grey40
cgd7_4310_s2	-0.321491	-0.122641	-0.490388	grey40
cgd5_3090	-0.324634	-0.218924	-0.42636	grey40
cgd8_1870	-0.328256	-0.129245	-0.450166	grey40
CHUDEA1_3060	-0.329606	-0.177818	-0.447541	grey40
cgd6_3330_s2	-0.331917	-0.216685	-0.453508	grey40
cgd5_640_e3	-0.331921	-0.155744	-0.459791	red
cgd7_1490	-0.332516	-0.214297	-0.447502	grey40
cgd2_640	-0.333685	-0.161427	-0.468089	grey40
cgd4_1100	-0.335659	-0.237227	-0.432179	grey40
cgd7_2070_s2	-0.336098	-0.222859	-0.457152	grey40
cgd2_3330	-0.336188	-0.209521	-0.443798	grey40
cgd4_3550_s2	-0.337742	-0.149405	-0.4816	grey40
cgd6_4570	-0.338491	-0.151158	-0.520483	grey40
cgd5_3490	-0.339381	-0.19115	-0.520088	grey40
Chro.60011	-0.340448	-0.225756	-0.470247	grey40
cgd7_2700_s2	-0.340773	-0.234142	-0.496255	grey40
cgd4_750	-0.341191	-0.174876	-0.462516	grey40
cgd1_1250_s3-m2	-0.34298	-0.239094	-0.477695	grey40
cgd3_720_nt17545-32763_s1_US	-0.347095	-0.208365	-0.523391	grey40
cgd6_2770	-0.351399	-0.214905	-0.478025	grey40
cgd4_640_s3	-0.3524	-0.211165	-0.468934	grey40
cgd8_4910	-0.353185	-0.274154	-0.459786	grey40
cgd5_2430	-0.354901	-0.187499	-0.49446	grey40
cgd3_440-m1	-0.357906	-0.178067	-0.480587	grey40
cgd2_160	-0.360343	-0.161458	-0.501729	grey40
cgd8_1570	-0.363779	-0.225202	-0.479313	grey40
cgd6_3600	-0.364521	-0.269697	-0.462898	grey40
Chro.60203	-0.36607	-0.23134	-0.538123	grey40
cgd7_2700	-0.37274	-0.284383	-0.492689	grey40
cgd7_4280_s1	-0.374153	-0.148439	-0.546371	grey40
Chro.70266	-0.374281	-0.207659	-0.477697	grey40
cgd3_1050_s2	-0.375918	-0.268128	-0.485768	grey40
cgd7_4490_s2	-0.376013	-0.244516	-0.523206	grey40
cgd4_3300	-0.382856	-0.1738	-0.510948	grey40
cgd7_4810-m2	-0.389283	-0.156965	-0.553637	red
cgd8_3360	-0.394225	-0.283581	-0.520771	grey40
cgd2_2860	-0.39649	-0.266525	-0.511541	grey40
cgd6_200-m2	-0.398591	-0.291929	-0.516422	grey40
cgd5_3400_e1of2	-0.399024	-0.175528	-0.526137	grey40
cgd3_190_e2_US	-0.402543	-0.266611	-0.547648	grey40
cgd2_790-m1	-0.402636	-0.27614	-0.504574	grey40
cgd2_3050	-0.402714	-0.261284	-0.552219	grey40
cgd4_920	-0.404432	-0.292207	-0.524113	grey40
cgd4_2420-m1	-0.407902	-0.271167	-0.543779	grey40
Chro.40351	-0.413587	-0.280789	-0.5276	grey40
cgd2_790_s1-m2	-0.416358	-0.2126	-0.615903	grey40
cgd7_2240	-0.421585	-0.284121	-0.531412	grey40
cgd7_1800_s1	-0.422737	-0.256232	-0.606502	grey40
cgd1_640_e1_s1	-0.422893	-0.268193	-0.580814	grey40
cgd3_600_s2	-0.428182	-0.274056	-0.579599	grey40
cgd8_770	-0.428808	-0.307075	-0.544795	grey40
Chro.60626_s2	-0.42978	-0.258778	-0.654067	grey40
cgd1_3240_s1	-0.430338	-0.298026	-0.546181	grey40
Chro.70203_s2	-0.43089	-0.31834	-0.562522	grey40
cgd7_1800_s2	-0.433894	-0.292005	-0.565133	grey40
cgd3_2080_s2	-0.434639	-0.275631	-0.592882	grey40
cgd7_180	-0.434846	-0.323667	-0.546866	grey40
cgd1_3700	-0.440056	-0.291318	-0.582621	grey40
cgd6_3730_s2	-0.441944	-0.305796	-0.558505	grey40
cgd2_4160	-0.443789	-0.350491	-0.586541	grey40
cgd4_130	-0.445991	-0.314964	-0.584351	grey40
cgd1_3020	-0.447449	-0.228224	-0.633076	grey40
cgd8_4910_s1	-0.449022	-0.352429	-0.569133	grey40
cgd8_2750	-0.456158	-0.327095	-0.552144	grey40
cgd7_3820_s1	-0.460384	-0.257612	-0.602858	grey40
cgd4_850_s3	-0.460787	-0.296279	-0.617368	grey40
cgd7_3820	-0.461824	-0.364551	-0.570126	grey40
cgd3_520-m1	-0.463097	-0.229837	-0.591937	grey40
cgd1_640_e1	-0.463312	-0.330967	-0.589589	grey40
cgd4_4460	-0.464902	-0.340667	-0.59078	grey40
cgd7_3870_s2	-0.467603	-0.362451	-0.628236	grey40
cgd8_2110	-0.470085	-0.206391	-0.632971	grey40
cgd4_2110	-0.472624	-0.293606	-0.608251	grey40
cgd5_3930	-0.475171	-0.334253	-0.603912	grey40
cgd7_2700_s1	-0.476678	-0.343124	-0.582373	grey40
cgd6_2670	-0.476781	-0.355271	-0.592302	grey40
cgd5_3420_s5	-0.48941	-0.355052	-0.613853	grey40
Chro.20337_US	-0.489963	-0.367763	-0.613068	grey40
cgd2_3660_e4	-0.49028	-0.350102	-0.62764	grey40
cgd7_4560_s4-m2	-0.493488	-0.325702	-0.665641	grey40
cgd7_1730_s2	-0.496186	-0.33705	-0.655117	grey40
cgd2_3060_e2	-0.498872	-0.323505	-0.640869	grey40
cgd3_680_e5	-0.502087	-0.385074	-0.613286	grey40
cgd7_4560_s1-m2	-0.502631	-0.343293	-0.678483	grey40
cgd3_600	-0.503123	-0.399663	-0.632816	grey40
cgd5_1440_s2	-0.504283	-0.371665	-0.625931	grey40
cgd2_340_s2	-0.518969	-0.335817	-0.666653	grey40
cgd6_3730_s3	-0.524208	-0.367698	-0.694449	grey40
cgd7_4280	-0.528696	-0.380176	-0.66264	grey40
cgd6_5420	-0.532897	-0.411619	-0.66468	grey40
cgd6_5420_s2	-0.534368	-0.401779	-0.68263	grey40
cgd2_3400_e2	-0.534415	-0.38594	-0.654962	grey40
cgd6_5050_e4	-0.543385	-0.394559	-0.698918	grey40
cgd8_770_s1	-0.549655	-0.44547	-0.677336	grey40
cgd4_3550_s1	-0.55141	-0.396413	-0.754325	grey40
cgd2_2570	-0.555786	-0.43205	-0.672862	grey40
cgd2_2750_s1	-0.55953	-0.394256	-0.700985	grey40
cgd7_300_s2	-0.560062	-0.416066	-0.697666	grey40
cgd2_2610_s3	-0.564389	-0.358631	-0.689694	grey40
cgd7_4530_s3	-0.564462	-0.351588	-0.70075	grey40
cgd7_4020_s1-m2_US	-0.576704	-0.385699	-0.719515	grey40
cgd7_4560_s2-m2	-0.582256	-0.442891	-0.720795	grey40
cgd6_5440_s2	-0.583827	-0.360978	-0.709926	grey40
cgd5_3790	-0.592627	-0.43647	-0.795428	grey40
cgd4_3090-m1	-0.600901	-0.408817	-0.771755	grey40
cgd7_5320	-0.608715	-0.454126	-0.746805	grey40
cgd7_2600_s2	-0.614285	-0.434399	-0.771037	grey40
cgd2_3210_e2	-0.617916	-0.503013	-0.74685	grey40
cgd7_290	-0.631246	-0.486626	-0.771332	grey40
cgd3_1540_s2	-0.639995	-0.493249	-0.782104	grey40
cgd3_1540	-0.643975	-0.516715	-0.752727	grey40
cgd7_4560_s3-m2	-0.651851	-0.517643	-0.778825	grey40
CHUDEA8_4890_e2of2	-0.651931	-0.496612	-0.777559	grey40
cgd5_4470	-0.65729	-0.481655	-0.805696	grey40
cgd6_210_s2	-0.664713	-0.519949	-0.814876	grey40
cgd7_5150	-0.665773	-0.524134	-0.820579	grey40
cgd1_1250_s2-m2	-0.675303	-0.540224	-0.815941	grey40
cgd3_1540_s1	-0.676528	-0.554027	-0.805736	grey40
cgd3_3450	-0.698232	-0.555532	-0.87894	grey40
cgd4_1630	-0.700122	-0.52372	-0.852192	grey40
cgd2_100	-0.73007	-0.589812	-0.904603	grey40
cgd1_3500	-0.757545	-0.558314	-0.989262	grey40
cgd8_2800-m1	-0.792408	-0.572044	-1.00298	grey40

## Sheet: Sheet2
Antigen	IgA	IgG
cgd7_1160_s1	TRUE	TRUE
cgd7_4020_s3-m2	TRUE	TRUE
cgd3_1660	FALSE	FALSE
cgd7_4020_s2-m2	TRUE	TRUE
cgd8_860_s2	FALSE	FALSE
cgd7_2990	FALSE	FALSE
Chro.30475_s2	FALSE	TRUE
cgd5_810_s1	FALSE	FALSE
Chro.60420	TRUE	FALSE
Chro.70267_s2	TRUE	FALSE
Chro.30470	FALSE	TRUE
cgd3_350	FALSE	FALSE
cgd8_1740_s2	FALSE	FALSE
cgd8_1400	TRUE	TRUE
cgd8_4320	TRUE	TRUE
cgd7_4530_s2	FALSE	FALSE
cgd4_3530_s1	FALSE	FALSE
cgd8_3530	FALSE	FALSE
Chro.30211	FALSE	FALSE
Chro.80604	TRUE	TRUE
cgd2_4380-m2	FALSE	FALSE
Chro.10099	FALSE	FALSE
Chro.20103	FALSE	FALSE
cgd2_2610_s4	FALSE	FALSE
cgd6_5380_s2	FALSE	FALSE
cgd7_4340_s1	TRUE	FALSE
cgd3_3430_s2-m1	FALSE	FALSE
cgd5_3390_s1	FALSE	FALSE
Chro.70432	FALSE	FALSE
Chro.20459_s2	FALSE	FALSE
cgd6_3800	FALSE	FALSE
cgd3_4220_s2	FALSE	FALSE
cgd1_150	FALSE	FALSE
cgd3_530_s3	FALSE	TRUE
Chro.30478	FALSE	TRUE
cgd8_3670	FALSE	FALSE
cgd3_3370_s2	FALSE	FALSE
Chro.30306	FALSE	FALSE
cgd2_1950	FALSE	FALSE
cgd3_4280_s1	FALSE	FALSE
cgd7_5090	TRUE	FALSE
cgd5_2740	TRUE	FALSE
cgd7_5500_s1	FALSE	FALSE
cgd6_4680	FALSE	FALSE
cgd6_950	TRUE	TRUE
cgd6_2690	FALSE	FALSE
cgd4_3530	FALSE	TRUE
cgd5_370	TRUE	FALSE
cgd3_4280	FALSE	FALSE
cgd8_2280	FALSE	FALSE
Chro.20278_s3	FALSE	FALSE
cgd1_670-m2	FALSE	FALSE
Chro.80317_s2	FALSE	FALSE
Chro.20278_s4	FALSE	TRUE
Chro.20348	TRUE	FALSE
cgd4_3150	FALSE	FALSE
cgd1_1520_s2-m1	TRUE	FALSE
Chro.80295	FALSE	TRUE
cgd4_770	FALSE	FALSE
cgd3_1690	FALSE	FALSE
cgd5_3570_s2	FALSE	FALSE
cgd7_3670	FALSE	TRUE
Chro.20103_s2	FALSE	FALSE
cgd6_3290_s3	TRUE	FALSE
Chro.60014	FALSE	TRUE
cgd7_5260	FALSE	FALSE
cgd5_2600	FALSE	FALSE
cgd2_1200	TRUE	TRUE
Chro.70497	FALSE	TRUE
cgd8_2180	FALSE	FALSE
cgd5_4130	FALSE	TRUE
Chro.70431	FALSE	FALSE
cgd7_1760_e2_s1	FALSE	FALSE
cgd1_670_s1-m2	TRUE	FALSE
cgd6_5310_s1	FALSE	FALSE
Chro.20104_s2	FALSE	FALSE
Chro.80205	FALSE	FALSE
cgd8_4420_s2	FALSE	FALSE
CmeUKMEL1_10725	FALSE	FALSE
cgd3_530_s1	FALSE	FALSE
cgd5_3210_s2	FALSE	TRUE
cgd8_2070	FALSE	FALSE
cgd6_2900	TRUE	FALSE
cgd2_930_s2	FALSE	FALSE
cgd1_3790	FALSE	TRUE
Chro.20103_s1	FALSE	FALSE
Chro.60607	FALSE	TRUE
cgd3_1100	FALSE	TRUE
cgd8_1750_e1	TRUE	TRUE
cgd8_2910_s1	FALSE	FALSE
Chro.80317_s1	FALSE	FALSE
Chro.20104	FALSE	FALSE
Chro.30474_s1_US	FALSE	FALSE
cgd7_2340_s1	FALSE	FALSE
Chro.10421	FALSE	FALSE
Chro.70424_US	FALSE	FALSE
Chro.50235_s2	FALSE	FALSE
cgd8_2680	TRUE	TRUE
cgd7_4920	TRUE	FALSE
cgd8_2480	FALSE	FALSE
Chro.70238	FALSE	FALSE
cgd7_1430	FALSE	FALSE
cgd8_1160	FALSE	FALSE
cgd7_4080	FALSE	FALSE
cgd4_2430	FALSE	FALSE
cgd4_3450_s1	FALSE	FALSE
cgd5_3570_s1	FALSE	FALSE
cgd5_3410	FALSE	TRUE
cgd6_3480_e2	FALSE	FALSE
cgd3_4180_s1-m2	FALSE	FALSE
cgd3_4270_s1	FALSE	FALSE
cgd2_3230	FALSE	FALSE
Chro.80081	FALSE	FALSE
cgd7_770_s2	FALSE	FALSE
cgd7_5020	FALSE	FALSE
cgd2_920	FALSE	FALSE
Chro.60138-m1	TRUE	TRUE
Chro.20459_s1	FALSE	FALSE
cgd7_280	FALSE	TRUE
cgd6_1100	FALSE	FALSE
cgd2_4270_s2-m2	FALSE	FALSE
Chro.30469_s1	FALSE	FALSE
Chro.70043_US	FALSE	FALSE
Chro.20233_US	FALSE	FALSE
cgd3_4070	FALSE	FALSE
Chro.70161	FALSE	FALSE
cgd8_3270	FALSE	FALSE
cgd1_1680-m1	FALSE	FALSE
cgd3_720_nt17545-32763_s3	FALSE	FALSE
cgd8_4940_s1	FALSE	FALSE
cgd7_1160_s2	FALSE	TRUE
Chro.70197	FALSE	FALSE
Chro.30470_s1	FALSE	TRUE
cgd6_5170	FALSE	FALSE
cgd5_3960	FALSE	FALSE
cgd4_230	FALSE	FALSE
cgd4_3470	FALSE	TRUE
cgd2_2000_e2	FALSE	FALSE
cgd3_720_nt32763-35087	FALSE	FALSE
Chro.10174_US	FALSE	TRUE
Chro.50023	FALSE	FALSE
Chro.20398	TRUE	TRUE
cgd2_2610_s2	FALSE	FALSE
cgd3_4260_s1-m2	FALSE	FALSE
CHUDEA6_1170_e2of2	TRUE	TRUE
Chro.30474_s2	FALSE	FALSE
cgd3_2470	FALSE	TRUE
Chro.70267	FALSE	FALSE
Chro.20278_s1	FALSE	FALSE
cgd6_5310	FALSE	FALSE
cgd4_2370	FALSE	FALSE
Chro.30468	FALSE	FALSE
Chro.50392_s2_US	FALSE	FALSE
cgd5_1540	FALSE	TRUE
cgd8_1600	FALSE	FALSE
cgd8_2060	FALSE	FALSE
Chro.70447_US	FALSE	TRUE
cgd8_1720	FALSE	TRUE
cgd4_3830_s2	FALSE	FALSE
cgd8_1610_s3	FALSE	FALSE
cgd8_5220	FALSE	FALSE
Chro.10423	FALSE	FALSE
CHUDEA7_4680	FALSE	FALSE
Chro.80081_s2	FALSE	FALSE
cgd7_3870	FALSE	FALSE
cgd6_4020_s2	FALSE	FALSE
cgd8_5300	FALSE	TRUE
Chro.20293_s3	FALSE	FALSE
cgd6_1960	FALSE	FALSE
cgd7_2310	FALSE	FALSE
Chro.70500_s1	FALSE	FALSE
cgd5_2840_s3	FALSE	FALSE
cgd6_3880	TRUE	FALSE
cgd6_2980	FALSE	FALSE
cgd7_5500_s2	FALSE	FALSE
Chro.30474	FALSE	FALSE
cgd4_2760	FALSE	FALSE
cgd7_1850_s2	FALSE	FALSE
cgd2_3480	FALSE	FALSE
cgd3_4210	FALSE	FALSE
cgd6_1170_e2	FALSE	TRUE
cgd5_2680_s1	FALSE	FALSE
cgd7_2340_s3	FALSE	FALSE
cgd4_690_s2	FALSE	TRUE
cgd6_3290_s2	TRUE	TRUE
cgd7_4680	FALSE	FALSE
cgd6_4840_e1_s1	FALSE	FALSE
cgd3_4270_s2	FALSE	FALSE
cgd5_1490_s2	FALSE	FALSE
cgd5_2020	TRUE	FALSE
cgd2_920_s1	FALSE	FALSE
cgd1_1870	FALSE	FALSE
Chro.70203_s1	FALSE	FALSE
Chro.10424	FALSE	FALSE
Chro.80329_US	FALSE	FALSE
cgd4_3230	FALSE	FALSE
cgd7_5480_s3	FALSE	FALSE
cgd7_5480_s1	FALSE	FALSE
cgd6_4370	FALSE	FALSE
cgd5_2290	TRUE	TRUE
Chro.20090	FALSE	FALSE
cgd1_1510-m1	FALSE	FALSE
cgd3_4260-m2	FALSE	FALSE
Chro.50052	FALSE	FALSE
cgd5_1950	FALSE	FALSE
Chro.20382	FALSE	FALSE
Chro.80040	FALSE	FALSE
cgd3_2320	FALSE	FALSE
cgd8_710_s2	FALSE	FALSE
cgd8_2720_s2	FALSE	FALSE
Chro.70167	FALSE	FALSE
Chro.30475_s1	FALSE	FALSE
Chro.10175_US	FALSE	FALSE
Chro.80011	FALSE	FALSE
cgd6_880_s2	FALSE	FALSE
Chro.80088	FALSE	FALSE
cgd6_3390_s2	FALSE	FALSE
cgd3_720_nt1-17544_s2	FALSE	FALSE
cgd8_2910	FALSE	FALSE
cgd8_5293_e3	FALSE	FALSE
cgd1_3790_s1	TRUE	TRUE
cgd1_3780	FALSE	TRUE
cgd8_2580	FALSE	TRUE
cgd4_1970	TRUE	TRUE
cgd3_720_nt17545-32763_s7	FALSE	FALSE
cgd3_650	FALSE	FALSE
Chro.30470_s2	FALSE	FALSE
cgd2_3490_s2	FALSE	FALSE
Chro.10078_US	FALSE	TRUE
Chro.30483	FALSE	FALSE
cgd2_2610_s1	FALSE	FALSE
cgd6_2730	TRUE	TRUE
Chro.20468	FALSE	FALSE
cgd5_950	FALSE	TRUE
CHUDEA7_1280	TRUE	TRUE
cgd1_3790_s2	FALSE	TRUE
cgd7_2620_s1	TRUE	FALSE
cgd7_2530_s2-m2	FALSE	FALSE
cgd5_3430	FALSE	FALSE
cgd7_4933_e4	FALSE	FALSE
cgd8_2670	FALSE	FALSE
cgd3_4250_s2	FALSE	FALSE
cgd2_1650	FALSE	FALSE
Chro.60520	FALSE	FALSE
cgd2_1450	FALSE	FALSE
cgd7_2760_s2	TRUE	FALSE
cgd5_810_s3	FALSE	FALSE
cgd8_4940_s2	FALSE	FALSE
Chro.70046	FALSE	FALSE
cgd1_620	FALSE	TRUE
cgd7_5120	FALSE	FALSE
Chro.20292	FALSE	FALSE
cgd4_3710_s1	TRUE	FALSE
cgd3_490	FALSE	FALSE
cgd4_3830_s1	FALSE	FALSE
cgd6_880_s3	FALSE	FALSE
cgd1_3550-m1	FALSE	FALSE
cgd5_3200	FALSE	FALSE
Chro.80081_s1	FALSE	FALSE
Chro.70298_s2	FALSE	FALSE
Chro.80611	FALSE	FALSE
Chro.10193	FALSE	FALSE
Chro.70426	FALSE	FALSE
cgd6_2100	FALSE	FALSE
cgd4_1470	FALSE	FALSE
cgd2_2760-m1	FALSE	FALSE
cgd5_2840_s4	FALSE	FALSE
cgd7_1280	TRUE	TRUE
cgd4_850_s2	FALSE	FALSE
cgd7_3380	FALSE	FALSE
cgd5_3900_s1	FALSE	FALSE
cgd1_1140	FALSE	FALSE
cgd5_2590	TRUE	TRUE
cgd3_4240_s2	FALSE	FALSE
cgd3_1130	FALSE	TRUE
cgd8_150	FALSE	FALSE
Chro.60310	FALSE	FALSE
Chro.70267_s1	TRUE	FALSE
cgd2_920_s2	FALSE	FALSE
cgd7_770_s1	FALSE	FALSE
cgd8_910_s1	TRUE	FALSE
Chro.50235_s3	FALSE	FALSE
cgd8_770_s2	FALSE	FALSE
Chro.20349	FALSE	FALSE
cgd6_3160	FALSE	FALSE
Chro.70213	TRUE	FALSE
cgd6_670_s1	FALSE	FALSE
cgd8_2530	FALSE	TRUE
Chro.30469_s2	FALSE	FALSE
cgd7_5480_s2	FALSE	FALSE
cgd3_4190_s1	FALSE	TRUE
Chro.20277_US	FALSE	FALSE
Chro.40403_s1	FALSE	FALSE
cgd8_3540-m1	FALSE	FALSE
cgd5_2660	FALSE	TRUE
cgd8_3920	FALSE	FALSE
cgd8_710_s3	FALSE	FALSE
cgd5_810	FALSE	FALSE
cgd7_4950	TRUE	TRUE
cgd5_3910	FALSE	FALSE
Chro.30065	FALSE	FALSE
Chro.60352	FALSE	FALSE
cgd4_200_s1	TRUE	FALSE
cgd6_1450	FALSE	FALSE
Chro.10432-m2	FALSE	FALSE
cgd3_820	FALSE	TRUE
cgd4_3440	FALSE	TRUE
cgd8_920	FALSE	FALSE
cgd8_1760-m2	FALSE	FALSE
cgd5_2130_s2	TRUE	FALSE
Chro.70500_s2	FALSE	TRUE
cgd8_3140	TRUE	TRUE
cgd7_2370	FALSE	FALSE
cgd2_650	FALSE	FALSE
cgd7_3120	FALSE	FALSE
cgd4_2480	TRUE	TRUE
Chro.50235_s1	FALSE	FALSE
cgd7_5510	FALSE	FALSE
Chro.80537	FALSE	FALSE
Chro.10076	TRUE	FALSE
cgd1_2770_s1	FALSE	FALSE
cgd7_1730_s1	FALSE	FALSE
cgd4_910	FALSE	FALSE
cgd2_3030	FALSE	FALSE
cgd8_660_s1	FALSE	TRUE
cgd4_3480	FALSE	FALSE
cgd4_770_s2_US	FALSE	FALSE
cgd8_1970	FALSE	FALSE
cgd3_2080_s3	FALSE	FALSE
cgd8_1420_s1	FALSE	FALSE
cgd3_4170_s2	FALSE	FALSE
cgd5_2910	TRUE	FALSE
cgd6_4940	FALSE	FALSE
Chro.60626_s1	FALSE	FALSE
Chro.70496	FALSE	FALSE
cgd8_1420_s2	FALSE	FALSE
cgd8_4860_e1	FALSE	FALSE
Chro.10146_s1	FALSE	FALSE
cgd8_3590	FALSE	FALSE
cgd8_700_s3-m1	FALSE	TRUE
cgd7_4310_s1	FALSE	FALSE
cgd5_1490_s3	FALSE	TRUE
cgd6_4050	FALSE	FALSE
Chro.70298	FALSE	FALSE
Chro.40403_s2	FALSE	FALSE
cgd6_3390_s1	FALSE	FALSE
cgd2_3670	FALSE	FALSE
CHUDEA6_2310	FALSE	TRUE
cgd1_1520_s1-m2	FALSE	FALSE
cgd3_4180_s2-m2	FALSE	TRUE
cgd3_720_nt1-17544_s1	FALSE	FALSE
cgd7_4160-m1	FALSE	TRUE
cgd5_3140_s3	FALSE	FALSE
cgd4_4450	FALSE	FALSE
cgd8_4950_s1	FALSE	FALSE
cgd6_1510	FALSE	FALSE
cgd4_770_s1_US	FALSE	TRUE
cgd5_4220	FALSE	FALSE
cgd7_4490	FALSE	FALSE
cgd6_4560_s3	FALSE	FALSE
cgd5_2690	FALSE	TRUE
Chro.60058_US	FALSE	FALSE
cgd6_5310_s2	FALSE	FALSE
cgd1_1680_s1	FALSE	FALSE
Chro.10146_s2	FALSE	FALSE
cgd4_690_s1	FALSE	TRUE
cgd3_1520	FALSE	FALSE
Chro.60607_s1	FALSE	TRUE
Chro.10079	FALSE	FALSE
cgd1_3140	FALSE	FALSE
Chro.10310	TRUE	FALSE
Chro.30186	FALSE	FALSE
Chro.80209	TRUE	FALSE
Chro.80605	FALSE	FALSE
cgd8_700_s2-m2	FALSE	FALSE
Chro.40414	FALSE	TRUE
cgd6_1360	FALSE	FALSE
cgd1_2080	FALSE	TRUE
cgd7_4420	FALSE	FALSE
Chro.50240_s1	FALSE	FALSE
Chro.50157	FALSE	FALSE
cgd3_4180-m2	FALSE	FALSE
cgd5_3420_s4	FALSE	TRUE
cgd8_4420	TRUE	FALSE
Chro.30469	FALSE	FALSE
Chro.20293_s1	FALSE	FALSE
cgd4_420	FALSE	FALSE
cgd8_1170	FALSE	FALSE
cgd8_2330_s2	FALSE	FALSE
cgd7_770	FALSE	FALSE
cgd8_910_s2	FALSE	FALSE
Chro.10146_s3	FALSE	FALSE
Chro.70238_s1	TRUE	FALSE
cgd5_2680	FALSE	FALSE
Chro.10160	FALSE	FALSE
cgd2_2840	FALSE	TRUE
cgd1_230	FALSE	FALSE
cgd2_4370	FALSE	FALSE
cgd4_4240_s2	FALSE	FALSE
cgd8_3830_e1	FALSE	FALSE
Chro.70410	FALSE	FALSE
cgd5_2190	FALSE	FALSE
cgd7_2770	FALSE	FALSE
cgd1_760	FALSE	FALSE
cgd6_4840_e1	FALSE	FALSE
cgd6_2090_s1	FALSE	FALSE
cgd7_5050_s2	FALSE	FALSE
cgd3_720_nt1-17544_s6	FALSE	FALSE
cgd7_2750	FALSE	FALSE
cgd2_3990	FALSE	FALSE
Chro.40106	FALSE	FALSE
cgd4_640_s1	FALSE	FALSE
cgd6_1580	FALSE	FALSE
cgd8_1700	FALSE	FALSE
cgd7_5110	FALSE	FALSE
cgd7_1290	FALSE	TRUE
cgd2_390	FALSE	TRUE
cgd2_4350_s2	FALSE	FALSE
cgd8_380	FALSE	FALSE
Chro.50394	FALSE	FALSE
cgd5_3390_s2	FALSE	FALSE
cgd1_990	TRUE	FALSE
cgd5_1423_e3	FALSE	FALSE
cgd4_2720	FALSE	FALSE
cgd7_310	FALSE	FALSE
cgd8_420_s1	TRUE	FALSE
cgd8_4830	FALSE	FALSE
cgd2_1290	FALSE	FALSE
Chro.60585	FALSE	FALSE
cgd1_3740_s2	FALSE	FALSE
Chro.30479	FALSE	FALSE
Chro.80406	FALSE	FALSE
cgd7_3020	FALSE	FALSE
cgd6_4870	TRUE	FALSE
cgd3_2890_s3	TRUE	FALSE
cgd7_4190_s1	FALSE	FALSE
cgd4_200_s3_US	FALSE	FALSE
cgd8_4690	TRUE	FALSE
Chro.80354	FALSE	FALSE
cgd2_2100_e1	FALSE	TRUE
Chro.30212	FALSE	FALSE
cgd5_1530	FALSE	TRUE
cgd4_2720_s2	FALSE	FALSE
Chro.70593	FALSE	FALSE
cgd6_1160	TRUE	FALSE
Chro.80416_US	FALSE	FALSE
Chro.10039	FALSE	FALSE
cgd2_660	FALSE	FALSE
cgd8_3520_s1	FALSE	TRUE
Chro.70296_s1	FALSE	FALSE
cgd8_2470	TRUE	FALSE
cgd5_2560	FALSE	FALSE
cgd7_4530	FALSE	FALSE
cgd4_3700	TRUE	TRUE
cgd3_330	FALSE	FALSE
cgd1_2220	FALSE	FALSE
cgd1_3740_s1	FALSE	FALSE
cgd1_1520_s3-m1	FALSE	FALSE
cgd8_2970	FALSE	FALSE
Chro.30074	FALSE	FALSE
cgd7_2340_s2	FALSE	FALSE
cgd6_2710	FALSE	FALSE
cgd3_950	FALSE	TRUE
cgd6_4340_s2	FALSE	FALSE
Chro.60130	FALSE	FALSE
Chro.70345	TRUE	TRUE
cgd3_4250	FALSE	FALSE
cgd6_670_s2	FALSE	FALSE
cgd3_720_nt17545-32763_US	FALSE	FALSE
Chro.20229_US	FALSE	FALSE
cgd7_580_s2	FALSE	FALSE
cgd3_4270	FALSE	FALSE
Chro.30085	FALSE	FALSE
Chro.70500_s3	FALSE	FALSE
cgd5_3140_s1	FALSE	TRUE
cgd8_4490	FALSE	FALSE
Chro.80371_US	FALSE	FALSE
cgd2_1780	FALSE	FALSE
cgd2_3320-m1	FALSE	FALSE
cgd6_2330	FALSE	FALSE
cgd8_700_s1-m1	FALSE	FALSE
cgd5_2750	FALSE	FALSE
cgd8_4400	FALSE	TRUE
cgd7_5050_s1	TRUE	TRUE
Chro.40291	FALSE	FALSE
cgd5_3570	FALSE	FALSE
cgd4_4270	FALSE	TRUE
cgd6_1720	FALSE	FALSE
cgd8_420	FALSE	FALSE
cgd5_3690	FALSE	FALSE
Chro.10232	TRUE	FALSE
cgd5_1310	FALSE	FALSE
Chro.40417	FALSE	FALSE
cgd2_1220	FALSE	FALSE
cgd3_1710	FALSE	FALSE
cgd8_530	TRUE	TRUE
cgd7_1830-m1	FALSE	FALSE
cgd8_830	TRUE	TRUE
Chro.10144	FALSE	FALSE
cgd7_3870_s1	FALSE	FALSE
Chro.20104_s1	FALSE	FALSE
CHUDEA4_3050	FALSE	FALSE
cgd6_2920	FALSE	FALSE
MrMSP1-3Aisolate_IbA9G3aGP60	TRUE	TRUE
Chro.60427_s1	FALSE	FALSE
cgd8_20230_e4	TRUE	FALSE
Chro.20278_s2	FALSE	FALSE
cgd3_4260_s2-m2	FALSE	FALSE
Chro.40106_s2	FALSE	FALSE
cgd8_4690_s2	FALSE	FALSE
cgd1_650-m2	FALSE	TRUE
cgd5_1490_s4	FALSE	FALSE
cgd6_690	FALSE	FALSE
cgd4_980	FALSE	FALSE
cgd7_4530_s1	FALSE	FALSE
cgd5_1270	FALSE	TRUE
Chro.70053	FALSE	FALSE
cgd5_2920	FALSE	FALSE
cgd7_4340_s4	FALSE	FALSE
cgd7_5500	FALSE	FALSE
Chro.60606	FALSE	FALSE
cgd7_1810	FALSE	FALSE
cgd5_4010	FALSE	FALSE
cgd8_1870	TRUE	FALSE
Chro.60626	FALSE	FALSE
Chro.60448	FALSE	TRUE
cgd3_2600_s2	FALSE	FALSE
cgd3_480	FALSE	FALSE
cgd8_420_s2	TRUE	FALSE
cgd3_3370_s1	FALSE	FALSE
cgd1_1520_s4-m1	FALSE	FALSE
CHUDEA6_780	FALSE	FALSE
cgd7_4660	FALSE	FALSE
cgd6_2790	FALSE	FALSE
Chro.60419	FALSE	FALSE
cgd8_1640	TRUE	FALSE
cgd1_950	FALSE	FALSE
cgd3_1400_s2	FALSE	FALSE
Chro.80353	FALSE	TRUE
cgd7_2770_s2	FALSE	FALSE
cgd5_2850	FALSE	FALSE
cgd2_1090	FALSE	FALSE
cgd6_2090_s2	FALSE	FALSE
cgd6_5380_s1	FALSE	FALSE
cgd8_3910	FALSE	FALSE
cgd2_1520	TRUE	TRUE
cgd8_4230	FALSE	TRUE
cgd7_4340_US	FALSE	FALSE
Chro.60106	FALSE	FALSE
cgd8_5000	FALSE	FALSE
cgd5_2680_s2	FALSE	FALSE
cgd5_4150	FALSE	TRUE
Chro.50235_s4	FALSE	FALSE
Chro.30205	FALSE	FALSE
cgd5_2080_s3	FALSE	FALSE
cgd6_3460	FALSE	FALSE
cgd3_720_nt1-17544_s3	FALSE	FALSE
cgd3_4170_s1	FALSE	FALSE
cgd7_4340_s2	FALSE	FALSE
cgd7_3800_s1	FALSE	FALSE
Chro.70298_s1	FALSE	FALSE
cgd6_4890	FALSE	FALSE
cgd1_570-m1	FALSE	TRUE
Chro.60607_s2	FALSE	FALSE
cgd1_650_s2-m1	FALSE	TRUE
cgd4_3720_s2	FALSE	FALSE
cgd7_4120	FALSE	FALSE
Chro.60623	FALSE	FALSE
cgd6_3390_s3	FALSE	FALSE
cgd4_1610	FALSE	FALSE
cgd1_1830	FALSE	FALSE
cgd7_1350	FALSE	FALSE
cgd3_750	FALSE	TRUE
cgd6_2550	FALSE	FALSE
cgd6_3280	FALSE	FALSE
cgd5_3900	FALSE	FALSE
cgd5_4230	FALSE	FALSE
cgd3_2130	TRUE	TRUE
cgd6_900	FALSE	FALSE
cgd3_720_nt1-17544_s4	FALSE	FALSE
Chro.50392_s1	FALSE	FALSE
cgd4_560	FALSE	FALSE
cgd5_1440_s1	FALSE	FALSE
cgd8_4950	FALSE	FALSE
cgd3_710_s1	FALSE	FALSE
cgd1_550_s3	FALSE	FALSE
cgd7_1850_s1	FALSE	FALSE
CHUDEA7_470	FALSE	FALSE
cgd6_5510	FALSE	FALSE
cgd5_2080_s1	FALSE	FALSE
cgd8_3610_e3	TRUE	TRUE
cgd2_930_s1	FALSE	FALSE
cgd7_3860_s1	FALSE	FALSE
cgd8_290	FALSE	FALSE
cgd1_1100	FALSE	FALSE
Chro.60272	TRUE	TRUE
cgd6_2440	FALSE	FALSE
cgd4_2490	TRUE	FALSE
cgd4_1800	FALSE	FALSE
cgd5_2840_s2	FALSE	FALSE
cgd3_380	FALSE	TRUE
cgd2_3730	FALSE	FALSE
cgd5_3420_s2	FALSE	FALSE
cgd5_420	FALSE	FALSE
cgd8_1610_s1	FALSE	FALSE
cgd8_4450	TRUE	FALSE
cgd7_1850	FALSE	FALSE
cgd7_2620_s2	FALSE	FALSE
cgd1_3710	FALSE	FALSE
cgd7_2440_s2	FALSE	FALSE
cgd5_3390_s3	FALSE	FALSE
Chro.40272	FALSE	FALSE
Chro.70496_s1	FALSE	FALSE
cgd2_490	FALSE	TRUE
cgd6_3050	FALSE	FALSE
cgd1_1450	FALSE	FALSE
Chro.20010	FALSE	FALSE
cgd2_4060	FALSE	FALSE
cgd8_4390	FALSE	FALSE
cgd7_1400	FALSE	FALSE
cgd6_810	FALSE	FALSE
cgd2_3620	TRUE	FALSE
cgd6_1340_s2	FALSE	FALSE
cgd8_2330_s1	FALSE	FALSE
Chro.80596	FALSE	FALSE
Chro.40313	FALSE	FALSE
cgd7_3800_s4	FALSE	FALSE
Chro.60022	FALSE	FALSE
cgd4_3240	FALSE	FALSE
cgd6_420	FALSE	FALSE
cgd1_3240_s3_US	TRUE	FALSE
Chro.50237	FALSE	FALSE
cgd7_2770_s1	FALSE	FALSE
cgd8_4090	FALSE	FALSE
cgd3_3560	FALSE	FALSE
Chro.80015	FALSE	FALSE
cgd7_910	FALSE	FALSE
cgd8_3560	FALSE	FALSE
cgd3_1550	FALSE	FALSE
cgd3_560	FALSE	FALSE
cgd3_1260	FALSE	FALSE
cgd2_1490	FALSE	FALSE
cgd3_2150	TRUE	FALSE
Chro.30482	FALSE	FALSE
Chro.30084	FALSE	FALSE
cgd5_2080_s2	FALSE	FALSE
cgd6_3920	FALSE	TRUE
cgd2_1300	FALSE	FALSE
cgd6_5340	FALSE	FALSE
cgd7_4340_s3	FALSE	FALSE
cgd5_3980	TRUE	FALSE
cgd6_2470	FALSE	FALSE
cgd6_5180	FALSE	FALSE
Chro.60427_US	FALSE	FALSE
cgd2_800	FALSE	FALSE
cgd6_1000	FALSE	FALSE
cgd5_2840_s1	FALSE	FALSE
cgd1_650_s1-m2	FALSE	TRUE
Chro.70197_s2	FALSE	FALSE
cgd3_70	FALSE	FALSE
cgd3_1530	FALSE	FALSE
Chro.60460	FALSE	FALSE
cgd3_710_s2	FALSE	FALSE
cgd7_4280_s1	FALSE	FALSE
cgd8_1510_s2	FALSE	FALSE
cgd3_4280_s2	FALSE	FALSE
cgd3_720_nt1-17544_s8_US	FALSE	TRUE
cgd4_300_e2	FALSE	FALSE
cgd5_2830_s1	FALSE	FALSE
cgd1_3760_s1	FALSE	FALSE
cgd6_3290_s1	FALSE	FALSE
cgd8_80	FALSE	TRUE
cgd6_880_s1	FALSE	FALSE
cgd5_1720	FALSE	FALSE
Chro.70170	FALSE	FALSE
Chro.20090_s2	FALSE	FALSE
cgd6_3750	FALSE	FALSE
cgd8_1880	FALSE	FALSE
cgd6_2250	FALSE	FALSE
cgd5_4370	FALSE	FALSE
cgd4_2820	FALSE	TRUE
cgd1_3840_s2	FALSE	FALSE
cgd8_1990	FALSE	FALSE
cgd7_2620	FALSE	FALSE
cgd3_4190_s2	FALSE	FALSE
cgd3_4250_s1	FALSE	FALSE
cgd3_640	FALSE	FALSE
cgd1_470	FALSE	FALSE
cgd5_3210_s1	FALSE	FALSE
Chro.20293_s2	FALSE	FALSE
cgd3_720_nt17545-32763_s5	FALSE	FALSE
cgd1_550_s2	FALSE	FALSE
Chro.70239	FALSE	FALSE
cgd6_2110	FALSE	FALSE
Chro.50391	FALSE	FALSE
Chro.20056_US	FALSE	TRUE
cgd1_3760	FALSE	FALSE
cgd5_2500	FALSE	FALSE
cgd8_2810	FALSE	FALSE
Chro.80605_s2	FALSE	FALSE
cgd1_1050	FALSE	FALSE
cgd2_4000	FALSE	FALSE
cgd6_4340_s1	FALSE	FALSE
cgd7_4270	TRUE	TRUE
cgd6_4070	FALSE	FALSE
cgd4_3830	FALSE	FALSE
CHUDEA2_3080	FALSE	FALSE
cgd6_2820	FALSE	FALSE
Chro.70567	FALSE	FALSE
cgd8_800	FALSE	FALSE
cgd7_4290	FALSE	FALSE
cgd5_420_s1	FALSE	FALSE
cgd4_1910	FALSE	TRUE
cgd3_2890_s2	FALSE	FALSE
cgd1_1160-m1	FALSE	FALSE
cgd6_3990	FALSE	FALSE
cgd2_940_s2	FALSE	FALSE
cgd8_2270_s2	FALSE	FALSE
Cgd5_40_s2_US	FALSE	FALSE
cgd3_3600	FALSE	FALSE
cgd1_2980	FALSE	FALSE
cgd8_1620	FALSE	FALSE
cgd8_760	FALSE	FALSE
cgd6_4020_s1	FALSE	FALSE
cgd6_2100_s2	FALSE	FALSE
cgd2_3090	FALSE	TRUE
cgd6_1070	FALSE	FALSE
cgd8_5010	FALSE	FALSE
cgd6_4920	FALSE	FALSE
cgd7_2470	FALSE	FALSE
cgd8_1740_s1	FALSE	FALSE
cgd8_4940	FALSE	FALSE
Chro.10431	FALSE	FALSE
Chro.60352_s2	FALSE	FALSE
cgd1_2390	FALSE	FALSE
cgd7_5440_s2	FALSE	FALSE
cgd4_2340	FALSE	FALSE
cgd6_3630-m1	FALSE	TRUE
cgd3_670	FALSE	FALSE
cgd4_3400	TRUE	FALSE
Chro.60620	FALSE	FALSE
cgd8_4690_s1	FALSE	FALSE
cgd7_5440_s4	FALSE	FALSE
Chro.30087	FALSE	FALSE
cgd8_1510_s1	FALSE	TRUE
cgd8_3290_e1	FALSE	FALSE
cgd1_2620	FALSE	FALSE
cgd5_440	FALSE	FALSE
cgd7_2010	FALSE	FALSE
cgd2_3360_s2	FALSE	FALSE
cgd8_4560	FALSE	FALSE
cgd5_1330	FALSE	FALSE
cgd8_2390	FALSE	FALSE
CmeUKMEL1_09040	FALSE	FALSE
cgd4_1410	FALSE	FALSE
Chro.10068	FALSE	TRUE
cgd7_580	FALSE	FALSE
cgd6_190	FALSE	TRUE
cgd5_420_s2	FALSE	FALSE
cgd4_480_s2	FALSE	TRUE
Chro.10146_US	FALSE	FALSE
Chro.80066	FALSE	FALSE
cgd1_520	FALSE	FALSE
cgd4_4240	FALSE	FALSE
cgd5_4300	FALSE	FALSE
Chro.50395	FALSE	FALSE
cgd2_3080	FALSE	FALSE
cgd4_4240_s1	FALSE	FALSE
cgd2_3360_s1	FALSE	FALSE
Chro.60355	FALSE	FALSE
cgd8_910	FALSE	FALSE
cgd7_1760_e2_s2	FALSE	FALSE
cgd5_4230_s2	FALSE	FALSE
cgd5_1370_e3	FALSE	FALSE
cgd6_5280_s1	FALSE	TRUE
cgd8_660_s2	FALSE	TRUE
cgd8_1960	FALSE	FALSE
cgd8_3190	FALSE	FALSE
CHUDEA6_3480	FALSE	FALSE
Chro.40392	FALSE	TRUE
cgd7_4880	FALSE	TRUE
cgd1_550_s1	FALSE	FALSE
cgd3_1060	FALSE	FALSE
cgd8_5050_e4	FALSE	FALSE
cgd7_2340	FALSE	FALSE
cgd1_140	FALSE	FALSE
cgd4_3540	TRUE	FALSE
cgd3_510	FALSE	FALSE
Chro.40104	FALSE	FALSE
cgd7_1710	FALSE	FALSE
cgd8_860_s1	FALSE	FALSE
Chro.20041	FALSE	FALSE
cgd7_3880	FALSE	FALSE
cgd7_4710	FALSE	TRUE
cgd7_2440_s1	FALSE	FALSE
cgd6_2990	FALSE	FALSE
cgd5_2660_s1	FALSE	TRUE
cgd1_2030-m2	FALSE	FALSE
cgd4_3710_s2	FALSE	FALSE
cgd4_3710	FALSE	FALSE
Chro.70176	FALSE	FALSE
Chro.20105_s1	FALSE	FALSE
cgd4_650_s2	FALSE	FALSE
cgd5_1210	FALSE	FALSE
Chro.10150	FALSE	FALSE
cgd5_130_s2	FALSE	FALSE
cgd8_4290_e1	FALSE	FALSE
Chro.70161_s1	FALSE	FALSE
cgd5_380	FALSE	TRUE
cgd1_80	FALSE	FALSE
cgd3_720_nt17545-32763_s4	FALSE	FALSE
cgd2_3360	FALSE	FALSE
cgd5_1490	FALSE	FALSE
Chro.30078_s1	FALSE	FALSE
cgd8_2330	FALSE	FALSE
cgd3_4200_s1-m1	FALSE	FALSE
Chro.20046	FALSE	FALSE
cgd1_3610	FALSE	FALSE
cgd5_1750	FALSE	FALSE
cgd4_1790	FALSE	FALSE
cgd5_3390_s4	FALSE	FALSE
cgd6_770	FALSE	FALSE
cgd4_2780	FALSE	FALSE
Chro.40276	FALSE	FALSE
cgd5_3130_s4	FALSE	FALSE
cgd7_3650	FALSE	FALSE
MrMSP1-10CisolateIaA18R3GP60	FALSE	FALSE
cgd1_3840	FALSE	FALSE
Chro.70431_s1	FALSE	FALSE
cgd8_4420_s1	FALSE	FALSE
cgd6_710	FALSE	FALSE
cgd4_4350	TRUE	TRUE
cgd2_4350_s1	FALSE	FALSE
cgd3_4230	FALSE	FALSE
cgd5_2050	FALSE	FALSE
cgd8_2370	FALSE	FALSE
cgd6_4970	FALSE	FALSE
Chro.60234	FALSE	FALSE
cgd8_1350	FALSE	FALSE
cgd6_1270	FALSE	FALSE
cgd1_910	FALSE	FALSE
cgd1_670_s2-m2	FALSE	FALSE
cgd8_3470	FALSE	FALSE
cgd3_4240_s1	FALSE	FALSE
cgd8_730_e2	FALSE	FALSE
cgd4_3050	FALSE	FALSE
cgd7_5440_s3	FALSE	FALSE
cgd4_3720	FALSE	FALSE
Chro.70146	TRUE	FALSE
cgd5_2320	FALSE	FALSE
cgd4_2720_s1	FALSE	FALSE
cgd5_2260	FALSE	FALSE
cgd2_2610	FALSE	FALSE
cgd2_3250	FALSE	FALSE
cgd6_4500_s1	FALSE	FALSE
Chro.20324	FALSE	FALSE
Chro.20228	FALSE	FALSE
cgd8_710_s1	FALSE	FALSE
cgd5_4000	FALSE	FALSE
cgd7_5390	FALSE	TRUE
cgd8_1080	FALSE	FALSE
Chro.70203	FALSE	FALSE
Chro.70534	FALSE	FALSE
cgd3_910	FALSE	FALSE
cgd6_3280_s1	FALSE	FALSE
cgd8_4950_s2	FALSE	FALSE
cgd4_2580	FALSE	FALSE
cgd2_3770	FALSE	TRUE
cgd6_4340	FALSE	FALSE
Chro.50067	FALSE	FALSE
cgd3_1890	FALSE	FALSE
Chro.40239	FALSE	FALSE
Chro.70500	FALSE	FALSE
cgd3_1210	FALSE	FALSE
cgd3_2680	FALSE	FALSE
cgd5_2130_s1	FALSE	FALSE
cgd6_5070	FALSE	FALSE
cgd5_3130_s5	FALSE	FALSE
cgd3_760	FALSE	FALSE
cgd7_1670	FALSE	FALSE
cgd7_4900	FALSE	FALSE
cgd4_4290	FALSE	FALSE
Chro.10425	FALSE	FALSE
cgd7_980_s2	FALSE	FALSE
cgd8_820	FALSE	FALSE
cgd1_1260_e3	FALSE	FALSE
Chro.70197_s1	FALSE	FALSE
Chro.70161_s2	FALSE	FALSE
cgd5_340	FALSE	FALSE
cgd3_3860	FALSE	FALSE
Chro.60427_s2	FALSE	FALSE
cgd7_5080-m2	FALSE	FALSE
cgd8_3360	FALSE	FALSE
Chro.20459	FALSE	FALSE
cgd4_2440	FALSE	FALSE
cgd3_3550	FALSE	FALSE
cgd7_2760_s3	FALSE	FALSE
cgd1_1760	FALSE	FALSE
cgd2_940_s1	FALSE	TRUE
Chro.60133	FALSE	TRUE
cgd6_3790	FALSE	FALSE
cgd2_3260	FALSE	FALSE
cgd2_630	FALSE	FALSE
cgd6_1300	FALSE	FALSE
cgd1_540	FALSE	TRUE
cgd4_4400	FALSE	FALSE
Chro.70503	FALSE	FALSE
cgd7_3070	FALSE	FALSE
cgd3_590_s1	FALSE	FALSE
cgd3_610	FALSE	FALSE
cgd7_4490_s1	FALSE	FALSE
cgd5_3600	FALSE	FALSE
cgd1_2020	FALSE	FALSE
cgd8_4910_s2	FALSE	FALSE
cgd7_5330	FALSE	FALSE
cgd7_580_s1	FALSE	FALSE
cgd1_320	FALSE	FALSE
cgd7_1300_s1	FALSE	FALSE
cgd3_1280	FALSE	FALSE
cgd7_2440_s3	FALSE	FALSE
cgd1_3740	FALSE	FALSE
Chro.80317	FALSE	FALSE
cgd6_3330_s1	FALSE	FALSE
cgd6_2450	FALSE	FALSE
CHUDEA8_3830	FALSE	FALSE
Chro.20353	FALSE	FALSE
cgd6_2970	FALSE	FALSE
cgd2_550	FALSE	FALSE
CHUDEA2_430	FALSE	FALSE
cgd5_2650	FALSE	FALSE
cgd6_4000	FALSE	TRUE
Chro.30111	FALSE	TRUE
Chro.20464	FALSE	FALSE
cgd4_2850	FALSE	FALSE
CHUDEA6_new_03	FALSE	TRUE
cgd3_80	FALSE	FALSE
cgd6_5100	FALSE	FALSE
cgd7_480	FALSE	FALSE
cgd3_3920	FALSE	FALSE
cgd8_520	FALSE	FALSE
Chro.80205_s2	FALSE	FALSE
cgd5_3130_s2	FALSE	FALSE
Chro.60618	FALSE	FALSE
cgd5_3140_s2	FALSE	FALSE
cgd6_1660	FALSE	FALSE
cgd6_2340	FALSE	FALSE
cgd3_2890_s1	TRUE	FALSE
cgd6_5280_s2	FALSE	FALSE
cgd6_740	FALSE	FALSE
cgd4_1880	FALSE	FALSE
cgd6_2220	FALSE	FALSE
Chro.70226	FALSE	FALSE
cgd1_1110	FALSE	FALSE
Chro.20141	FALSE	FALSE
cgd8_690-m1	FALSE	FALSE
cgd7_270_s2	FALSE	FALSE
cgd6_3730_s1	FALSE	FALSE
cgd5_2660_s2	FALSE	FALSE
cgd6_5150	FALSE	FALSE
cgd8_4880_e2	FALSE	FALSE
cgd7_1960-m1	FALSE	FALSE
cgd5_2830_s2	FALSE	FALSE
Chro.70544_US	FALSE	FALSE
cgd7_3820_s2	FALSE	FALSE
cgd3_3290	FALSE	FALSE
cgd4_3450_s2	FALSE	FALSE
cgd3_2620_s1	FALSE	FALSE
cgd6_3780	FALSE	FALSE
cgd4_640_s2	FALSE	FALSE
CmeUKMEL1_08080	FALSE	FALSE
cgd1_2010	FALSE	FALSE
cgd8_2820	FALSE	FALSE
cgd1_550_s4_US	FALSE	FALSE
cgd2_470_s1	FALSE	FALSE
cgd2_2580_s2	FALSE	FALSE
cgd5_3270	FALSE	FALSE
cgd8_60	FALSE	FALSE
cgd7_1500	FALSE	FALSE
cgd1_430_e3	TRUE	FALSE
cgd8_2530_s1	FALSE	TRUE
cgd6_2860	FALSE	FALSE
cgd5_830	FALSE	FALSE
cgd6_1340_s1	FALSE	FALSE
cgd6_4560_s1	FALSE	FALSE
cgd6_4510	FALSE	FALSE
Chro.30186_s2	FALSE	FALSE
cgd3_530_s2	FALSE	FALSE
cgd5_4230_s1	FALSE	FALSE
cgd7_5040_s2	FALSE	TRUE
cgd5_1800	FALSE	FALSE
cgd1_660-m1	FALSE	TRUE
Chro.70118	FALSE	FALSE
cgd3_3430_s1-m1	FALSE	TRUE
CHUDEA6_1570	FALSE	FALSE
cgd3_2600_s1	FALSE	FALSE
Chro.60624_US	FALSE	FALSE
cgd2_4270-m2	FALSE	FALSE
Chro.70156	FALSE	FALSE
cgd8_5140	FALSE	FALSE
cgd8_3220	TRUE	FALSE
cgd6_3730	FALSE	FALSE
cgd2_2930	FALSE	FALSE
cgd5_3130_s6	FALSE	FALSE
cgd7_300	FALSE	FALSE
cgd8_2530_s2	FALSE	FALSE
Chro.10423_s1	FALSE	FALSE
cgd1_3680	FALSE	FALSE
cgd6_800_e1of2	FALSE	FALSE
Chro.50105	FALSE	FALSE
Chro.10115	FALSE	FALSE
cgd1_710_s1	FALSE	FALSE
cgd4_200_s2	FALSE	FALSE
cgd2_4340	FALSE	FALSE
cgd4_3550	FALSE	TRUE
Chro.30383_s1	FALSE	FALSE
Chro.70296	FALSE	FALSE
cgd6_5520	FALSE	FALSE
cgd3_2730_s1	FALSE	FALSE
cgd6_140	FALSE	FALSE
cgd1_3110	FALSE	FALSE
cgd7_2760_s1	FALSE	FALSE
cgd8_750	FALSE	FALSE
cgd4_1640	FALSE	FALSE
cgd6_4500_s2	FALSE	FALSE
Chro.10212	FALSE	FALSE
Chro.30475	FALSE	FALSE
cgd6_2100_s1	FALSE	FALSE
cgd2_190	FALSE	FALSE
cgd5_3650	FALSE	TRUE
cgd4_4340	FALSE	FALSE
Chro.50031	FALSE	FALSE
Cgd5_40_s1	FALSE	FALSE
Chro.50392	FALSE	FALSE
cgd4_170	FALSE	FALSE
Chro.80493	FALSE	FALSE
cgd7_1500_s2	FALSE	FALSE
Chro.70296_s2	FALSE	FALSE
cgd4_1320	FALSE	FALSE
Chro.50235	FALSE	FALSE
cgd4_870	FALSE	FALSE
cgd7_1840	FALSE	FALSE
Chro.10391	FALSE	FALSE
cgd1_1230-m2	FALSE	FALSE
cgd3_2860	FALSE	FALSE
cgd2_2130_s2	FALSE	FALSE
cgd5_690	FALSE	FALSE
cgd3_4290_s2	FALSE	FALSE
CHUDEA2_3780	FALSE	TRUE
cgd8_2910_s2	FALSE	FALSE
cgd4_3510	TRUE	FALSE
cgd2_130	FALSE	FALSE
cgd7_2070	FALSE	FALSE
cgd4_70	FALSE	FALSE
cgd6_4420	TRUE	FALSE
cgd7_4800	FALSE	FALSE
cgd7_3760_e1	FALSE	FALSE
cgd7_1340_s1	FALSE	FALSE
cgd6_1930	FALSE	FALSE
Chro.70472	FALSE	FALSE
cgd2_3500	FALSE	FALSE
cgd1_710_s2	FALSE	FALSE
cgd6_4500	FALSE	FALSE
cgd1_280	FALSE	FALSE
cgd4_3720_s1	FALSE	FALSE
cgd6_130	FALSE	FALSE
cgd5_4190	FALSE	FALSE
Chro.30186_s1	FALSE	FALSE
cgd1_1230_s2-m1	FALSE	FALSE
cgd2_3490_s1	FALSE	FALSE
cgd6_1840	FALSE	FALSE
cgd8_1760_s1-m1	FALSE	FALSE
cgd3_3900	FALSE	TRUE
cgd7_3860_s2	FALSE	FALSE
CmeUKMEL1_05715	FALSE	TRUE
cgd7_4830-m1	FALSE	FALSE
cgd7_340	FALSE	FALSE
cgd7_400	FALSE	FALSE
Chro.40265-2	FALSE	TRUE
cgd2_3240	FALSE	TRUE
Chro.10410	FALSE	FALSE
Chro.20293	FALSE	FALSE
cgd6_5440_s1	FALSE	FALSE
cgd1_2460	FALSE	FALSE
Chro.30413	FALSE	FALSE
cgd4_640	FALSE	FALSE
Chro.80605_s1	FALSE	FALSE
cgd5_1490_s1	FALSE	TRUE
cgd2_1910	FALSE	FALSE
cgd5_50	FALSE	FALSE
cgd2_2580_s3	FALSE	FALSE
Chro.60226	FALSE	FALSE
cgd7_370	FALSE	FALSE
Chro.20071_US	FALSE	FALSE
Chro.20274	FALSE	FALSE
cgd5_1960	FALSE	FALSE
cgd7_2480	FALSE	FALSE
cgd8_3030	FALSE	FALSE
cgd1_3860	FALSE	FALSE
cgd6_4140	FALSE	FALSE
cgd8_1800	FALSE	FALSE
CHUDEA8_4250	FALSE	FALSE
cgd1_3850-m2	FALSE	FALSE
cgd7_1440	FALSE	FALSE
CmeUKMEL1_16905	FALSE	FALSE
Chro.10023	FALSE	FALSE
Chro.80577_US	FALSE	FALSE
cgd7_2440	FALSE	FALSE
cgd7_980_s1	FALSE	FALSE
Chro.20317	FALSE	TRUE
cgd1_1400	FALSE	FALSE
cgd2_840_e2	FALSE	FALSE
cgd1_1290	FALSE	FALSE
cgd3_1800	FALSE	FALSE
cgd1_3040	FALSE	FALSE
cgd7_5050	FALSE	FALSE
cgd6_1080-m2	FALSE	TRUE
cgd5_3900_s2	FALSE	FALSE
cgd3_4210_s2	FALSE	FALSE
cgd4_2500	FALSE	FALSE
Chro.80250	FALSE	FALSE
cgd8_4910_s3	FALSE	FALSE
cgd7_1160	FALSE	FALSE
cgd6_2310-m1	FALSE	TRUE
cgd7_300_s1	FALSE	FALSE
cgd6_10	FALSE	FALSE
cgd5_180	FALSE	FALSE
cgd3_2490	FALSE	FALSE
cgd3_3940	FALSE	FALSE
cgd7_880	FALSE	FALSE
cgd7_40	FALSE	FALSE
cgd4_2330	FALSE	FALSE
cgd3_1570	FALSE	FALSE
CHUDEA5_2730	FALSE	FALSE
cgd2_2130_s1	FALSE	FALSE
cgd8_1420	FALSE	FALSE
cgd6_1910	FALSE	FALSE
cgd2_420	FALSE	FALSE
cgd5_2130	FALSE	FALSE
cgd5_4380	FALSE	TRUE
Chro.70453	FALSE	FALSE
Chro.60023	FALSE	FALSE
cgd3_3110	FALSE	FALSE
cgd4_3830_s3	FALSE	FALSE
cgd5_570	FALSE	FALSE
cgd1_1890_e1	FALSE	FALSE
cgd3_1830	FALSE	FALSE
Chro.20179	FALSE	FALSE
CHUDEA2_new_04	FALSE	FALSE
cgd3_2730_s2	FALSE	FALSE
cgd1_500	TRUE	FALSE
cgd3_1420	FALSE	FALSE
Chro.40393	FALSE	FALSE
cgd8_3520	FALSE	TRUE
cgd2_3790	FALSE	FALSE
cgd3_4290_s1	FALSE	FALSE
cgd8_5310_e1	FALSE	FALSE
cgd7_1310_e2of3	FALSE	FALSE
cgd7_3910	FALSE	FALSE
cgd6_2700	FALSE	FALSE
cgd6_1730	FALSE	FALSE
cgd2_2600_e1	FALSE	FALSE
cgd2_1890	FALSE	FALSE
cgd3_960	FALSE	FALSE
cgd2_910	FALSE	FALSE
Chro.30029	FALSE	FALSE
CHUDEA4_1940	FALSE	FALSE
cgd3_2710	FALSE	FALSE
cgd7_2530_s1-m2	FALSE	FALSE
cgd5_320	FALSE	FALSE
cgd8_860	FALSE	FALSE
cgd1_1230_s1-m1	FALSE	FALSE
cgd5_3060	FALSE	FALSE
cgd7_3800_s2	FALSE	FALSE
cgd7_5040	FALSE	FALSE
cgd3_1790	FALSE	FALSE
cgd8_110	FALSE	FALSE
cgd1_980	FALSE	FALSE
cgd5_3210	FALSE	FALSE
cgd3_40	FALSE	FALSE
cgd5_2530	FALSE	FALSE
cgd2_690_s1	FALSE	FALSE
cgd2_2980	FALSE	FALSE
cgd6_210	FALSE	FALSE
cgd3_1460	FALSE	FALSE
Chro.50336	FALSE	FALSE
Chro.30383_s2	FALSE	FALSE
cgd3_660	FALSE	FALSE
cgd8_2140	FALSE	FALSE
cgd4_3450_s4	FALSE	FALSE
cgd4_3650	FALSE	FALSE
cgd1_1330	FALSE	FALSE
cgd6_780_e2of2	FALSE	FALSE
cgd4_3723_e2	FALSE	FALSE
cgd8_610	FALSE	FALSE
cgd6_2680	FALSE	FALSE
Chro.80205_s1	FALSE	FALSE
cgd3_3650	FALSE	FALSE
cgd4_1600_s2	FALSE	FALSE
cgd1_1250_s1-m2	FALSE	FALSE
cgd4_2410	FALSE	FALSE
cgd4_3280	FALSE	FALSE
Chro.60352_s1	FALSE	FALSE
Chro.30078_s2	FALSE	FALSE
Chro.10390	FALSE	FALSE
cgd1_820	FALSE	FALSE
cgd3_940	FALSE	FALSE
cgd3_720_nt17545-32763_s6	FALSE	FALSE
CHUDEA2_420	FALSE	FALSE
Chro.30203_US	FALSE	FALSE
cgd8_3390	FALSE	FALSE
cgd6_780_e1of2	FALSE	FALSE
cgd1_1380	FALSE	FALSE
cgd3_600_s1	FALSE	FALSE
cgd2_3280	FALSE	FALSE
cgd8_1610_s2	FALSE	FALSE
cgd4_2590	FALSE	FALSE
cgd5_3420_s3	FALSE	FALSE
cgd6_1010	FALSE	FALSE
cgd7_5310	FALSE	FALSE
cgd2_2580_s1	FALSE	FALSE
cgd7_330	FALSE	FALSE
cgd7_5480	FALSE	FALSE
Chro.20105_s2	FALSE	FALSE
cgd4_3330	FALSE	FALSE
cgd3_720_nt1-17544_s5	FALSE	FALSE
cgd2_3750	FALSE	FALSE
cgd6_5280	FALSE	FALSE
cgd6_3000_e4	FALSE	FALSE
cgd8_5400	FALSE	FALSE
CHUDEA6_5490	FALSE	FALSE
cgd1_3240_s2	TRUE	FALSE
cgd6_300	FALSE	FALSE
cgd8_5090	FALSE	FALSE
cgd2_430	FALSE	FALSE
Chro.60415	FALSE	FALSE
cgd4_1110	FALSE	FALSE
cgd2_4050	FALSE	FALSE
cgd6_4840_e1_s2	FALSE	FALSE
Chro.60427_s3	FALSE	FALSE
cgd3_500	FALSE	FALSE
cgd2_3640	FALSE	FALSE
Chro.10080	FALSE	FALSE
cgd5_1230	FALSE	FALSE
cgd1_3520	FALSE	FALSE
cgd3_980_e2of2	FALSE	FALSE
cgd2_20	FALSE	FALSE
Chro.40106_s1	FALSE	FALSE
cgd7_3250-m1	FALSE	FALSE
cgd6_4440	FALSE	FALSE
cgd6_110	FALSE	FALSE
cgd6_5380	FALSE	FALSE
cgd4_850_s1	FALSE	FALSE
cgd6_820-m1	FALSE	TRUE
Chro.70574	FALSE	FALSE
cgd7_1670_s1	FALSE	FALSE
Chro.70496_s2	FALSE	FALSE
cgd1_1680_s2	FALSE	FALSE
cgd6_2610	FALSE	FALSE
cgd1_3760_s2	FALSE	FALSE
cgd4_690_s3	FALSE	FALSE
cgd1_3240_s4	FALSE	FALSE
cgd3_3090	FALSE	FALSE
cgd1_1500	FALSE	FALSE
cgd4_4380	FALSE	FALSE
Chro.20433	FALSE	FALSE
cgd8_3520_s2	FALSE	FALSE
cgd7_4190_s2	FALSE	FALSE
cgd2_2110	FALSE	FALSE
cgd4_650_s3	FALSE	FALSE
cgd7_270	FALSE	FALSE
cgd7_1730	FALSE	FALSE
cgd4_4050	FALSE	FALSE
cgd3_1400_s1	FALSE	FALSE
cgd7_4770	FALSE	FALSE
Chro.80586	FALSE	FALSE
Chro.50240	FALSE	FALSE
MrMSP1_10FisolateIaA19R3GP60	FALSE	FALSE
cgd8_3740	FALSE	FALSE
cgd3_720_nt17545-32763_s1_US	FALSE	FALSE
cgd7_2260	FALSE	FALSE
Chro.40506	FALSE	FALSE
cgd7_450	FALSE	FALSE
CHUDEA8_560	FALSE	FALSE
cgd2_50	FALSE	FALSE
Chro.30086	FALSE	FALSE
cgd2_60_s2	FALSE	FALSE
cgd7_270_s1	FALSE	FALSE
cgd2_470_s2	FALSE	FALSE
cgd5_160	FALSE	FALSE
cgd2_690_s2	FALSE	FALSE
cgd1_1270	FALSE	FALSE
cgd1_1250-m1	FALSE	FALSE
Chro.70238_s2	FALSE	FALSE
cgd7_2170	FALSE	FALSE
cgd1_3490	FALSE	FALSE
cgd6_660	FALSE	FALSE
cgd8_3680_s2	FALSE	FALSE
cgd7_1500_s1	FALSE	FALSE
cgd5_130	FALSE	FALSE
cgd1_1000	FALSE	TRUE
cgd5_130_s3	FALSE	FALSE
cgd2_930	FALSE	FALSE
cgd2_3580	FALSE	FALSE
cgd2_2510	FALSE	FALSE
cgd3_4200_s2-m1	FALSE	FALSE
cgd7_1420	FALSE	FALSE
cgd8_2270_s1	FALSE	FALSE
Chro.70266	FALSE	FALSE
cgd8_3040	FALSE	TRUE
cgd2_3070	FALSE	TRUE
cgd3_2080_s1	FALSE	FALSE
cgd4_4390	FALSE	FALSE
cgd8_3570_e3of3	FALSE	FALSE
cgd3_1050_s1	FALSE	FALSE
cgd7_5440_s1	FALSE	FALSE
cgd7_4540	FALSE	FALSE
cgd6_3210	FALSE	FALSE
cgd7_4280_s2	FALSE	FALSE
cgd4_500_e5of9	FALSE	FALSE
Chro.40403	FALSE	FALSE
cgd6_2270	FALSE	FALSE
cgd5_130_s1	FALSE	FALSE
cgd3_2610	FALSE	FALSE
Cgd8_1390	FALSE	FALSE
Chro.50240_s2	FALSE	FALSE
cgd5_2500_s1	FALSE	FALSE
cgd6_1950	FALSE	FALSE
cgd8_4280	FALSE	FALSE
cgd1_3840_s1	FALSE	FALSE
CHUDEA7_180	FALSE	FALSE
MrMSP2-7CisolateIaA25R3GP60	FALSE	FALSE
cgd7_5140_e1	FALSE	FALSE
cgd8_5310_e1_s1	FALSE	FALSE
cgd6_3280_s2	FALSE	FALSE
cgd5_2270	FALSE	FALSE
cgd5_3130_s1	FALSE	FALSE
CHUDEA7_2150	FALSE	FALSE
cgd2_60_s1	FALSE	FALSE
cgd7_1340	FALSE	FALSE
cgd4_1620	FALSE	FALSE
Chro.20278	FALSE	FALSE
cgd7_950	FALSE	FALSE
cgd8_490	FALSE	FALSE
CHUDEA1_1430	FALSE	FALSE
cgd3_2870	FALSE	FALSE
cgd1_3120	FALSE	FALSE
cgd2_2120	FALSE	FALSE
Chro.10423_s2	FALSE	FALSE
Chro.60610	FALSE	FALSE
cgd7_2600	FALSE	FALSE
Chro.70258	FALSE	FALSE
cgd7_4560_s4-m2	FALSE	FALSE
cgd2_310	FALSE	FALSE
cgd3_730	FALSE	FALSE
cgd3_4220	FALSE	FALSE
cgd8_1010	FALSE	FALSE
cgd4_1940	FALSE	FALSE
cgd6_1340	FALSE	FALSE
cgd5_1440	FALSE	FALSE
cgd8_2220_e5	FALSE	FALSE
cgd1_640_e1_s2	FALSE	FALSE
cgd3_4170	FALSE	FALSE
cgd8_3680_s1	FALSE	FALSE
Chro.70472_s2	FALSE	TRUE
cgd7_3800_s3	FALSE	FALSE
cgd4_330	FALSE	FALSE
cgd7_1310_e3of3_US	FALSE	FALSE
cgd8_2720	FALSE	FALSE
cgd6_1030	FALSE	TRUE
cgd7_4730	FALSE	FALSE
cgd7_2430	FALSE	FALSE
cgd8_5360	FALSE	FALSE
cgd3_590_s2	FALSE	FALSE
cgd8_1760_s2-m2	FALSE	FALSE
cgd1_3730	FALSE	FALSE
cgd5_3760	FALSE	FALSE
CmeUKMEL1_09045	FALSE	FALSE
cgd1_3180	FALSE	FALSE
cgd6_1980	FALSE	FALSE
cgd8_3680_s3	FALSE	FALSE
cgd6_2670	FALSE	FALSE
cgd1_720	FALSE	FALSE
cgd6_3050_s1	FALSE	FALSE
cgd7_3560	FALSE	FALSE
cgd4_1600_s1	FALSE	FALSE
cgd2_3450	FALSE	FALSE
cgd6_5360	FALSE	FALSE
cgd3_3430	FALSE	FALSE
cgd3_2620_s2	FALSE	FALSE
cgd2_3410	FALSE	FALSE
cgd5_20	FALSE	FALSE
cgd6_2210	FALSE	FALSE
cgd2_1240	FALSE	FALSE
cgd1_1180	FALSE	FALSE
cgd7_1600	FALSE	FALSE
cgd5_3490	FALSE	FALSE
cgd1_3750	FALSE	FALSE
cgd6_1660_s1	FALSE	FALSE
cgd7_1300_s2	FALSE	FALSE
cgd1_510	FALSE	FALSE
cgd3_90	FALSE	FALSE
cgd6_1570	FALSE	FALSE
cgd6_800_e2of2	FALSE	FALSE
Chro.70203_s2	FALSE	FALSE
cgd1_1390	FALSE	FALSE
cgd3_3610	FALSE	FALSE
cgd8_3570_e1of3	FALSE	FALSE
cgd7_4190	FALSE	FALSE
cgd7_1210	FALSE	FALSE
cgd5_3130_s3	FALSE	FALSE
cgd6_4660	FALSE	FALSE
cgd7_4560_s1-m2	FALSE	FALSE
cgd6_1710	FALSE	FALSE
cgd5_1510	FALSE	FALSE
cgd8_1260	FALSE	FALSE
cgd1_370	FALSE	FALSE
cgd7_5040_s1	FALSE	FALSE
cgd1_1690	FALSE	FALSE
cgd1_1170	FALSE	FALSE
cgd2_3810	FALSE	FALSE
cgd1_2370	FALSE	FALSE
MrMSP3-4BisolateIaA22R3GP60	FALSE	FALSE
cgd6_3180	FALSE	FALSE
cgd4_3260_e2	FALSE	FALSE
cgd2_2540	FALSE	FALSE
cgd6_5440	FALSE	FALSE
cgd8_4660	FALSE	FALSE
cgd1_1970	FALSE	FALSE
Chro.70256	FALSE	FALSE
cgd7_1800	FALSE	FALSE
cgd4_2460	FALSE	FALSE
cgd2_3040	FALSE	FALSE
cgd5_2720_s3	FALSE	FALSE
cgd6_2030	FALSE	FALSE
cgd3_1780	FALSE	FALSE
Chro.40037	FALSE	FALSE
cgd7_2150_e2of2	FALSE	TRUE
cgd6_1430	FALSE	FALSE
Chro.70472_s1	FALSE	FALSE
cgd1_2150	FALSE	FALSE
cgd5_2230-m1	FALSE	FALSE
cgd1_3670_s1	FALSE	FALSE
cgd7_2080	FALSE	TRUE
cgd7_1730_s2	FALSE	FALSE
cgd3_3820	FALSE	FALSE
cgd8_3350	FALSE	FALSE
Chro.50392_s3	FALSE	FALSE
Chro.70211	FALSE	FALSE
cgd3_1480	FALSE	FALSE
cgd1_110	FALSE	FALSE
cgd7_4790	FALSE	FALSE
cgd3_3430_s3-m1	FALSE	FALSE
cgd6_3380	FALSE	FALSE
cgd7_2530_s3-m2	FALSE	FALSE
cgd2_620_e3	FALSE	FALSE
cgd2_2920	FALSE	FALSE
cgd6_4590	FALSE	FALSE
cgd7_1690	FALSE	FALSE
Chro.10074	FALSE	FALSE
cgd1_2160	FALSE	FALSE
cgd8_1230	FALSE	FALSE
cgd2_340	FALSE	FALSE
cgd6_3080	FALSE	FALSE
cgd5_3090	FALSE	FALSE
cgd3_1340	FALSE	FALSE
cgd6_670	FALSE	FALSE
cgd6_3330	FALSE	FALSE
cgd3_390	FALSE	FALSE
cgd6_5240	FALSE	FALSE
cgd4_500_e7of9	FALSE	FALSE
cgd6_4080	FALSE	FALSE
cgd3_190_e2_US	FALSE	FALSE
cgd1_3670_s2	FALSE	FALSE
cgd6_5050_e4	FALSE	FALSE
cgd7_2600_s1	FALSE	FALSE
cgd2_340_s1	FALSE	FALSE
MrMSP3-1AisolateIIcA5G3aGP60	FALSE	FALSE
cgd5_630	FALSE	FALSE
cgd5_2720_s2	FALSE	FALSE
cgd4_4110	FALSE	FALSE
cgd1_240	FALSE	FALSE
cgd3_2210	FALSE	FALSE
cgd7_2490	FALSE	FALSE
cgd6_3820-m1	FALSE	FALSE
cgd7_2700	FALSE	FALSE
cgd5_4390	FALSE	FALSE
Chro.80327	FALSE	FALSE
cgd4_870_s1	FALSE	FALSE
cgd6_1590_s2	FALSE	FALSE
cgd3_3100	FALSE	FALSE
cgd3_2340	FALSE	FALSE
cgd7_1040	FALSE	FALSE
cgd3_1580_s1	FALSE	FALSE
cgd5_3260	FALSE	FALSE
cgd3_1400	FALSE	FALSE
cgd3_220	FALSE	FALSE
cgd3_1860-m1	FALSE	FALSE
cgd2_2450	FALSE	FALSE
cgd7_2700_s2	FALSE	FALSE
cgd4_500_e6of9	FALSE	FALSE
cgd8_4800	FALSE	FALSE
Chro.70049	FALSE	FALSE
cgd2_2160	FALSE	FALSE
cgd8_3570_e2of3	FALSE	FALSE
cgd7_210	FALSE	FALSE
cgd4_1450	FALSE	FALSE
cgd5_3940_e1	FALSE	FALSE
cgd1_1200	FALSE	FALSE
cgd4_640_s3	FALSE	FALSE
cgd6_3050_s2	FALSE	FALSE
cgd6_100-m1	FALSE	FALSE
Chro.30383_US	FALSE	FALSE
cgd7_4310_s2	FALSE	FALSE
cgd1_3670_s3	FALSE	FALSE
cgd1_440_e4	FALSE	FALSE
cgd2_4130	FALSE	FALSE
cgd8_660	FALSE	FALSE
cgd4_480_s1	FALSE	FALSE
cgd8_660_s3	FALSE	FALSE
cgd3_4220_s1	FALSE	FALSE
cgd4_500_e3of9	FALSE	FALSE
cgd5_2500_s2	FALSE	FALSE
CHUDEA4_new_06	FALSE	FALSE
cgd8_2110	TRUE	FALSE
cgd4_3620-m1	FALSE	TRUE
Chro.50102	FALSE	FALSE
cgd7_2820	FALSE	FALSE
cgd2_730	FALSE	FALSE
cgd5_710	FALSE	FALSE
cgd8_1740	FALSE	FALSE
cgd3_1580_s2	FALSE	FALSE
MrMSP3-2Bisolate_IaA26R3GP60	FALSE	FALSE
CHUDEA3_680	FALSE	FALSE
cgd6_1660_s2	FALSE	FALSE
cgd3_1240	FALSE	FALSE
cgd5_2790	FALSE	FALSE
cgd4_2350-1	FALSE	TRUE
cgd1_1560	FALSE	FALSE
cgd3_4240	FALSE	FALSE
cgd7_5450	FALSE	TRUE
cgd4_500_e4of9	FALSE	FALSE
cgd4_670	FALSE	FALSE
cgd6_3730_s3	FALSE	FALSE
CHUDEA6_1650	FALSE	FALSE
cgd6_5270	FALSE	FALSE
cgd2_3400_e2	FALSE	FALSE
cgd5_3290	FALSE	FALSE
Chro.40386	FALSE	FALSE
cgd6_200-m2	FALSE	FALSE
cgd4_3300	FALSE	FALSE
cgd4_690	FALSE	FALSE
cgd8_710	FALSE	FALSE
cgd7_380	FALSE	FALSE
Cgd5_40_s3_US	FALSE	FALSE
Chro.70043_s2	FALSE	FALSE
cgd8_3890	FALSE	FALSE
cgd1_2040	FALSE	FALSE
cgd3_4060_s1	FALSE	FALSE
cgd1_730	FALSE	FALSE
cgd6_4570	FALSE	FALSE
cgd4_3750	FALSE	FALSE
cgd7_1670_s2	FALSE	FALSE
cgd1_260-m1	FALSE	FALSE
CHUDEA5_new_02	FALSE	FALSE
cgd1_400	FALSE	FALSE
cgd4_3530_s2	FALSE	FALSE
cgd6_620	FALSE	FALSE
cgd6_3910	FALSE	FALSE
cgd6_5140	FALSE	FALSE
cgd5_3660	FALSE	FALSE
cgd1_800	FALSE	TRUE
cgd6_3730_s2	FALSE	FALSE
cgd7_2070_s2	FALSE	FALSE
cgd8_240	FALSE	FALSE
cgd5_2870	FALSE	FALSE
cgd5_2840	FALSE	FALSE
cgd8_4680	FALSE	FALSE
Chro.70289	FALSE	FALSE
cgd8_1610	FALSE	FALSE
cgd7_3820_s1	FALSE	FALSE
cgd2_4080	FALSE	FALSE
cgd2_3270	FALSE	FALSE
cgd7_2150_e1of2	FALSE	FALSE
Chro.20193	FALSE	FALSE
cgd4_870_s2	FALSE	TRUE
Chro.20090_s1	FALSE	FALSE
cgd2_3050	FALSE	FALSE
cgd5_3810	FALSE	FALSE
cgd7_1310_e1of3	FALSE	FALSE
cgd6_4560_s2	FALSE	FALSE
cgd6_1330	FALSE	FALSE
cgd4_500_e1of9	FALSE	FALSE
cgd2_2750_s2	FALSE	FALSE
cgd1_870	FALSE	FALSE
cgd7_4310	FALSE	FALSE
Chro.70043_s1	FALSE	FALSE
cgd6_880	FALSE	FALSE
cgd4_1170	FALSE	FALSE
cgd5_3140	FALSE	TRUE
cgd7_1340_s2	FALSE	FALSE
cgd6_640	FALSE	FALSE
cgd8_2720_s1	FALSE	FALSE
CHUDEA5_3940	FALSE	FALSE
cgd3_2850	FALSE	FALSE
cgd5_3400_e2of2	FALSE	FALSE
Chro.40429	FALSE	FALSE
CHUDEA8_2310	FALSE	FALSE
cgd1_1410	FALSE	FALSE
cgd1_3510_US	FALSE	FALSE
cgd1_1910	FALSE	FALSE
MrMSP1-5Hisolate_IaA27R3GP60	FALSE	FALSE
cgd1_2200	FALSE	FALSE
cgd2_2860	FALSE	FALSE
cgd5_640_e3	FALSE	TRUE
cgd7_300_s3	FALSE	FALSE
cgd4_500_e8of9	FALSE	FALSE
cgd2_790_s2-m2	FALSE	FALSE
cgd2_640	FALSE	FALSE
cgd8_3680_s4	FALSE	FALSE
cgd3_1770	FALSE	FALSE
cgd7_4810-m2	FALSE	TRUE
cgd4_1100	FALSE	FALSE
Chro.60085	FALSE	FALSE
cgd7_5440	FALSE	FALSE
Chro.50051	FALSE	FALSE
cgd4_850_s3	FALSE	FALSE
cgd5_2080	FALSE	FALSE
cgd4_1520	FALSE	FALSE
cgd1_640_e1	FALSE	FALSE
cgd5_3930	FALSE	FALSE
cgd7_290	FALSE	FALSE
Chro.60626_s2	FALSE	FALSE
CHUDEA3_new_02	FALSE	TRUE
cgd2_790-m1	FALSE	FALSE
cgd8_2750	FALSE	FALSE
Chro.80185	FALSE	FALSE
cgd8_2030	FALSE	TRUE
cgd2_3330	FALSE	FALSE
Chro.20337_US	FALSE	FALSE
CHUDEA1_1260	FALSE	FALSE
cgd6_5410	FALSE	FALSE
cgd8_770_s1	FALSE	FALSE
cgd6_120	FALSE	FALSE
cgd2_4270_s1-m2	FALSE	FALSE
Chro.40351	FALSE	FALSE
MrMSP3-3FisolateIIdA13G1GP60	FALSE	FALSE
cgd3_980_e1of2	FALSE	FALSE
cgd7_2600_s2	FALSE	FALSE
MrMSP1-6Aisolate_IeA11G3T3GP60	FALSE	FALSE
MrInDS-3Hisolate_IbA9G3bGP60	FALSE	FALSE
cgd5_1440_s2	FALSE	FALSE
cgd1_3150	FALSE	FALSE
cgd2_1590-m1	FALSE	FALSE
cgd2_4320	FALSE	FALSE
cgd3_4050	FALSE	FALSE
cgd3_600_s2	FALSE	FALSE
cgd7_2700_s1	FALSE	FALSE
CHUDEA8_1710	FALSE	FALSE
CHUDEA1_3060	FALSE	FALSE
cgd7_2070_s1	FALSE	FALSE
cgd8_4910_s1	FALSE	FALSE
cgd6_2770	FALSE	FALSE
cgd7_4640	FALSE	FALSE
cgd8_770	FALSE	FALSE
cgd4_1200	FALSE	FALSE
cgd4_750	FALSE	FALSE
cgd3_3050	FALSE	FALSE
cgd5_3400_e1of2	FALSE	FALSE
cgd6_3600	FALSE	FALSE
cgd7_4020_s1-m2_US	FALSE	FALSE
MrInMs-1Fisolate_IfA13G1GP60	FALSE	FALSE
cgd5_3790	FALSE	FALSE
MrMSP1-7FisolateIfA16G1GP60	FALSE	FALSE
cgd3_600	FALSE	FALSE
Chro.60011	FALSE	FALSE
cgd8_5310_e1_s2	FALSE	FALSE
CHUDEA6_800	FALSE	FALSE
cgd2_790_s1-m2	FALSE	FALSE
cgd3_440-m1	FALSE	FALSE
cgd5_3073_e1	FALSE	FALSE
CHUDEA4_3260	FALSE	FALSE
cgd2_200	FALSE	FALSE
Chro.60203	FALSE	FALSE
cgd6_3330_s2	FALSE	FALSE
CHUDEA5_1520	FALSE	TRUE
cgd7_3820	FALSE	FALSE
cgd7_4280	FALSE	FALSE
cgd3_3450	FALSE	FALSE
cgd3_520-m1	FALSE	FALSE
cgd2_340_s2	FALSE	FALSE
CmeUKMEL1_06355	FALSE	FALSE
cgd4_3550_s2	FALSE	FALSE
cgd7_2360	FALSE	FALSE
cgd1_1250_s3-m2	FALSE	FALSE
cgd2_2610_s3	FALSE	FALSE
cgd5_2430	FALSE	FALSE
MrMSP1-8Gisolate_IdA15G1GP60	FALSE	FALSE
cgd8_3750	FALSE	TRUE
cgd8_4910	FALSE	FALSE
cgd7_4490_s2	FALSE	FALSE
cgd7_1800_s2	FALSE	FALSE
cgd5_3420_s5	FALSE	FALSE
cgd3_1050_s2	FALSE	FALSE
cgd2_850	FALSE	FALSE
cgd7_5320	FALSE	FALSE
cgd4_130	FALSE	FALSE
cgd4_2420-m1	FALSE	FALSE
cgd1_3700	FALSE	FALSE
Chro.20427	FALSE	FALSE
cgd7_300_s2	FALSE	FALSE
cgd7_1800_s1	FALSE	FALSE
cgd7_3870_s2	FALSE	FALSE
cgd1_640_e1_s1	FALSE	FALSE
cgd7_4530_s3	FALSE	FALSE
cgd1_3640	FALSE	FALSE
cgd7_1490	FALSE	FALSE
cgd6_3290	FALSE	FALSE
cgd6_3640	FALSE	FALSE
cgd7_180	FALSE	FALSE
cgd5_10	FALSE	FALSE
cgd6_5420_s2	FALSE	FALSE
MrMSP2-6EisolateIdA14GP60	FALSE	FALSE
cgd2_3060_e2	FALSE	FALSE
cgd2_160	FALSE	FALSE
cgd2_2750_s1	FALSE	FALSE
cgd1_3240_s1	FALSE	FALSE
cgd3_1540	FALSE	FALSE
cgd7_4560_s2-m2	FALSE	FALSE
cgd6_4880-m1	FALSE	FALSE
cgd4_3550_s1	FALSE	FALSE
cgd4_920	FALSE	FALSE
cgd2_4160	FALSE	FALSE
cgd4_2110	FALSE	FALSE
cgd6_5440_s2	FALSE	FALSE
cgd3_1540_s1	FALSE	FALSE
cgd3_2080_s2	FALSE	FALSE
cgd3_680_e5	FALSE	FALSE
cgd2_3660_e4	FALSE	FALSE
cgd6_5420	FALSE	FALSE
cgd7_4560_s3-m2	FALSE	FALSE
cgd4_500_e2of9	FALSE	FALSE
cgd3_1540_s2	FALSE	FALSE
cgd1_1250_s2-m2	FALSE	FALSE
cgd2_100	FALSE	FALSE
cgd1_3500	FALSE	FALSE
cgd2_3210_e2	FALSE	FALSE
CHUDEA7_1870	FALSE	FALSE
cgd4_4460	FALSE	FALSE
cgd8_1570	FALSE	FALSE
cgd2_2570	FALSE	FALSE
cgd6_210_s2	FALSE	FALSE
cgd7_2240	FALSE	FALSE
cgd1_3020	FALSE	FALSE
cgd4_3090-m1	FALSE	FALSE
cgd7_5150	FALSE	FALSE
CHUDEA8_4890_e2of2	FALSE	FALSE
cgd5_4470	FALSE	FALSE
cgd4_1630	FALSE	FALSE
cgd7_2740_e2	FALSE	FALSE
cgd8_2800-m1	FALSE	FALSE
cgd3_460	FALSE	FALSE

## Sheet: Fig2_Heatmap_IgGData
Antigen	Pct.Seropos.IgG	CRC9701	CRC9470	CRC9622	CRC7158	CRC7161	CRC7107	CRC8246	CRC8395	CRC8085	CRC7690	CRC9315	CRC6434	CRC7575	CRC7233	CRC9289	CRC8016	CRC6310	CRC7652	CRC9853	CRC7003	CRC6265	CRC6774	CRC6186	CRC8992	CRC9582	CRC6749	CRC5215	CRC9086	CRC7564	CRC5872	CRC9893	CRC7425	CRC5520	CRC7545	CRC6534	CRC7822	CRC9283	CRC7091	CRC8113	CRC5257	CRC8770	CRC6867	CRC5094	CRC7544	CRC5149	CRC9685	CRC7678	CRC7934
cgd2_490	31.2644	0.211706	-0.00658889	0.0964817	-0.00267576	0.286495	0.1899	-0.0172667	-0.0439875	0.131579	0.562006	-0.0970646	-0.152038	0.156331	0.141759	-0.0472593	1.92032	0.608105	-0.0200949	1.60295	-0.325579	0.809992	-0.251246	0.0109127	3.40754	0.0756079	0.00251981	-0.108941	2.29544	0.328567	1.06296	-0.0638392	1.08283	0.153103	0.0699008	0.130369	0.0770044	3.1387e-06	0.298803	1.36278	0.00757285	0.56065	-0.238087	0.0359492	-0.0171686	-0.264193	1.71472	-0.329849	0.667405
cgd8_1750_e1	25.5172	1.73626	1.5736	1.91228	0.188778	0.177673	1.06979	0.131966	2.3454	2.24278	0.0885681	0.110022	1.32836	-0.0854677	2.52282	0.224916	0.032391	0.308264	0.152918	2.16095	1.23294	0.104888	4.315	0.641406	3.80349	0.065753	1.89205	0.0318718	0.492744	0.128355	1.53843	0.805521	3.15137	0.620688	0.110071	0.108751	0.923361	0.59914	2.78325	0.277459	-0.0175988	0.255134	0.106669	0.291074	3.78087	0.893316	0.618756	3.09341	0.392362
Chro.60272	24.5977	0.08644	-0.00851634	-0.101788	0.0366596	0.0412653	0.515688	-0.0554544	0.362551	-0.085943	-0.0442301	-0.0152882	0.0624258	-0.0025686	0.935791	-0.0284936	-0.0749528	0.292127	-0.0838804	0.558062	0.384671	0.188941	0.133686	0.00450354	0.316708	-0.0297177	0.0998444	0.128149	0.178799	0.129289	0.430613	0.200509	-0.125339	0.019372	0.0145388	0.0254959	-0.00574705	-0.0925847	0.208894	0.142148	-0.00761008	0.30682	-0.0298724	0.118123	0.631516	0.44654	0.65401	0.451787	-0.243239
Chro.60014	24.1379	2.18035	3.42987	2.56431	0.0788934	2.41205	4.02325	0.238881	2.30896	3.30572	1.23092	1.18252	0.370377	0.305466	0.574735	0.496116	0.30889	-0.0547536	0.314091	2.25073	2.29567	0.187461	4.9058	0.535364	3.80625	1.0432	0.968777	0.0893348	0.23599	0.421423	2.57362	0.287586	0.790841	1.63836	0.175579	3.48053	0.62305	0.282764	3.06077	1.58999	0.228464	0.193528	0.134067	0.917511	0.847099	1.04579	0.272012	4.56883	0.510508
cgd3_2130	23.908	0.0639777	0.309881	0.0582636	0.0162451	0.181094	0.617621	0.0992067	0.688735	-0.0346219	-0.0439296	-0.0748004	0.188291	0.00142542	0.651391	0.0631711	0.0183977	0.206728	0.0482452	0.611192	0.301656	0.0708383	0.31118	-0.0358815	0.710575	0.0105844	0.0475367	0.0471669	0.0623492	0.0338133	0.683287	0.113275	0.0840048	0.127696	0.0376336	0.0878575	-0.00388863	0.0630078	0.0956387	0.038866	0.111436	0.198149	0.0220598	0.0917111	0.665895	0.518004	0.516823	0.30598	0.0575746
cgd5_2290	23.4483	0.119491	0.707858	-0.0849796	-0.0116311	0.151753	0.716489	-0.11975	0.530581	0.182861	0.150254	-0.00894204	-0.0353277	0.0471312	0.432407	-0.0121713	0.228513	0.0174084	-0.216721	0.617253	0.300236	0.114976	0.142123	0.0664259	0.299953	-0.0660369	0.0532182	0.0243563	-0.0274406	0.261182	1.41309	0.159805	-0.107802	0.0324696	-0.0529786	0.206003	-0.027104	0.00300938	0.411783	-0.154847	0.0264916	0.317052	-0.146378	0.0653725	0.601931	0.523571	0.874743	1.81865	-0.298232
cgd3_3430_s1-m1	22.2989	1.45332	1.30079	0.569627	0.00207777	0.518386	1.5414	0.381262	1.9412	0.117716	2.61975	-0.291313	0.781808	-0.0662315	1.8906	0.0257965	-0.174764	-0.00466575	0.163351	3.42069	2.41917	0.537498	2.09051	0.71881	4.10795	1.40074	0.29195	-0.140001	1.22739	1.7464	4.86728	0.130229	3.35789	0.912912	4.91691	0.857595	0.615816	1.54324	0.625461	0.332532	0.896003	0.934314	3.89314	1.25818	0.441188	0.962168	0.258193	1.706	-0.196949
cgd8_4230	20.6897	0.386876	-0.177271	0.0151129	-0.0455641	0.191649	0.624138	0.288793	1.61663	0.574544	0.126696	0.717644	0.0792685	0.0105133	0.944044	0.323795	0.00912768	0.0232621	0.043412	-0.053084	0.298576	0.173524	-0.227762	0.0255465	0.700812	0.278298	0.12048	0.13586	0.0638366	0.890315	0.384726	0.139775	0.18487	0.0200297	-0.040099	0.13139	0.101381	2.71614	0.27632	1.67847	-0.115751	-0.0138251	0.0393833	0.350064	0.152453	0.350517	0.652955	0.9902	0.0842817
Chro.60138-m1	20.2299	0.362891	4.62925	3.79776	1.82519	2.67484	4.90727	0.055644	1.95637	4.20825	0.458942	-0.136873	-0.0545383	-0.0719156	0.055361	-0.183224	-0.0439988	0.309535	-0.0116876	0.977726	4.72001	0.0293702	3.14662	3.78936	1.46949	1.33035	-0.0635759	-0.0837335	0.00388951	-0.0743295	3.16383	0.080342	3.90712	3.29314	0.149796	4.61037	-0.0203255	0.057813	0.174463	0.297994	0.499645	-0.0898895	-0.170464	2.70299	3.63267	2.35005	0.130514	1.79034	3.00743
cgd6_5280_s1	20.2299	0.820409	2.05232	0.215302	0.616594	0.273093	0.36716	0.312179	0.229834	0.179979	0.372234	0.310662	0.447848	1.01193	0.872883	0.610369	0.277678	1.15228	0.233281	1.9041	0.67186	0.122038	0.192314	0.314305	0.403168	0.67855	0.20967	0.285393	0.424919	0.661023	0.210799	0.526373	0.467294	0.242046	0.319578	0.308896	1.06661	0.339043	0.290731	0.335778	0.407096	0.539687	0.845958	3.2841	0.349335	0.110107	2.03649	0.145324	0.254145
cgd8_3520_s1	20	2.43456	2.60662	1.06724	0.92814	1.21069	3.00443	1.15893	1.43375	1.62918	1.80458	0.18805	0.92403	0.126078	0.843957	1.32157	0.37784	0.683671	0.264074	0.646136	3.36634	0.283563	4.33465	2.89948	2.54724	0.304998	0.718271	0.18249	0.568565	0.332626	3.56336	0.7784	3.92791	2.50459	0.429223	2.10199	0.539115	0.620046	2.00262	1.39573	0.792331	0.466504	0.135246	2.66678	1.41952	2.32492	0.468434	0.726818	0.417959
cgd6_2730	19.5402	0.346234	0.411198	-0.0105415	0.0562179	-0.15181	0.841257	-0.026423	0.722129	0.351145	0.0198219	0.0494872	0.19644	0.0237582	0.492371	0.434673	0.130069	0.0571956	0.0988158	1.58542	1.01798	0.00726531	0.0725745	0.242866	0.419855	0.0505804	4.31138	0.0376265	0.0764172	0.191389	1.49466	-0.155664	-0.0219175	0.0949834	0.0854319	0.278792	0.0614686	-0.00361264	0.116405	0.155301	0.618781	-0.294926	-0.197926	0.2278	1.37277	0.274636	1.18046	0.740988	-0.0599632
cgd4_2480	19.5402	0.0886671	0.359615	0.0069232	-0.115279	0.343787	0.445054	2.38561	3.20613	0.196828	0.308022	0.501298	3.9193	0.154539	0.112768	0.606328	0.154403	0.254027	0.0902492	2.89687	1.58156	0.104888	0.177146	0.0881072	0.332122	0.958277	0.129728	-0.0770852	0.373073	0.244048	0.386723	0.341525	0.220013	0.718951	-0.00893177	0.350717	0.269386	0.274329	0.282846	0.375361	0.193678	0.140741	-0.162713	-0.0979226	2.34067	-0.0419373	2.49696	-0.074299	-0.142389
Chro.80295	18.6207	0.806173	0.130339	0.19742	0.243497	1.56705	0.343659	0.211254	0.183541	0.223313	0.899559	0.667678	0.254569	0.345293	0.336533	0.263829	0.340085	1.14714	0.0255506	1.18923	0.400229	0.336741	1.44591	0.884335	1.00265	0.192714	0.631143	0.300469	0.735577	0.456433	1.6868	0.163927	0.152772	0.449624	0.270501	1.93451	0.307901	0.29802	1.79581	0.553937	0.266826	0.31875	0.230663	1.07524	0.376577	0.545353	0.466633	1.9039	1.56199
cgd6_1080-m2	18.6207	2.01781	2.90687	2.19308	2.79893	1.91956	4.91502	0.00406794	2.6394	3.22772	1.6728	-0.15311	-0.170257	-0.265717	0.00891209	-0.161505	-0.210572	1.15707	-0.0891779	-0.183978	2.15968	-0.199397	3.98142	3.51775	3.02914	2.29804	-0.228569	-0.206919	-0.060276	-0.208827	4.03342	-0.188733	3.19598	2.64882	0.641906	3.32064	0.787888	-0.101598	0.541455	0.320292	0.966781	-0.252277	-0.304232	1.55205	1.93829	0.419026	-0.162874	-0.112315	3.43875
cgd2_3090	17.931	2.62228	0.377858	0.494801	0.647072	0.234757	0.481162	0.250177	-0.160112	0.613513	1.41984	0.569321	0.407353	-0.0080068	1.65375	0.265318	3.76509	1.46863	-0.181875	0.62187	1.23802	0.25172	3.12983	0.722525	0.431351	-0.0366852	1.20439	0.368258	0.16362	0.665213	1.34077	0.70185	0.122232	0.988452	0.473521	0.284312	0.0436088	0.256301	0.876464	1.67983	0.229871	-0.123318	0.448107	0.663658	0.584964	3.19607	0.046177	0.946131	0.0748794
cgd1_3780	17.0115	1.24003	0.471903	0.348834	0.565123	2.68843	0.262435	0.363056	0.470056	0.921948	0.256757	0.288077	0.692449	0.587527	0.488144	1.48089	0.452889	0.562563	0.263382	0.603669	0.523068	0.203529	0.588219	1.01729	0.722905	0.282782	0.530871	0.151512	1.39451	1.43659	2.05587	0.396708	0.360864	0.497639	0.546572	0.662612	0.28376	0.447623	0.48274	2.82685	0.249439	0.953571	0.360387	1.00591	0.626287	0.664782	0.418365	0.389088	0.331426
cgd5_1490_s1	16.7816	0.431928	2.86936	0.813665	1.3543	0.754392	2.25013	0.144391	0.350245	0.554797	1.35525	-0.118539	-0.0632673	-0.0422477	0.190699	-0.11364	-0.246808	0.307872	-0.13638	0.338694	2.37188	-0.102046	2.11559	2.46726	1.72466	0.350141	-0.0404854	-0.0791595	-0.300327	0.00206017	3.78735	-0.286086	0.675604	2.59134	-0.005351	1.96046	0.369127	-0.113269	0.486581	-0.0203494	0.0579045	0.305964	-0.173868	0.909027	1.18126	1.13687	-0.0297718	0.71005	0.0326511
cgd5_1540	16.5517	0.426907	-0.0326892	0.224802	0.0741046	0.329676	0.525702	0.216521	0.774522	0.25361	0.293831	0.704187	0.329096	0.214509	0.668924	0.213823	0.23924	0.132849	0.339943	0.576478	0.311094	0.275731	0.7984	0.251552	0.726409	0.00869058	0.247685	0.0863766	0.322404	0.287345	1.03013	0.201968	0.117652	0.29545	0.610978	0.433788	0.0522091	0.246695	0.494836	0.315366	0.0864737	0.322141	0.0510956	0.334896	0.707197	0.814895	0.861094	1.18075	0.155799
cgd7_1280	16.5517	0.0149677	0.572031	0.316667	0.939645	0.842152	0.206498	0.0497538	2.93521	0.259082	-0.123903	0.351516	0.194407	0.498284	1.4039	0.216733	0.140073	0.256869	0.301665	0.268391	0.865237	-0.0552501	0.443597	0.71489	0.489901	0.287253	0.781246	0.0928398	1.27311	0.083786	0.588154	1.15736	0.142664	0.0592737	0.611445	0.333956	-0.025595	0.130541	0.119273	0.3511	0.444928	0.80175	5.28106	0.394184	1.76675	0.314039	0.204439	0.095088	0.553353
cgd1_650-m2	16.5517	0.343838	0.492881	1.93311	0.757492	0.30229	4.45325	0.434113	3.3074	0.77034	0.476429	0.556184	0.495187	0.880239	1.77653	0.362327	0.553078	1.70508	0.593255	1.13211	0.891424	0.63847	0.441157	2.74658	0.391445	0.362481	0.695356	0.279901	0.962628	0.564941	0.208543	1.13711	0.455547	0.261645	0.34617	0.935387	0.986047	0.422694	0.935937	0.679831	0.592973	1.13754	0.672938	1.65015	0.83984	0.427365	0.314028	1.40502	1.39281
cgd8_2530_s1	16.5517	0.731582	-0.161254	0.061682	0.214094	1.73241	0.174589	0.338877	-0.202045	0.194688	-0.0535738	1.58601	0.0358792	0.0399371	0.125977	-0.0781791	2.20981	1.5081	0.0214602	0.701216	0.0268813	0.07623	1.49225	0.876284	0.569765	0.0532078	0.684415	0.000786437	0.983602	2.97797	1.48133	0.224392	0.209829	0.365179	0.295684	1.956	0.137863	0.0268364	1.41815	0.646393	0.0095415	-0.176555	0.0925706	1.08712	0.116445	0.177692	-0.157308	1.96877	2.10691
cgd2_390	15.8621	1.61833	0.209461	0.555403	0.286019	1.10353	0.777203	0.754317	1.69043	0.460575	2.29145	0.324967	0.517148	2.2545	1.46861	0.375712	0.300985	0.770894	0.529876	0.493629	1.1647	0.556077	1.03424	1.6276	0.460397	0.490128	1.96491	0.0683112	1.52225	3.03082	0.329048	0.49934	0.800875	0.407517	0.424983	2.23088	0.352975	2.95251	0.884455	0.941401	0.581549	0.563757	0.726353	0.862918	-0.0535314	0.0707224	0.480387	1.13907	0.469731
cgd8_3520	15.6322	1.26515	1.89116	0.930356	0.419042	1.09194	2.34478	0.611769	1.01499	0.894743	1.69484	0.141741	0.319802	-0.126594	0.665185	0.921821	0.270949	0.537406	0.160378	0.0305101	1.91235	-0.0864952	3.45549	2.96065	2.00986	-0.009563	0.375632	-0.110426	0.228052	0.214444	3.06774	-0.0189671	2.72264	1.87887	0.199669	1.33839	0.257349	0.347582	1.64006	1.14909	0.121787	-0.0846419	-0.0210862	2.54081	0.652527	2.16546	0.188498	0.219767	0.420581
cgd8_2530	15.4023	0.842824	0.13932	-0.00262801	0.631626	1.84453	0.500891	0.346677	-0.221879	0.0696759	0.0465867	1.46927	0.245958	0.166531	-0.017888	0.0958884	2.18997	1.4538	-0.145549	0.806068	0.00145874	0.117664	2.02693	0.711943	0.86717	0.041082	1.0619	0.0429769	1.33539	2.85978	1.89075	0.514681	0.201197	0.185418	0.369249	2.2586	0.251138	0.156693	1.89674	0.701857	0.144957	0.181756	0.172489	1.56261	0.0593978	-0.0555692	0.184119	1.84992	1.54767
cgd7_1290	15.4023	3.18586	2.41834	1.37756	0.0138935	0.792467	3.81506	0.0609527	0.952831	1.65613	0.768865	0.0711142	0.217012	-0.0325897	0.137268	-0.0228305	0.137116	0.06706	0.0482452	1.32939	1.42695	0.284822	4.48128	0.93543	2.9029	0.185068	0.101804	-0.0536462	0.249777	0.231932	2.10521	0.285523	1.28375	1.38536	0.0180618	3.12807	0.6386	0.270841	2.68677	1.03338	0.0673856	-0.0267064	-0.190519	0.982145	2.10386	0.798916	-0.161016	0.210358	0.618375
cgd5_1530	15.1724	0.0109472	0.506057	0.0337381	-0.123669	0.985224	0.0138111	-0.0694289	0.0667561	0.403041	0.0662003	-0.113991	0.413657	-0.0487225	-0.0360353	0.0758572	1.00224	0.00755902	0.0353206	0.534142	-0.285912	-0.245916	0.0901227	-0.0498207	-0.305138	-0.14214	1.01005	-0.0831089	0.626075	0.10387	-0.112069	0.170275	1.37004	0.157294	0.156205	0.0794145	-0.221584	1.19505	1.10553	0.57727	-0.149766	0.137857	4.97284	0.429764	0.0529176	0.161358	0.0283757	0.0205492	-0.202655
cgd1_650_s2-m1	15.1724	0.618986	1.53886	2.07077	0.930947	0.584208	0.640089	-0.0530379	-0.177436	0.383446	1.19523	0.346163	0.228184	0.70921	1.37003	0.261179	0.628714	1.58656	-0.00249577	1.41025	0.698352	0.33941	0.254778	0.365217	2.64111	0.252008	0.284034	0.204485	2.52873	1.3397	0.038618	0.743766	0.197946	0.484117	0.224888	0.310701	0.940449	0.560075	1.64983	0.455521	0.463717	1.49807	1.16712	0.532751	0.805558	-0.207757	-0.041688	1.82223	0.00379628
Chro.70345	14.9425	-0.0178568	0.105095	0.136617	0.0990009	0.0681208	0.146192	0.143601	0.19645	-0.0985715	0.0617406	-0.176626	0.0295077	0.0523658	0.490259	0.0633613	-0.0511482	0.292028	0.00663787	0.173831	0.115725	0.0304216	0.171564	0.0750152	0.337478	-0.167611	0.148048	0.105863	0.00543829	0.10482	0.96212	0.0229017	0.0362686	-0.0736935	0.0847601	-0.0231107	0.0174959	-0.0310238	0.134559	0.00714605	0.15596	0.0577512	-0.00800639	0.131149	0.429563	0.367952	0.349652	0.358033	0.131196
cgd4_3470	14.4828	2.08755	0.659602	0.390924	0.286506	0.730775	0.598553	0.155142	0.331316	0.271487	1.31612	0.143167	0.223407	0.18471	0.217754	0.202299	0.240274	0.317141	0.0235069	0.598993	0.21709	0.231357	0.499308	1.13727	2.09013	0.202689	0.138917	0.134607	0.360421	0.378885	1.15253	0.945552	0.260566	0.719154	0.130396	2.09206	0.459724	0.233445	1.11562	0.518126	0.248606	0.364961	0.0279986	0.382202	0.518163	0.652386	0.208038	0.453467	0.232918
Chro.30470	14.2529	0.560129	0.402728	0.219013	0.619884	0.719761	0.495451	0.543149	0.286249	1.17311	0.716809	0.421318	0.179685	0.548673	0.494831	0.541462	0.826613	0.242398	0.452385	-0.110846	-0.161271	0.746975	0.0371476	0.158785	2.17965	0.300583	0.0604903	0.19456	0.31368	0.817763	0.619058	0.373593	1.30883	0.356873	0.389519	0.743994	0.154933	3.26484	0.840578	0.419827	0.534471	0.780751	0.0598179	0.0777611	0.387605	0.772507	1.94414	2.85485	0.108878
cgd7_4810-m2	14.2529	-0.0168304	-0.381198	0.521832	1.69198	-0.0973305	-0.183379	0.294735	-0.430359	-0.337533	-0.044831	0.193563	-0.445285	-0.610714	-0.469451	-0.517045	1.4189	-0.743334	-0.621807	-0.274816	-0.680232	-0.895968	-0.441188	0.379156	-0.234181	1.09231	-0.0482861	-0.347101	1.93201	-0.266591	-0.314549	0.62618	0.422506	-0.587966	-0.458805	-0.0316592	-0.566369	-0.563453	-0.454662	-0.412991	-0.330534	-0.753167	0.296104	0.392607	-0.406081	-0.486185	-0.298241	-0.467714	-0.41923
cgd3_720_nt1-17544_s8_US	14.023	-0.0761802	-0.242528	-0.236718	-0.524751	0.114663	1.25041	-0.114701	-0.126076	-0.223923	-0.151469	-0.148452	-0.272265	-0.314887	-0.210533	-0.10464	-0.245842	-0.330885	-0.251934	0.459903	-0.0681002	-0.175995	-0.26632	-0.414823	-0.379766	-0.14545	-0.219733	-0.554822	-0.0659576	0.215324	-0.0352043	-0.383359	0.307571	-0.267943	-0.347628	0.190897	-0.422894	-0.32012	-0.111566	-0.369382	-0.458028	1.41398	-0.515652	0.0249406	-0.137502	1.16386	0.0982997	-0.449546	-0.750272
cgd6_2310-m1	14.023	1.01697	0.569634	0.807569	0.185387	1.60919	2.68119	0.0429924	0.972513	1.15571	-0.0739774	0.0398268	-0.212247	-0.154254	0.761722	-0.161505	0.320016	0.391623	0.346825	0.544656	0.11087	0.0847859	4.71284	1.49924	2.44807	0.217053	0.140061	-0.00669582	0.0428733	0.0560738	3.3689	0.34549	0.542689	0.0104634	0.103453	1.92158	0.671302	0.0920965	1.40944	0.671022	0.23829	0.559693	-0.0791772	0.549425	0.5684	0.564923	0.443006	0.0340851	-0.0636233
Chro.80604	13.7931	0.784551	1.19254	0.516991	0.479517	0.677996	0.852217	0.76822	0.812849	0.366119	0.303071	0.432241	0.554715	0.69219	1.55028	0.617509	0.39527	0.771178	0.28094	0.941243	0.638139	0.244878	0.523728	0.500718	0.723782	0.496899	0.452884	0.634916	0.603754	0.772772	2.27796	0.287586	1.16531	0.504235	0.736898	0.654819	0.841795	0.46255	0.829795	0.656165	0.835512	0.299385	0.849076	0.691773	0.592728	1.0749	1.51508	0.492802	1.08097
Chro.60607_s1	13.3333	0.298378	2.52469	0.115477	0.243497	0.196728	0.773886	0.168665	0.0595443	0.236202	0.29288	0.151217	0.127796	0.458991	1.25264	0.392005	0.0568507	0.441277	0.0910301	2.32504	2.11862	0.404109	0.806573	0.123435	0.489214	0.214239	0.07173	0.172761	0.227388	0.371804	0.471327	0.330564	0.0417184	0.36207	0.0961384	0.2367	0.0550645	0.235491	0.287953	0.116423	0.273668	0.416097	0.218472	0.484081	0.502396	0.276615	2.12729	0.408705	-0.001752
cgd2_2100_e1	13.3333	1.47343	0.239237	0.225925	0.156096	0.367404	0.689813	1.80898	0.832214	0.451193	-0.142436	0.114388	0.351527	0.214017	0.210931	0.132238	0.0908708	0.410706	0.300315	0.334372	1.27067	-0.0260719	-0.185676	0.529573	0.262231	0.151623	2.01266	-0.139784	0.14266	0.486613	2.31251	0.0450155	0.14941	-0.133143	0.258637	0.740986	0.311189	0.151284	0.150704	0.601917	0.0626528	0.195378	0.16827	0.527834	0.429896	0.848774	0.8278	0.252462	0.25488
cgd6_3920	13.3333	0.297828	1.52484	1.99502	0.628363	0.747255	0.699309	0.0850143	0.280903	0.427394	0.382775	0.564719	0.738936	-0.0410736	-0.0992897	0.388215	0.518272	0.815775	1.17057	0.260212	0.1846	-0.0754661	2.04263	0.00450354	0.855217	0.185308	3.12111	-0.11659	0.348266	0.197187	0.809224	-0.0377814	0.643306	0.438843	0.174001	0.368151	0.382829	0.00180764	1.62619	0.435611	0.055048	-0.00105778	0.373773	0.216895	3.60467	0.054278	0.00456969	0.949111	0.142889
cgd6_1170_e2	13.1034	0.390233	0.636177	0.0982349	0.445458	1.75737	1.68795	0.647123	0.853978	0.440698	0.334374	0.792521	0.439977	0.30038	2.67063	0.141274	0.810695	0.405136	0.217991	0.62612	0.614895	0.585908	0.997013	1.6988	0.749266	0.617016	0.615593	0.473051	0.473289	0.308103	2.00521	0.963294	0.819326	0.365179	1.19858	1.64859	1.10414	1.66078	0.449356	0.266655	0.872399	1.20444	0.204681	0.68737	0.755354	1.02592	0.536421	0.690951	1.57735
Chro.60448	13.1034	0.47172	3.35652	0.351777	0.36863	0.331833	1.21947	0.0872069	0.565019	0.228552	0.0575471	0.445396	0.41645	-0.123173	-0.0730295	0.0201255	0.592472	0.399544	0.36534	1.05751	0.822324	-0.0223295	1.6436	-0.0859533	1.21063	0.213299	0.690417	-0.0130269	0.588335	0.327754	1.36021	0.126009	0.924679	0.155499	0.200289	0.241438	0.140218	0.094917	1.09193	0.0863805	-0.0527717	0.0369238	0.102253	0.201024	3.49954	0.968509	0.11373	0.653073	-0.329837
cgd8_2680	12.8736	0.0229753	0.96619	0.215948	-0.0152288	0.819061	0.582133	0.184879	1.59978	0.193259	0.254316	0.135071	0.13035	0.228693	2.76362	0.187196	0.079363	0.141882	0.0296295	2.23005	1.1079	-0.0192182	0.00810018	0.0624205	0.671423	-0.035289	0.0848654	0.00627496	0.0822998	0.0775124	2.54708	0.0866731	0.595111	0.104317	0.221225	0.301656	2.05373	0.137671	2.39585	0.378513	0.891384	0.0382988	0.540623	0.115121	0.25312	0.106031	0.488695	0.355339	0.413139
cgd3_4190_s1	12.8736	0.509732	-0.0866413	0.279446	0.178579	0.38709	0.184618	1.01908	0.0222598	1.16101	0.505249	0.169052	0.0285952	0.531414	0.420257	0.579455	0.343616	0.463854	0.191294	0.124621	-0.177017	0.329315	-0.440738	0.318703	1.68169	0.0610613	0.482362	0.417345	0.179485	0.605085	-0.00609365	0.511155	1.72763	0.130135	0.349529	0.260236	0.498787	3.43499	0.712114	0.671664	0.625215	0.510759	0.210661	0.449182	0.543038	0.0585026	1.42054	1.69202	0.0491263
cgd5_3210_s2	12.6437	0.4795	0.127333	0.481295	0.706163	0.578771	0.76487	0.45803	0.85814	0.596458	0.227441	0.341617	0.528166	0.515942	0.542827	0.643816	1.26131	0.990098	0.483347	0.791953	0.311799	0.360584	0.38387	0.978905	0.368456	0.524238	0.509775	0.205508	1.04814	0.632667	0.729124	0.252116	0.350654	0.350089	0.646921	1.08364	0.475263	0.377542	0.581708	0.578469	0.987737	0.817852	0.508215	0.524547	0.784852	0.484714	0.395823	0.410436	0.537133
cgd7_4880	12.6437	0.306602	0.044502	0.783255	0.141629	3.31803	0.109813	0.136472	-0.120853	1.0117	0.402748	0.251099	-0.0720493	0.0189815	-0.191198	0.083003	0.175454	0.7905	0.349764	-0.075912	-0.197613	0.118229	3.55317	1.67529	1.37219	0.376815	0.0797051	-0.11723	-0.262558	0.386323	1.51823	0.101599	1.28936	0.474791	0.507755	1.34962	0.375423	0.0607013	1.14994	0.443909	0.0186932	1.23818	0.302768	0.248122	-0.0704107	0.0531237	-0.223628	0.0374494	0.227188
Chro.30470_s1	12.1839	0.539344	-0.195661	0.530039	0.37001	0.433152	-0.00416873	1.17872	0.141312	0.988003	0.424838	0.220819	0.226593	0.637145	0.0148006	0.891188	0.399904	0.588498	0.314091	-0.156954	-0.208359	0.332607	-0.28842	0.351142	2.00494	0.416332	0.452577	0.4898	0.222736	0.541991	0.305317	0.48593	1.70681	0.248796	0.49188	0.578986	0.408174	3.49131	0.800694	0.822189	1.15314	0.998766	0.260155	0.619853	0.012523	0.190347	1.77734	2.13332	0.249237
Chro.30111	12.1839	1.29563	0.659255	1.06778	-0.178752	0.355038	3.23832	-0.0602998	0.563861	1.38352	0.188341	0.261636	0.148524	-0.168927	0.544524	-0.0409088	-0.0112325	-0.271912	0.486318	0.283267	1.71693	-0.0984299	3.96091	3.92656	4.15261	-0.0942525	0.0629062	-0.00235926	0.123533	-0.0195036	3.20081	-0.113323	1.17195	0.361551	-0.106446	2.08865	0.726525	-0.115875	2.87083	0.0258596	-0.321844	-0.0364434	-0.169978	1.87313	0.759075	0.664782	0.0669356	0.0761298	0.194874
Chro.70472_s2	11.954	0.207613	0.031697	-0.0566133	-0.0406674	0.133151	0.36301	0.138852	0.0641378	0.131952	0.343358	-0.0248601	-0.105717	0.275387	0.129147	0.0497968	-0.126881	-0.127271	-0.174348	0.180588	0.470134	0.0765208	-0.0858886	-0.082879	-0.0292441	-0.120068	0.0167131	0.0656851	0.110639	0.282738	0.27904	0.124087	-0.196271	-0.0789659	-0.060762	0.0150195	-0.130365	-0.0175577	0.0309306	0.0745263	0.0534586	0.137537	-0.0984562	0.150471	0.452721	0.488419	0.42642	0.437852	-0.284286
cgd3_820	11.7241	0.589633	0.310985	1.14572	0.469683	0.66486	1.95867	0.312413	0.466838	1.07995	0.842694	0.35644	0.605778	0.515343	0.577059	0.390187	0.417681	0.733709	1.83034	0.74681	1.87123	0.284948	3.65322	3.54163	2.92549	0.367767	1.08169	0.566108	0.464307	0.817473	1.12089	0.299218	1.15613	0.642208	0.681767	1.21831	0.878528	0.579136	3.06709	1.22316	0.294002	0.699654	0.411257	1.01355	0.304941	0.108626	0.888713	0.127545	0.652238
cgd4_3530	11.4943	0.86601	1.64049	0.449096	0.764329	1.09303	0.676915	0.610626	0.655637	0.320233	0.789408	0.618313	0.932836	0.968868	1.84533	1.62848	0.683455	0.802359	0.313422	1.07678	0.944234	0.455894	1.22997	0.949679	0.729031	0.557745	0.748102	0.296635	1.59401	1.35873	1.21117	0.62808	1.35698	0.916449	0.880646	0.578237	0.767577	1.87759	2.08821	0.515444	0.712803	0.611647	0.875901	0.843263	2.52988	1.14321	0.327325	1.41108	1
Chro.70497	11.4943	0.566078	0.952101	-0.0937596	0.352901	0.451967	0.700132	0.0662419	0.78211	0.871711	0.641296	0.25242	0.778555	0.196206	5.00385	0.0261868	0.513149	0.0535811	0.265113	0.707246	1.03345	0.382158	0.365459	0.0679635	0.877712	0.327095	0.115833	0.12743	0.187012	1.21752	1.15839	0.471791	0.0627187	1.0928	0.212641	0.650551	0.124673	0.732991	0.880772	0.150469	-0.0149284	0.522105	-0.044933	0.449182	0.691708	0.811941	0.613338	1.22223	0.767616
cgd5_1490_s3	11.4943	0.285122	1.17275	0.998217	0.848723	0.433726	1.67973	0.473618	1.04882	0.178536	0.236125	0.0285597	0.275874	0.252827	0.231726	0.340524	0.0403266	0.809981	0.0863384	0.297102	0.743312	0.132847	2.25241	1.77317	2.20572	0.128389	0.434034	0.184567	0.282082	0.178369	3.44689	0.36938	1.40382	0.140455	0.317292	0.817544	0.272456	0.0161629	0.20104	0.293201	0.202883	0.376965	0.282683	0.973733	1.0065	0.366713	0.34443	0.412165	0.258549
cgd3_4180_s2-m2	11.4943	1.47001	0.283343	0.395208	1.43758	1.58705	0.307403	0.018788	1.00393	0.4132	1.06174	0.358077	0.192778	3.26391	0.155595	-0.00776982	0.032391	0.403854	0.0839868	0.207306	-0.091845	1.20659	-0.0566297	0.437177	0.35116	0.24191	0.0104686	-0.0341993	0.0896194	0.512244	1.26101	0.597926	0.193601	0.22275	0.233703	0.246632	0.097231	0.0209165	0.310941	0.057421	-0.075894	0.755894	-0.179723	0.523107	0.297286	0.358015	0.745998	0.152582	-0.182617
cgd6_820-m1	11.4943	0.394611	0.204715	0.258746	0.349641	0.00928869	-0.0425342	0.238635	0.427909	0.258399	-0.0218715	0.309816	0.0976582	0.183204	0.416926	0.267135	0.417072	0.782563	0.658978	1.83251	-0.18595	-0.0730445	0.0107352	0.499351	0.552761	0.222433	0.0328235	0.146195	0.0925369	0.276431	0.866151	0.119849	0.390591	0.809425	0.181561	0.0899606	0.496425	0.31457	0.04114	0.270477	0.23829	0.151581	0.129339	0.210516	0.337298	0.389453	0.515081	0.30505	0.356749
cgd8_3610_e3	11.2644	0.218695	1.12533	0.63268	0.0995555	1.3719	0.480684	0.221021	0.439824	0.0813059	0.148415	-0.0654411	0.381855	-0.0596779	0.194163	0.149716	-0.0647027	0.288461	0.0808454	0.156308	1.49332	0.269766	0.543198	2.61251	0.758422	0.120143	0.0162976	0.127969	0.0571315	0.271366	1.77279	0.554051	0.177188	0.189516	0.170839	0.0221957	0.0777066	0.0356711	0.0225994	0.681746	0.0985465	0.825438	0.0606458	0.162153	0.0581041	0.535192	3.24117	0.174138	0.0952653
cgd1_660-m1	11.2644	0.0219768	0.113474	0.411658	0.2445	1.00775	0.115375	0.261871	0.578613	0.0818849	0.0921259	0.0316413	0.27318	0.337415	0.232568	0.321252	0.0212073	0.317821	0.255393	0.231679	0.0411289	0.100604	-0.0144943	0.171142	0.2206	0.10224	0.303233	0.0615486	0.299862	-0.037723	0.116086	0.0921901	2.17333	-0.105262	0.20586	0.229564	0.217442	0.189786	0.1857	0.340028	0.183832	-0.0418814	0.18089	0.275514	0.404671	0.111217	0.492241	0.430193	0.192574
CmeUKMEL1_05715	11.2644	0.943817	1.09256	0.493736	0.683963	1.20044	0.780513	1.28474	0.766089	1.26411	1.01161	0.175103	-0.180245	0.221618	0.0157797	0.957455	0.207523	1.09931	0.202177	-0.114386	0.30473	0.241898	1.73069	0.994513	0.547489	0.429739	0.470279	0.118045	0.350096	0.775159	0.300382	0.408127	1.44141	1.81398	0.215712	1.29347	0.555088	0.288196	0.979919	0.943264	0.134772	0.278011	0.916256	0.932161	0.312195	-0.293261	0.0889619	-0.512928	0.366755
Chro.20398	11.0345	0.391522	0.294553	0.0915614	0.190081	0.494935	0.554876	0.112723	0.278082	0.187711	0.454909	0.250217	0.0281387	0.2768	0.444092	0.19468	0.339763	0.543737	0.087904	0.349443	0.16131	0.160001	0.449436	0.244498	0.315158	0.104775	0.341214	0.19936	0.203298	0.480774	0.49435	0.0619838	0.218945	0.0977899	0.324993	0.390506	0.4959	0.143676	0.499246	0.110275	-0.0276571	0.465993	0.0660159	0.345647	0.63528	0.733407	0.62953	0.475957	-0.0895074
cgd4_3550	11.0345	0.513526	0.0587732	0.727935	0.197871	0.43143	0.954366	0.0893961	0.617751	1.24966	1.05699	0.205437	0.192778	0.0310332	0.0855164	0.191552	0.247147	0.517569	0.0514583	-0.0897841	0.0885444	-0.0925319	2.39046	0.045975	1.51206	0.162615	0.102587	-0.0839418	0.035312	0.366667	2.22668	-0.00627837	2.15808	0.697526	0.26072	1.98948	0.183593	0.158851	1.11118	0.375559	0.100395	-0.112598	0.115063	0.674636	0.49795	-0.111422	-0.0154333	0.0734011	0.223438
cgd7_3670	10.8046	0.579036	0.396706	0.636666	0.838959	0.762636	0.679838	0.447615	0.705213	2.14757	0.394792	0.57426	0.539421	0.429438	0.617608	0.487781	0.94463	0.902849	0.508992	0.807316	0.360787	0.281546	0.91587	0.496157	0.606039	0.46371	0.612298	0.195075	0.657937	0.796471	1.20666	0.894366	0.424362	0.497166	0.97303	0.635151	0.365681	0.524533	0.882461	0.836871	0.404106	0.220124	0.384063	0.34145	0.902934	0.634489	0.588152	3.6485	0.511943
cgd6_3630-m1	10.8046	0.426656	0.243639	0.160643	0.941348	0.247214	0.181087	0.314988	0.215748	0.0522502	0.125628	2.40972	0.148944	0.16246	1.11208	0.241146	0.200458	0.787976	0.291849	0.347728	0.228092	0.101175	0.37827	0.514992	1.53522	0.611679	0.194326	0.257884	0.276961	0.482601	0.376711	1.31312	1.99629	0.333516	0.43556	0.318345	0.55534	0.191896	0.777115	0.740646	1.76908	0.903336	0.264832	0.396883	0.619287	0.388233	0.562518	0.494435	0.202259
cgd6_4000	10.8046	0.0173078	0.655782	0.292215	0.140282	0.113948	-0.0947341	0.253598	0.202118	0.210131	-0.0900144	-0.106632	0.136293	0.304081	0.790611	0.176159	-0.0809658	0.721196	-0.0568154	0.38874	-0.0850208	0.164933	-0.029982	0.129633	-0.0727307	-0.0803636	0.168384	-0.0528307	0.0443808	0.032816	-0.0360957	0.199779	0.135885	-0.139004	0.210795	0.0993866	0.146925	0.150199	-0.170842	0.296537	0.1783	0.403882	0.0933799	1.73472	0.193095	-0.0407044	0.502242	-0.04554	0.0542012
cgd8_3040	10.8046	-0.171953	-0.477069	0.286076	-0.471886	0.304802	-0.447856	-0.280772	0.313788	-0.137134	0.0811506	-0.119678	0.156064	-0.475706	-0.608874	-0.235833	-0.0770974	-0.223154	-0.296173	-0.433069	-0.784919	-0.355436	-0.615622	-0.492921	-0.560087	-0.289475	-0.397632	-0.663292	0.612927	-0.110236	0.322109	-0.333903	-0.089152	-0.345032	-0.142568	-0.157606	-0.35499	-0.214387	1.08541	0.408501	-0.437321	0.0699031	-0.211855	-0.368832	-0.0624153	-0.799191	-0.302331	-0.0568553	-0.188932
Chro.60607	10.5747	0.53655	2.60099	0.0503158	0.103431	0.575136	0.843493	0.0336436	0.317091	0.412279	0.548523	0.285067	0.0928644	0.579916	1.18853	0.455543	0.486677	0.66881	0.169279	2.18227	1.02974	0.332607	0.703662	0.173429	0.610154	0.379748	0.0629062	0.205338	0.221403	0.846429	0.492497	0.33123	0.108448	0.311925	0.135919	0.571479	0.230131	0.353719	0.625644	0.0248543	0.2003	0.479721	0.204681	0.510492	0.613721	1.5837	1.98142	0.361169	-0.130505
cgd4_4270	10.5747	0.123841	0.432462	0.535743	0.253996	0.44259	2.27402	0.334269	0.495786	0.021189	0.0448931	-0.0458197	0.106333	0.937198	0.885257	0.140913	0.16678	-0.168889	-0.00875658	0.654134	0.560345	-0.124604	0.808278	0.357191	0.348889	-0.0238909	0.330894	0.0454543	0.324267	0.10197	1.04285	-0.1873	0.0386933	0.232998	0.0548868	0.661198	0.0211511	0.0149721	0.496441	0.229829	-0.0888236	-0.111454	0.407682	0.432836	0.373806	0.281881	0.151598	0.0988499	0.118062
cgd1_650_s1-m2	10.5747	0.0883492	-0.0515851	1.34397	-0.0415843	-0.0763469	3.29064	-0.159489	1.60069	0.239839	0.631737	0.116325	-0.0196693	0.00540841	1.36869	-0.169081	0.0731877	0.693294	0.0894678	0.102425	0.131791	0.00726531	-0.227762	2.35278	2.10848	0.0920549	-0.0417825	-0.263584	-0.127429	-0.063623	0.319323	0.517613	0.117078	-0.133143	-0.11916	0.483028	0.451621	0.000604888	0.0903337	0.101003	0.00428578	-0.0749469	-0.332758	0.508829	0.262511	0.195239	-0.206281	0.693796	1.11132
cgd1_800	10.5747	-0.201193	-0.514143	-0.379712	-0.44981	-0.215608	-0.424353	-0.342511	-0.203622	-0.212992	-0.437205	-0.420817	1.00327	-0.484856	0.595185	-0.499804	-0.309973	-0.617922	-0.56966	-0.217217	-0.362236	-0.506044	-0.417526	-0.55121	-0.446581	-0.308238	-0.554194	-0.617352	-0.0765687	-0.172714	-0.29308	0.27378	-0.309671	-0.213971	-0.192998	-0.302488	-0.539199	1.39206	-0.398765	0.0458211	-0.499422	-0.206368	-0.361306	-0.530375	0.0231703	-0.288375	0.326001	0.534669	-0.55174
cgd5_3420_s4	10.3448	0.210537	0.160306	0.183945	-0.0425017	0.55787	2.92651	0.114336	0.538148	0.246052	0.140771	0.25462	0.247528	0.0251601	0.843681	0.318068	0.231289	0.0449163	0.142033	0.744206	0.235545	0.151466	0.614226	0.143991	0.404627	0.0463666	0.212574	-0.0841501	0.111358	1.68265	2.14665	0.0393148	0.189788	0.138034	0.174316	0.199688	0.0653682	0.472561	0.398967	0.967144	0.328318	0.0066892	0.301017	0.223752	0.786415	0.236501	0.348349	0.281599	0.171971
cgd7_5450	10.3448	0.259934	0.230158	-0.0251632	0.540011	-0.208876	0.0263306	0.559428	-0.282238	0.0362057	-0.246089	-0.168352	-0.0700931	-0.120691	0.105889	-0.192957	-0.0779561	0.312563	-0.263366	0.952003	-0.034843	-0.218003	-0.455665	0.0679635	-0.0712091	0.473747	-0.04135	0.00274902	-0.140215	0.0943412	0.347619	1.56288	0.123374	-0.251975	0.19345	0.106676	-0.0739066	0.00660862	0.130429	0.0718517	0.0413216	-0.134119	-0.309036	-0.0229565	1.31111	1.12886	0.0533965	-0.168054	-0.243931
cgd8_5300	10.1149	1.70321	0.538478	0.624187	0.340052	0.870823	0.827204	1.6272	0.53626	0.69576	0.918489	0.57602	0.237691	0.742658	1.57374	0.406468	0.519125	1.66995	0.317098	0.419261	0.351213	0.344008	0.168322	1.5429	0.512063	1.44422	0.838299	0.178676	0.824685	1.08041	1.30567	0.599864	0.561781	1.79768	0.709269	0.931874	0.459993	0.395041	0.718318	0.999362	0.0920583	0.318184	0.63814	0.636127	0.584964	0.838537	0.0218477	0.473889	1.12973
cgd2_940_s1	10.1149	0.792185	-0.290633	0.635822	-0.322522	0.70058	0.1899	-0.0609066	-0.553626	0.448801	-0.00189493	0.10076	0.0322418	0.175649	-0.21857	-0.047054	0.359879	-0.0708252	0.471702	-0.25319	-0.653369	0.228349	-1.13165	0.0147445	-0.272133	0.353555	-0.0456811	-0.134813	-0.111394	0.649357	-0.23666	-0.0713086	-0.28976	0.108034	-0.0240689	0.500525	-0.00909826	0.281774	0.329972	0.0964643	-0.241217	0.845997	-0.391561	-0.132534	0.149217	-0.448094	-0.244134	1.07258	-0.399823
cgd4_2490	9.65517	0.0905734	-0.071595	-0.0786276	0.113076	0.0461513	0.267995	-0.00145462	0.343783	0.0377983	0.0794971	-0.064344	0.107198	-0.0454815	0.280607	-0.0540504	-0.140721	0.0919416	-0.0654907	0.127122	0.244192	0.0942973	-0.11827	0.0917397	0.353428	0.000273595	0.0673249	0.10951	0.0998049	-0.0992602	0.485682	0.0914033	0.0945312	-0.0165973	0.104448	0.106156	0.0364025	0.152367	-0.140276	0.0398616	-0.157845	-0.15361	-0.155003	0.0310347	0.329455	0.271993	0.365207	1.24229	-0.133707
Chro.70146	9.42529	0.824424	-0.182235	-0.161789	-0.201456	0.0886682	0.579006	-0.219534	0.363084	0.21489	-0.0168514	0.176959	0.0770635	-0.165085	0.732242	0.971608	0.0716397	-0.273083	-0.0628826	0.394148	0.500561	-0.118266	0.689342	-0.0938397	1.6265	0.0124758	-0.062259	0.0187423	-0.0226975	0.108611	1.00174	-0.149605	-0.0596748	0.027899	-0.11916	0.132921	-0.148318	0.2097	0.0035351	-0.0174985	-0.310339	-0.250177	-0.405215	-0.195514	0.164526	0.452098	0.645543	0.225186	-0.0179341
cgd1_990	7.35632	0.185487	0.183164	-0.175704	0.0527857	-0.0448334	0.410534	-0.100595	0.170819	0.115832	0.0448931	0.0357399	-0.038193	-0.100677	0.207078	-0.125946	-0.101338	0.116737	0.166689	0.18923	-0.0238266	-0.00591568	-0.0528417	0.0756268	0.0938639	0.000818111	-0.0456811	-0.151522	-0.0179699	0.191389	0.276888	-0.102479	-0.145841	-0.0132289	0.0376336	-0.0191386	-0.103451	-0.121103	0.119533	-0.113026	-0.0479866	0.195378	-0.222895	0.0791622	0.407383	0.31949	0.381871	0.204384	-0.411436
cgd1_430_e3	5.97701	-0.0409736	-0.30207	-0.114321	-0.0597355	-0.0432358	0.341815	-0.0509267	0.137581	-0.236381	-0.0974766	-0.336289	-0.148421	-0.0407803	0.299625	-0.157511	-0.276072	0.00574999	-0.0568154	0.0736731	-0.169778	0.0359661	-0.390329	-0.0411758	0.244419	-0.165776	0.0245843	0.0226163	-0.109716	-0.077557	0.313737	0.168784	-0.15759	-0.191336	0.00285122	-0.00841224	-0.14013	-0.0990167	-0.0954564	-0.0745378	-0.102224	0.366603	-0.311177	0.0316137	0.137831	0.100454	0.161283	0.00344868	-0.328736
Chro.80209	5.51724	0.88444	0.0346415	0.177159	-0.0467909	0.130322	0.3885	0.00522789	0.105471	0.090351	-0.0897043	0.0234091	0.0686539	0.167293	0.370225	0.125696	0.127464	0.0472633	0.328069	0.312565	0.264979	0.116533	3.72904	0.159939	0.377398	-0.028606	0.116609	0.0675614	0.167084	0.016259	0.601971	0.101208	0.125657	0.864845	-0.0481813	0.699235	0.0471985	0.0926611	0.621237	0.0198169	-0.013595	0.238782	0.414175	0.113754	0.498586	1.24428	0.225898	0.402631	0.0949917
cgd1_670_s1-m2	5.28736	0.605051	0.192782	0.241715	0.317347	0.645178	0.726417	0.393052	0.626207	0.103338	0.728638	0.292793	0.423063	0.489983	0.655166	0.129334	0.378779	0.495051	0.260261	0.810431	0.30874	0.363805	0.0551294	0.389031	0.443465	0.203398	0.684938	0.171366	0.412131	0.639563	0.462518	0.561173	0.266785	0.228452	0.351486	0.283393	0.566889	0.582757	0.624911	0.374572	0.280206	0.725063	0.256185	0.706716	0.648234	0.538221	0.708888	0.806538	0.17534
Chro.20348	5.05747	0.206441	0.743634	0.59518	-0.0709241	1.00543	0.327776	0.508802	1.92622	0.391876	0.249422	0.791612	0.0695414	0.788781	0.167538	0.184576	0.298671	0.604444	0.269603	0.467027	-0.0495629	0.36452	-0.101099	0.457967	0.115404	0.0437267	0.4642	0.222112	0.234009	0.439599	1.31723	0.0442025	0.173882	0.225889	0.0759981	0.332181	0.485089	0.161544	0.442086	0.676474	0.136875	-0.00388521	0.068076	0.388318	0.250857	0.431813	0.320692	0.237914	0.344373
cgd5_2020	3.44828	0.897202	-0.0151443	0.63739	0.492665	0.248193	0.244781	0.699836	0.228081	0.26164	0.492051	0.223067	0.0597483	0.390374	0.633961	0.385936	0.320016	0.663695	0.273736	0.498659	0.0431124	0.267474	0.00281558	0.805789	0.445238	0.345432	1.52942	0.457537	0.119963	0.445982	0.575371	0.706226	0.494928	0.135001	0.609111	0.259302	0.568639	0.784216	0.626377	0.427455	0.473497	0.305679	0.477544	0.919233	0.376923	0.137232	0.378043	0.141682	1.75901
cgd7_2620_s1	3.21839	0.520614	-0.387276	0.151384	0.302491	0.311997	-0.149264	0.112992	-0.0667636	0.344566	1.19345	0.273833	0.56608	0.0229164	-0.0709492	0.263332	0.232329	0.547803	0.276828	0.128121	-0.0955809	0.247334	-0.13966	0.0587134	-0.100914	0.128638	0.19506	-0.00748569	0.288457	0.244048	-0.0298676	0.694356	0.102666	0.651152	0.263394	0.249927	0.196905	0.654103	0.427014	0.206964	0.153885	0.520876	-0.0145315	0.0906	0.0563773	0.00816412	0.213777	0.111674	0.143153
cgd4_3540	3.21839	0.0519619	0.166909	-0.0261178	-0.141906	-0.255286	0.0555556	-0.128628	-0.245233	-0.030861	-0.192166	-0.119108	0.0552748	-0.273624	0.0789736	-0.28123	-0.122887	-0.200283	-0.297706	0.239097	-0.0641296	-0.13366	-0.510812	-0.139599	0.172604	0.142769	-0.0439471	-0.214423	-0.16875	0.038293	0.224261	-0.144035	0.327539	-0.15154	-0.0900448	-0.161979	-0.252141	-0.0690326	-0.0741539	-0.0761548	-0.0804236	-0.458857	-0.247279	-0.167995	0.101452	0.419026	-0.0485416	0.0262046	-0.151449
Chro.10232	2.52874	0.347031	-0.154531	0.0791868	0.129733	0.372799	0.179612	0.00725558	0.378973	0.120537	0.00885957	0.221719	0.24792	0.133376	0.434971	0.178619	0.162424	0.346406	0.332038	0.211082	0.134982	0.194714	0.231246	0.0543763	0.365463	0.0688724	0.145011	0.0372436	0.143364	0.195851	0.437051	0.365154	0.00188782	0.0881001	0.213563	0.353345	0.0309741	0.105025	0.414758	0.172425	-0.0846175	0.480733	0.0406428	0.196125	0.447131	0.56195	0.548393	0.354441	0.142094
cgd4_3400	2.06897	0.215787	0.0130883	-0.00827604	0.125927	0.0584805	0.477808	-0.036831	0.311306	-0.0132328	-0.014495	0.0958609	-0.00791899	-0.106805	0.233831	-0.0327557	0.099252	0.147252	-0.193714	0.528856	0.244931	0.0368632	0.131266	-0.0491539	0.202264	0.0352465	0.0749254	0.0675614	0.290364	0.204735	0.281188	-0.039504	-0.135554	0.0887272	0.0803858	0.0050239	-0.0120837	0.137124	0.336484	0.0127349	0.0095415	0.02553	-0.0929216	0.167432	0.512507	0.59114	0.40964	0.380725	-0.158607
cgd7_4340_s1	0.91954	0.873964	0.304789	0.0472333	0.525846	0.653083	0.388244	0.32733	-0.0208702	0.422068	0.63924	0.706439	0.451598	0.418598	-0.00392952	0.365878	0.863759	0.902719	0.202177	0.120109	-0.0544022	0.445459	-0.163227	0.253715	-0.128077	0.607752	0.429672	0.311595	0.742559	0.948592	0.227236	0.442163	0.296469	0.469745	0.526429	0.532964	0.661499	0.680255	0.920625	0.47129	0.191656	0.483764	0.33939	0.44223	0.136197	-0.0402937	0.422088	0.0188482	0.112667
cgd8_2110	0.91954	-0.524871	-0.338665	-0.661512	-0.71252	-0.376284	-0.106915	-0.575827	-0.29143	-0.544779	-0.466295	-0.671687	-0.381431	-0.455231	-0.26895	-0.541707	-0.515648	-1.12041	-0.790613	0.0315784	-0.236955	-0.728582	-0.0971929	-0.841503	-0.260527	-0.541236	-0.734026	-0.68177	-0.449357	-0.296991	0.29543	-0.517367	-0.431072	-0.693456	-0.700258	-0.354445	-0.590152	-0.505912	-0.513217	-0.782878	-0.75724	-0.464688	-0.403501	-0.719119	-0.161415	-0.188514	-0.111735	2.20812	-0.495453
Chro.70238_s1	0.229885	0.350747	-0.589627	0.0912093	0.0115381	0.0054343	-0.323085	0.0418625	-0.604791	0.0127109	0.10627	0.0367627	0.0226497	0.0172918	-0.334815	0.195027	0.0375541	0.26798	-0.0238943	-0.0655947	-0.360737	0.0281677	-0.784658	0.0817283	-0.259371	0.155541	0.166138	0.112603	0.167084	0.316324	-0.321052	0.110559	0.20444	0.0840171	-0.0132405	-0.120659	0.122632	0.322292	0.297883	0.0353758	0.0128166	0.158552	0.0860792	0.159772	-0.170991	-0.122683	-0.183471	-0.293468	0.169375
Chro.60420	0	0.338501	0.0247131	0.221106	0.262935	0.296624	0.123984	0.381709	0.354002	0.132325	0.113291	0.255499	0.454998	0.169577	0.273666	0.213309	0.27969	0.282596	0.181796	0.467422	0.170153	0.290475	0.140319	0.0134684	0.248487	0.224765	0.152592	-0.122996	0.473289	0.230192	0.307426	-0.0477147	0.272977	0.2412	0.379693	0.137504	0.0741921	0.189786	0.196603	0.270477	0.185864	0.208873	0.135246	0.149672	0.401954	0.179809	0.347696	0.256317	0.193597
cgd7_1160_s1	31.4943	2.40461	0.236217	3.22528	4.75045	0.404755	1.63138	2.51207	0.41538	0.247945	2.78362	3.73011	0.706781	0.886423	0.548927	0.811804	5.20203	0.0431535	0.605603	0.80794	0.142403	0.410238	0.0107352	3.37906	0.516117	4.31387	2.01868	2.01918	6.13647	0.439599	0.780655	4.09671	2.41693	0.349042	0.0928012	2.48293	0.6386	0.699285	1.16818	0.400384	1.63439	0.0272621	3.15224	2.69931	0.523172	0.717709	0.453352	1.40459	0.378042
cgd8_4320	30.8046	1.90499	0.456216	2.53933	4.33004	-0.0234128	0.095501	1.59	-0.417494	0.217176	2.20006	2.70193	-0.146359	0.286886	-0.152739	0.166278	4.6038	-0.00856065	0.360815	-0.207102	-0.45477	0.0802967	-0.486455	2.66684	-0.283834	3.95255	1.60927	1.4877	5.47497	0.354345	-0.0325335	3.20847	1.73848	-0.0165973	-0.0946031	1.64198	0.200778	0.177066	1.88338	-0.0823704	0.973352	0.347042	2.02758	1.87604	-0.135034	-0.333959	-0.35871	-0.409297	-0.387538
cgd4_690_s2	30.8046	0.606162	0.0997366	0.0410485	2.47813	1.60995	2.31535	0.127712	0.480158	2.33759	2.75521	2.45154	0.120535	0.0440919	5.482	0.128971	0.68548	0.335789	0.13372	1.18899	0.339501	0.172844	2.59504	0.00321829	3.57488	0.179067	0.125111	0.378119	0.550643	0.181523	0.945057	0.0953332	2.50406	0.485546	0.569083	0.301656	0.769099	0.231908	0.239411	0.190471	0.169523	0.698132	0.12776	0.143792	0.225726	0.313075	0.270636	2.83073	-0.079592
cgd7_4020_s3-m2	28.046	3.55257	4.62912	4.08183	4.74928	2.87774	4.91285	2.5784	3.04036	3.90721	3.65656	1.36461	1.87029	0.93063	1.10681	0.851327	1.38876	2.83475	1.41499	2.09376	4.72006	0.974474	4.90754	4.86313	4.73236	4.62076	0.811252	0.605126	1.58316	1.22146	6.14625	1.19941	3.50406	4.91462	0.48222	4.3129	1.98455	0.67988	2.22326	2.12958	2.971	0.965907	1.18716	3.33337	5.2129	3.50184	0.783143	2.46746	2.9606
cgd3_3900	25.0575	0.107617	0.427583	-0.058956	0.00444868	-0.0500381	0.504428	-0.0786161	1.26446	0.309561	0.0289892	-0.0523306	-0.163985	0.0671404	1.65139	0.349129	-0.0974143	0.00272991	-0.131362	0.915434	0.447421	-0.0992509	1.07949	0.222853	0.472967	0.071985	-0.0648941	-0.105978	-0.253268	0.0885934	0.697299	0.214308	-0.241891	-0.139004	0.357616	0.0757051	0.0850592	-0.0721929	0.0895363	0.055207	-0.172649	0.0164892	-0.227941	-0.114484	0.431895	0.853644	0.689969	1.07121	-0.11365
cgd5_2590	24.1379	0.211122	0.140315	0.0249165	0.120472	0.0480262	0.684003	0.162959	0.875792	0.0991491	0.21067	0.0265017	-0.0051131	0.167547	0.724478	0.0760457	0.000204602	0.183444	0.000832244	0.737675	0.384447	0.0725892	0.233786	0.10558	0.516117	0.0542574	0.0900073	0.144063	0.0844995	0.262885	0.791246	0.0162838	0.180485	0.193312	0.50374	0.128324	0.145251	0.0635838	0.561531	0.160116	0.127237	0.347319	-0.0391559	0.0662206	0.599562	3.61174	0.548393	1.17516	-0.0211924
cgd7_4020_s2-m2	23.908	4.00895	3.89517	3.53218	4.28033	2.34486	4.91263	2.137	3.28027	3.94608	1.89338	1.04187	1.64083	0.66942	0.596167	0.343659	0.79084	2.03623	0.639093	1.0703	3.97146	1.2474	4.90451	4.19684	5.3151	3.65414	0.833119	0.262314	2.34674	0.62309	6.06398	3.04359	3.711	3.93307	0.641906	3.46704	1.11376	0.712935	2.39456	2.28991	3.00116	0.677544	1.18716	2.90421	2.28977	1.08341	0.635422	1.32698	1.16782
cgd5_4130	23.908	0.434432	1.94394	0.79951	0.256982	0.232121	1.62349	0.193809	0.709827	0.347939	0.239584	0.395636	0.733627	0.14812	0.791183	1.42819	0.0147774	0.394299	0.0634442	3.53734	2.51707	1.07957	0.734876	0.213992	1.4611	0.0799949	0.35705	0.135681	0.443891	0.547239	0.992596	2.03062	0.748884	0.685553	0.433187	3.29364	0.499049	0.170664	0.321167	1.12653	0.092987	0.321576	0.162497	0.951261	1.98397	0.53271	2.12634	0.470575	0.637098
cgd3_950	23.908	0.309333	0.431041	0.212229	1.16553	0.4697	0.926865	0.304426	1.12445	0.0936088	0.193446	0.296214	0.261965	0.492823	0.889003	0.0756686	0.216656	0.111027	0.491355	0.863588	2.63302	0.0389543	0.403554	0.42403	0.704961	0.484105	1.05565	0.10951	0.693441	0.837603	3.42512	1.02455	0.257967	0.0265904	0.0327655	0.231947	0.395275	0.29851	0.105928	-2	0.0923679	0.688313	0.0803753	0.38764	0.815801	0.798686	2.11718	2.86451	0.332818
cgd8_660_s2	23.908	0.273982	0.295892	0.267186	2.5964	0.256649	1.32151	0.387725	0.724411	0.37197	0.446167	0.517874	0.646199	0.531611	0.697883	0.649021	0.146337	1.20073	0.756704	1.89767	0.748705	0.279526	0.355388	0.366217	1.3302	0.199134	4.09427	0.119312	0.673608	0.210921	0.507256	0.769328	0.3315	0.368282	0.18783	0.444922	0.273682	0.876277	0.228344	0.398057	4.04638	1.64858	2.55046	0.608254	0.53655	0.742029	0.706855	0.258241	0.138117
cgd6_3290_s2	23.2184	0.699466	-0.708577	1.25812	3.05243	0.143359	0.117224	0.782328	-0.507131	-0.0183953	0.933059	1.19677	0.0208154	-0.0131778	-0.34987	0.0029773	3.19216	-0.579575	0.0773031	-0.34171	-0.523561	-0.0312336	-0.520291	1.45032	-0.158989	2.36608	0.742084	0.643873	3.65769	-0.0153713	1.05336	1.9193	1.06361	-0.221337	-0.306067	0.790643	-0.188279	-0.073459	-0.0143551	-0.107229	0.0438853	-0.283286	1.22698	1.02901	-0.23457	-0.0017979	-0.243151	-0.373115	-0.0771237
CHUDEA2_3780	23.2184	1.83621	0.294553	1.12755	0.157162	0.860618	1.7687	0.0113024	-0.0236527	1.69828	0.271797	-0.0441966	-0.101216	0.0627785	-0.000955908	0.00178712	0.750776	0.0419772	0.206868	0.0590793	0.714088	0.18517	3.12269	0.406151	2.4812	-0.048467	0.0564548	-0.102809	0.186329	0.343526	3.83468	0.165797	0.9941	1.24303	0.307536	1.24616	0.0464813	-0.0322542	0.999437	0.18418	0.682481	0.436576	1.01482	0.272577	0.834561	0.603809	0.0858358	-0.0343128	-0.146589
cgd7_4270	22.9885	0.0668854	0.159816	-0.0907604	-0.0134288	-0.135547	0.293296	-0.102156	0.224275	-0.0909376	-0.0454323	-0.228523	-0.0808852	-0.193827	0.31641	-0.0861719	-0.211514	0.0130926	-0.246005	0.351583	0.218846	-0.0827553	-0.0340497	-0.0391882	0.361337	-0.0872914	0.0641126	0.0596644	-0.0659576	-0.0684311	0.918618	-0.162686	0.0495543	-0.0534864	-0.0734533	-0.0710605	-0.0880123	-0.0785345	0.0018408	-0.0766942	-0.12616	-0.220276	-0.0920012	-0.017855	0.418179	0.461409	0.192863	0.334978	-0.147883
Chro.40392	22.7586	0.681029	0.451616	-0.0806096	0.175163	0.536661	0.818706	0.420265	0.637919	0.18394	0.149991	0.122119	0.105035	0.0368826	0.792898	-0.112781	0.282369	-0.0701891	-0.196569	0.676161	0.344795	0.102319	0.110841	-0.125472	2.41841	1.98412	0.114669	-0.0756349	0.0998049	0.622758	1.40358	0.096118	-0.0681288	0.00814475	0.358172	0.117025	0.0255251	0.149657	0.206935	0.0403592	0.0160844	0.138178	0.0364403	1.21702	0.57535	0.83943	1.17053	1.07885	-0.382196
cgd2_3070	22.5287	0.637576	3.20584	-0.23716	-0.406646	0.408555	-0.0132434	0.222518	0.0182073	-0.0252381	-0.143723	-0.346922	0.385423	-0.297259	0.974578	0.146309	0.289045	0.296277	-0.303851	2.18971	1.00452	0.225729	1.71663	-0.291799	0.0943159	-0.241032	1.47497	-0.187097	0.228715	0.8336	0.281188	-0.0642775	1.27195	-0.222504	0.126484	1.88495	-0.147497	-0.269909	-0.421319	-0.223671	-0.451695	0.0557159	0.621403	-0.396606	0.901973	0.380891	0.212344	0.859134	-0.097927
cgd4_1970	22.069	2.81153	2.52726	3.94034	3.54983	4.12585	3.44146	2.41089	3.20531	4.01711	2.84253	-0.242725	0.0976582	-0.206604	-0.637836	-0.179844	-0.246808	1.15745	-0.172941	0.081431	2.28822	-0.161516	4.90283	4.63346	4.08454	2.68551	0.0154664	-0.144989	0.0601154	-0.0802521	3.59371	0.0466402	4.14154	4.82796	-0.105295	4.67203	4.45989	-0.0938688	3.78329	2.26495	2.88335	-0.230588	-0.23402	4.29129	2.44853	1.61089	-0.055428	1.12254	0.843512
cgd5_2690	22.069	0.652493	0.778064	0.252304	0.210761	0.798271	1.0214	0.325009	2.5513	1.005	1.03184	0.157343	0.574857	0.16144	0.481072	0.166278	3.00477	1.9503	0.3406	0.183955	0.61832	0.133686	2.83147	0.260993	1.8253	2.16	2.52146	0.0961526	1.36766	0.29152	1.72624	0.323545	1.55248	0.356873	0.0907951	1.21591	0.243335	0.139311	1.07053	0.738654	0.328318	0.756103	2.92168	3.05341	1.39719	2.31115	3.21485	0.156713	1.06807
cgd6_950	21.8391	0.116999	0.657867	0.742245	0.631626	0.327208	4.10819	0.0695725	1.02159	0.264023	1.23191	0.176495	0.0552748	0.237912	3.09081	0.788642	0.472084	0.497198	-0.0209384	0.789113	0.0124917	0.257632	0.948533	0.793202	0.715578	0.155052	0.716226	-0.100068	0.519005	0.891141	5.26965	0.0257875	0.549081	0.149501	0.306096	0.139535	0.644537	0.0339085	0.658098	0.723087	0.920972	-0.0712353	0.267704	0.661415	1.67197	2.13159	5.84677	0.757061	0.436864
cgd7_4950	21.3793	0.295627	0.171537	-0.0453437	-0.0547905	0.137383	0.800407	-0.0990363	0.407913	0.119973	0.124025	-0.0099978	-0.108726	-0.100065	0.83871	-0.146033	0.0244115	0.13307	0.0148913	0.65101	0.417152	0.126961	-0.0371081	-0.013595	0.848266	0.0516319	-0.0861496	-0.0102536	-0.173999	0.288599	0.831385	0.0563499	-0.200554	0.00382878	-0.0708312	0.0451395	0.0727839	0.0801898	0.235331	0.00153542	-0.0425374	0.282079	-0.337659	-0.243046	0.721432	1.23141	0.47203	0.869238	-0.0820645
cgd5_950	20.4598	0.213164	0.548064	0.211419	-0.0597355	0.470539	0.494029	0.135678	0.579759	0.248461	0.182705	0.267312	0.121819	0.128427	0.550955	0.165038	0.244058	0.156304	0.149924	0.399123	0.431717	0.189613	0.251718	0.0971713	0.489901	0.0961375	0.200922	-0.15677	0.166392	0.315504	0.495585	0.0356381	0.148849	0.282352	0.180303	0.338386	-0.0809422	0.151284	0.393808	0.28902	-0.00694662	0.0958863	0.160954	0.261266	0.546117	0.329059	0.417744	0.236939	0.158944
Chro.40414	20.4598	2.42904	2.87568	2.7357	0.978453	1.49329	4.9136	0.0573226	3.98451	3.18203	0.550315	0.336227	-0.0642404	0.564186	0.182002	-0.235833	0.113615	0.470077	0.0409894	0.495178	4.52026	-0.0465137	4.19579	2.2285	3.82524	0.969031	0.294351	-0.249266	0.0322763	1.09434	4.7453	-0.280473	2.59737	2.22489	-0.0313332	3.74203	0.763218	-0.123723	1.70545	0.421165	0.854986	0.346765	-0.377475	2.63603	3.57791	0.906372	0.271324	1.06188	0.455524
cgd7_1160_s2	20.2299	0.607272	0.773905	0.978268	0.883433	0.596303	2.57694	0.274433	1.1104	0.205887	0.290976	0.0963515	0.32241	0.184208	0.785454	0.312319	0.344578	0.256869	0.224411	0.623997	0.650087	0.119076	0.904225	0.511832	0.941911	0.137579	0.257913	0.0051006	0.234009	0.50183	1.33768	0.152279	0.198488	0.335367	0.408703	0.771443	0.152269	0.154532	0.802155	0.638856	0.154774	0.107067	0.244574	1.00193	0.800409	0.73004	0.687393	0.253909	0.406981
cgd5_2660_s1	19.7701	0.0829333	0.211118	-0.0309003	0.268371	0.181094	0.306052	0.0767625	0.620426	0.0052005	-0.0739774	-0.103811	0.185019	0.0728454	1.59453	0.115095	0.0977317	0.270192	0.0222792	0.628946	0.492288	0.0931477	0.373927	0.030602	0.461449	-0.0977457	0.135095	-0.0358099	0.191101	0.1561	0.985147	0.26194	-0.0143575	0.0088076	0.227934	0	-0.0576223	0.0161629	0.0419647	0.212494	-0.0296772	0.0523173	0.639249	0.107726	0.711043	1.13505	0.310015	1.29922	0.020026
cgd7_5050_s1	19.0805	0.125082	0.547127	0.187243	0.0447451	0.488323	0.720955	0.124513	1.01346	0.123727	0.0997592	0.125007	0.268163	0.047959	0.602373	0.177565	0.267572	0.17295	0.261302	0.219544	0.386681	0.0714222	0.155282	0.0826413	0.626498	0.000818111	0.135095	-0.123638	0.0406091	0.275588	0.578869	0.0827194	0.311586	0.019372	0.216939	0.220954	0.0108932	0.121717	0.291887	0.326833	0.107152	0.0628269	0.164809	0.219692	0.565975	0.419922	0.572603	0.330871	0.106437
cgd2_2840	18.6207	0.344637	0.634414	0.150033	0.0766418	0.178358	1.11136	0.258956	0.968843	0.669547	0.152615	0.380407	0.202116	0.0374384	0.593547	0.381672	0.105695	0.295191	0.385213	0.692462	0.440773	0.14177	0.24474	1.4575	0.358706	0.135349	0.216196	-0.0213789	0.109919	0.366271	0.589888	0.268917	0.373405	0.293547	0.197495	0.185498	0.111017	0.242122	0.36905	0.151851	0.416523	0.575169	0.172106	1.25235	0.704443	0.463438	0.638092	0.446313	-0.106081
cgd2_3770	18.6207	0.257956	0.669624	0.656316	0.00563267	0.193682	1.07915	0.514108	0.793615	-0.00685694	0.00885957	0.222618	0.0489886	0.099707	1.69849	-0.0594236	0.098112	0.0765128	-0.0499126	2.09504	0.426082	0.161509	0.0813753	0.125799	1.13838	0.0389627	0.157498	0.0140797	0.329841	0.343124	0.93281	0.153033	0.0265288	0.0956076	0.19345	0.0451395	-0.0339146	0.0830336	0.292811	0.292574	-0.0755461	0.232489	-0.123158	0.198448	0.812992	0.453265	0.878361	0.249564	-0.23187
cgd4_3620-m1	18.6207	1.25456	0.534323	1.41694	0.47097	0.611343	3.66219	-0.0500228	1.18776	2.21207	0.0431974	-0.216286	-0.196157	-0.0924439	0.336533	-0.163284	-0.171094	0.199149	-0.24305	0.43751	0.625335	-0.28686	2.16677	0.503902	1.51172	-0.0333366	-0.0570033	-0.0552787	-0.233039	0.0550917	1.73436	-0.26578	1.52529	0.35531	-0.118	2.35804	0.946997	-0.0627326	1.00283	0.198741	0.145852	0.287871	-0.248304	1.04415	1.56931	0.161715	0.297233	0.066282	0.452324
cgd5_2660	18.3908	0.510919	0.266135	0.146479	0.176741	0.243292	0.706492	0.0795183	0.63329	0.174379	0.276135	0.117292	0.158152	0.198196	1.7373	0.292664	0.205054	0.174884	0.149924	0.922073	0.485636	0.214936	0.227003	0.264752	0.466695	0.161641	0.254042	0.116233	0.320539	0.41493	1.03183	0.299899	0.209829	0.317822	0.210795	0.230994	0.227602	0.24568	0.514774	0.332938	0.0936058	0.460363	0.560075	0.232341	0.620748	1.34392	0.547826	1.46038	0.0623402
cgd8_2030	18.1609	0.647322	-0.348745	-0.0644371	-0.460397	-0.292761	-0.182621	1.66117	-0.519842	-0.408413	-0.574945	-0.564653	-0.300654	-0.179223	0.486379	0.458293	0.655569	-0.897525	-0.159877	0.536777	-0.571748	-0.64684	-0.39599	0.430977	-0.167634	-0.479175	0.303233	-0.415692	0.567517	0.176564	-0.22645	-0.609676	-0.389731	-0.488731	-0.475056	0.695787	-0.30929	-0.472959	-0.428155	-0.477772	-0.375213	0.369883	-0.423623	-0.488262	-0.421038	-0.572041	-0.0511202	-0.526939	0.684962
cgd5_3140	17.7011	-0.0697793	0.272272	-0.0816017	-0.344983	0.262797	0.342869	-0.0749342	0.999829	0.37827	-0.0798164	-0.116263	-0.162942	-0.0716158	0.214346	0.210049	-0.100901	-0.312261	-0.0460442	-0.0730386	-0.157036	-0.144128	-0.447052	-0.183195	1.19047	-0.313644	-0.116352	-0.339622	-0.279432	0.0673201	0.195692	0.0125478	-0.113175	-0.222115	-0.0511316	0.0418841	-0.121472	0.740936	-0.0255421	0.0737974	-0.305844	-0.141106	-0.0565568	-0.0771731	0.375885	-0.169525	0.0364945	1.1562	-0.175999
cgd4_770_s1_US	17.4713	0.279841	1.02901	0.632196	0.45589	0.0352289	0.677751	0.30725	0.573789	-0.0974785	0.213939	1.98073	0.114527	0.214509	1.35367	0.0616489	0.730809	-0.221599	0.0984275	0.436301	2.39425	-0.00468445	2.01632	0.988842	0.144942	-0.0244448	0.520361	0.411891	0.0473911	0.177016	0.732269	0.183627	0.672094	0.0206871	0.248475	0.207941	-0.0836876	2.43298	0.325012	0.0635533	-0.0679146	-0.0411551	0.218843	0.307663	0.364765	0.431517	1.79683	0.236939	0.102088
cgd5_3140_s1	17.4713	0.217823	0.371097	-0.0259268	-0.00267576	0.216868	0.352844	0.100835	1.15368	0.806641	0.162021	0.0372738	0.0471875	-0.0123146	0.262574	0.264822	0.0490057	-0.075286	-0.0768471	0.164609	0.0962066	0.0908459	-0.0677061	-0.149928	0.994441	-0.102124	0.0245843	-0.0350044	0.125671	0.399924	0.45429	0.276552	-0.00309129	0.148599	0.0424853	0.222872	0.124673	1.05376	0.30683	0.0618389	0.0733582	0.156654	-0.226931	0.173217	0.259888	-0.0382418	0.474423	0.943145	-0.356527
cgd2_1520	17.4713	0.165129	0.270229	0.109057	0.0127163	1.77129	0.946587	0.00899132	0.466342	-0.0354589	-0.0397305	-0.136873	0.0285952	0.0498886	0.813032	1.54956	-0.0826884	0.0621943	0.0686073	1.6517	1.87099	-0.0979374	0.253944	0.0515813	0.437777	0.0889853	0.204573	0.0946812	-0.0905635	0.137199	0.670231	-0.120142	-0.0474075	0.845494	1.11172	0.96548	-0.0856518	0.0397755	0.417726	0.013242	1.31843	0.191984	-0.257047	0.0246498	0.82825	1.53312	0.303302	0.687386	-0.190932
cgd3_750	17.0115	1.1095	0.394416	0.424012	-0.163701	2.19284	0.76487	-0.00641385	0.88398	0.115455	-0.116935	0.0997812	0.00327197	0.0181369	0.265869	-0.131595	-0.095674	-0.141367	-0.094495	0.821282	-0.0366374	0.609818	0.0772959	1.1608	1.68634	0.338987	1.61395	-0.158962	0.0015632	0.0663456	0.299676	1.10745	-0.225068	0.0147596	-0.106829	0.174639	-0.192506	0.191369	0.148919	0.866215	-0.130128	0.0915881	-0.324087	0.560903	1.89655	-0.00820989	0.343121	-0.0931819	1.25439
Chro.70447_US	16.5517	1.77727	2.58428	0.907241	0.998663	0.275335	3.90205	0.10571	1.31365	1.35171	0.169035	0.0336921	0.023566	-0.0198122	0.355219	-0.0725268	0.145602	0.318016	0.0466359	0.477256	2.51482	0.0422341	4.34904	1.1501	3.78225	0.691088	0.157498	-0.0634689	0.000786936	0.412632	4.4637	-0.00459495	0.836847	0.889349	-0.0474447	0.799987	0.0650142	0.152367	0.718834	0.107191	0.338796	0.0580901	-0.236052	0.425364	1.58107	2.07499	0.1426	0.982657	-0.0152737
CHUDEA7_1280	16.3218	0.422373	0.890786	-0.101184	0.572133	0.22948	1.19253	0.00551774	0.864362	0.506443	0.19013	2.56365	1.81447	0.619434	1.48125	3.19216	0.186223	0.305325	0.542491	1.84305	0.717286	0.310397	1.62265	0.169997	0.603183	1.5175	1.11467	1.77408	0.239284	0.772473	2.69623	3.08825	1.54248	0.148298	0.389519	0.519374	0.489845	0.147485	1.08621	0.344266	0.0692743	0.0171867	0.0465057	0.19535	0.674644	0.889009	1.81417	0.96392	0.145269
CHUDEA3_new_02	16.3218	0.131885	0.0487453	-0.146346	-0.0373105	-0.410375	-0.222992	-0.108415	-0.0271383	-0.38582	-0.219724	-0.343591	-0.358568	-0.159978	0.14847	-0.0997344	0.104939	-0.188637	-0.0812389	0.326995	2.73545	-0.209645	-0.623262	0.618505	0.132231	-0.0864236	-0.0500253	-0.0560956	-0.104695	-0.231416	-0.0832231	-0.201211	-0.16664	-0.24169	-0.183255	-0.343051	-0.111433	-0.181251	-0.289268	-0.194399	-0.26561	-0.124856	-0.168522	-0.0462923	0.331599	0.167772	0.918451	0.442934	-0.147236
cgd8_530	15.8621	0.107617	0.11752	-0.0901613	-0.0759247	-0.141517	0.444072	-0.0606032	0.41692	-0.107786	0.0609029	-0.125387	-0.0267657	-0.0848627	0.505674	-0.0548758	-0.203058	0.0327684	-0.0568154	0.474117	0.401776	-0.112949	0.0841927	-0.0148965	0.59554	-0.0283282	-0.0292916	0.123467	0.000786936	-0.0743295	1.3483	-0.165975	0.0757641	-0.0902785	-0.0999394	-0.0396837	-0.0361919	-0.0334857	-0.0238154	-0.0436255	-0.114321	-0.191384	-0.134011	-0.051189	0.458616	0.616368	0.270636	0.523916	-0.162526
cgd8_3140	15.6322	0.238889	0.14255	-0.0356987	0.152092	0.0897607	0.355196	0.176408	0.456393	-0.0818299	0.196501	-0.0870032	0.0775048	-0.0915321	0.40875	0.0494129	-0.00427772	0.198305	-0.0158852	0.260212	0.273452	0.206589	0.272453	-0.0335714	0.333271	-0.0316652	0.0450949	0.0722415	0.107036	0.206947	0.605405	0.104332	-0.0429141	0.133786	0.414863	0.187463	-0.027104	-0.0236631	0.100661	0.0878254	0.0212973	0.292488	0.00753446	0.115667	0.607838	0.77461	0.648724	0.436578	-0.113333
cgd1_3790	15.4023	1.41833	0.477225	1.00262	1.12702	0.75531	0.887317	0.20899	0.844091	0.364216	1.66905	0.193563	0.285837	0.382521	1.87558	0.960623	0.166055	0.458309	0.425086	1.27201	0.60553	0.573802	0.647413	0.952845	3.48835	0.71385	0.766499	0.396149	1.02771	0.515461	0.947314	0.301941	1.40523	0.13864	0.353718	0.403669	0.90686	2.3603	0.764514	0.378119	1.08352	1.84462	0.150492	0.384697	0.782243	0.5305	1.34574	2.75774	0.216916
cgd3_1130	15.4023	0.270062	0.636882	0.457043	0.175689	2.83201	1.04004	0.11863	0.81752	0.430277	1.10573	0.0661135	0.306688	0.0531906	0.467539	0.144513	0.0115517	0.238295	-0.00624899	1.74339	1.30071	0.212424	1.252	2.48688	1.03244	0.0761247	0.158628	0.172064	0.306159	-0.00560424	1.74114	0.182519	1.84414	1.2405	0.100133	2.04378	0.800492	0.0870056	1.15896	0.169244	-0.0537991	0.0682214	-0.0281109	1.46449	0.231094	0.637316	-1.0029	0.417339	0.0581361
cgd8_830	15.4023	-0.0641133	1.29344	-0.0422503	0.116642	0.0864806	0.647999	-0.0596932	0.291576	0.343278	-0.036141	0.0244407	-0.0253436	-0.00456976	0.277345	-0.0590096	-0.0165735	0.0642816	-0.205651	0.593578	2.84852	0.0882519	0.0630851	-0.0531595	0.307381	-0.148164	-0.054819	-0.0560956	0.0238952	0.404558	0.521866	0.139394	0.235421	0.0154194	-0.0247936	0.287981	-0.0739066	-0.104183	0.406884	-0.0247665	0.0323128	0.0849505	-0.21586	0.109372	0.343683	0.609055	0.548961	0.3794	-0.192267
cgd1_620	15.1724	0.651202	2.12048	0.942118	0.132987	1.08484	0.909541	0.287363	1.38685	0.721629	0.42809	0.591069	0.28163	1.04091	0.347462	0.0298893	0.183359	-0.176537	0.571318	0.587416	0.448704	2.0524	0.451377	0.121067	0.260621	0.2756	0.168384	0.238195	0.842559	0.374955	0.70905	0.27378	0.780737	0.250758	0.0250823	1.21036	1.02898	0.384014	0.478076	0.491627	0.074299	0.837532	0.0954014	0.727772	0.791874	0.645254	0.39456	0.539422	-0.053277
cgd4_690_s1	15.1724	0.150584	-0.0601268	0.123247	0.438022	0.323498	1.14377	0.2609	0.435272	0.555631	0.599025	0.436898	0.240058	0.205386	5.48229	0.223896	0.154403	0.306893	0.166318	0.610477	0.336039	0.185844	1.78191	0.194698	2.06163	0.0293873	0.316455	0.201754	0.194499	0.162498	0.625836	0.203789	0.558828	0.141967	0.266063	0.331736	0.203354	0.0161629	0.145854	0.185756	0.0613882	0.269841	0.223657	0.266687	0.464487	0.208433	0.315364	2.32423	0.148436
cgd4_1910	14.9425	0.128178	-0.0621272	-0.0821972	0.00829311	-0.0480341	1.31158	0.00145462	1.36588	0.192545	0.235383	0.634281	-0.0277145	-0.0608672	0.386591	0.0256013	0.206466	0.174884	-0.0374847	0.296214	0.481881	0.0855087	0.14062	0.0109127	0.182417	0.0421405	0.0249973	-0.00669582	-0.0905635	0.298177	0.198726	-0.156131	-0.123982	0.0104634	-0.0208118	-0.0089748	0.157592	2.00406	0.283543	0.697447	0.0572702	0.214357	-0.222895	0.126007	0.361972	0.218079	0.255413	0.401761	-0.397126
cgd4_480_s2	14.9425	1.22695	1.21372	0.495333	0.390095	0.425673	0.866213	0.432389	0.468324	0.29831	0.0888421	0.585488	1.1113	0.359589	0.557693	0.142714	0.159877	0.647621	0.733387	0.623643	0.138697	0.201531	0.942335	0.184244	0.917851	0.289037	0.267022	0.346941	0.370071	0.455317	0.394021	0.765633	0.896549	0.192145	0.779036	0.235751	0.0930694	0.541173	0.0796648	0.707821	0.272029	1.10198	0.318775	0.315055	0.537478	0.840099	0.174587	1.51911	0.287568
Chro.20278_s4	14.7126	0.56585	0.400239	0.0223334	-0.0309236	0.346227	0.923699	0.0825437	0.364681	0.457157	0.319741	0.310239	-0.0310404	0.150691	0.739076	0.0397807	0.304943	0.155652	0.441099	0.592854	1.08964	0.721162	0.594381	0.15445	0.949426	0.230348	0.0777155	0.188021	0.0116169	0.536372	1.85056	0.425089	0.336928	0.173347	0.076674	0.437921	0.161572	0.483365	0.612196	0.065999	-0.0155955	0.523087	-0.134011	-0.128	0.653384	1.30437	0.335245	1.20588	0.0274997
cgd1_3790_s1	14.7126	1.36879	0.0788817	1.15535	1.1202	0.640712	1.2004	0.0494727	0.699531	0.435119	1.68527	0.274267	0.128648	0.345069	1.85385	1.00476	0.168592	0.44502	0.34388	0.877022	0.185627	0.333094	0.250882	1.00803	3.45469	0.814846	0.800676	0.341679	0.824247	0.492066	0.816649	0.0603764	1.62325	0.0454494	0.360672	0.666845	0.895355	2.43521	0.631865	0.386362	1.09422	2.11205	0.0901397	0.365993	0.251612	0.20705	0.680674	2.74793	0.381411
Chro.70500_s2	14.7126	0.0414886	0.523312	0.0320882	-0.132759	0.197404	0.458488	-0.0645528	0.960067	0.140501	-0.0233513	0.0073242	0.00790938	-0.205617	0.379002	-0.133337	-0.0402282	0.0953479	-0.148311	0.29799	0.313678	0.346663	0.149315	-0.0842445	1.69814	-0.121845	0.512429	-0.0501834	0.00775836	0.145066	0.312337	0.0462342	-0.177856	0.0924842	-0.0915627	0.249927	-0.128744	0.173335	0.639876	-0.100082	-0.0313628	0.247427	-0.306365	0.05857	0.347218	0.734128	0.520301	0.378074	-0.465689
cgd8_4400	14.7126	0.109812	0.291423	0.245042	-0.175058	-0.0878295	0.143472	0.0353479	0.805813	0.040184	-0.133459	-0.180781	0.0462861	-0.119761	0.646026	0.0490288	-0.223816	-0.0963739	-0.0589794	0.431048	0.424127	-0.00529994	1.22615	0.318445	1.72291	-0.21298	0.837829	0.0664359	0.0556373	-0.139168	0.551836	0.42384	2.25484	-0.0576441	-0.11684	-0.000559293	0.879132	0.000604888	0.634054	0.0500276	-0.154167	0.112626	-0.122688	-0.0109814	1.46514	0.218765	0.159797	1.62707	0.0485613
cgd8_1510_s1	14.7126	0.199392	1.89845	0.037398	-0.0306201	0.317603	0.187848	0.154358	0.461874	0.0356081	0.198025	0.0244407	0.221012	0.298063	1.21818	0.0353283	0.266558	0.0351353	0.62676	1.45414	0.190748	0.147872	0.595259	0.0802053	0.156244	0.100209	0.199458	0.565178	2.12478	0.349547	2.14252	0.233336	0.414594	0.0849603	0.0837518	1.70576	0.0650142	0.185559	0.245628	0.141453	-0.161901	0.44593	-0.0800894	0.0557262	1.16172	0.627785	0.18558	0.281126	0.125046
cgd4_2350-1	14.4828	0.101328	0.173481	0.696105	1.64213	2.06867	4.29993	-0.0925076	1.96139	0.604943	-0.27365	-0.185545	-0.0877951	-0.172137	0.187226	-0.138577	-0.0740958	-0.033021	0.084379	-0.0446158	0.682079	-0.0829177	2.91156	1.41427	1.59186	-0.011209	-0.158414	0.000197141	-0.102192	-0.112441	2.49497	-0.0326258	-0.183497	0.401977	-0.0168409	1.20382	0.756656	-0.358189	0.397035	0.284616	-0.223382	0.0628269	-0.0628549	1.04916	0.801183	0.517725	-0.00456395	0.234498	-0.25749
Chro.60133	14.2529	0.142031	0.358333	0.142406	0.448508	0.511336	1.84777	0.0825437	0.172035	0.208188	0.0734179	0.266004	-0.0343739	-0.0224166	3.60412	0.0269671	0.249202	0.151731	0.0769089	0.424557	0.727894	0.131168	-0.0473497	0.413426	1.88452	0.0192104	-0.0539463	-0.185085	0.24454	0.310574	0.605976	0.151147	0.711	0.225604	-0.167163	0.720431	-0.0935354	0.00720762	0.486379	0.224585	-0.16227	0.110013	-0.00237508	0.291557	3.71097	0.468931	0.703289	0.621291	0.646463
cgd3_1100	14.023	0.572003	0.995748	0.492937	0.461509	1.18075	3.43323	0.677454	1.90772	0.263342	0.590923	1.40695	0.0836683	0.286185	0.674514	0.133868	0.558891	0.633788	0.401043	1.33459	0.682988	0.27218	1.15245	0.384595	0.784988	0.599687	1.0967	0.137111	0.445033	0.562179	3.24615	0.485032	0.541835	0.398187	0.405478	0.169179	0.318634	0.335231	1.30294	0.332125	0.142866	0.558017	0.118248	0.545984	0.696705	2.07015	0.665573	0.950896	0.703025
Chro.80353	14.023	0.181618	0.140066	0.053211	0.0995555	0.128197	0.900621	-0.00495348	0.441843	0.11168	0.185269	0.0130523	0.065988	0.608253	0.816127	0.139471	0.0950675	0.143199	-0.0620143	0.675477	0.833172	0.0389543	0.510057	0.142533	0.367708	0.172073	0.105715	0.580634	0.188376	0.26033	0.666948	-0.0520549	0.113057	0.24683	0.143681	0.169179	0.130099	0.119503	0.705016	0.369829	0.0730444	0.156021	-0.143992	0.178978	0.391035	0.427959	0.570368	0.471819	-0.0913742
cgd4_2820	14.023	-0.0683607	0.387313	-0.0403203	0.183295	0.219532	0.0942497	0.184879	0.489214	-0.0539985	-0.0956074	-0.106067	0.240846	0.0635973	0.663936	0.113627	0.0307986	0.00972685	-0.00875658	0.354574	0.615847	-0.0240435	0.275743	0.150682	0.275048	-0.0654667	0.247331	0.0887806	0.0998049	-0.0824118	0.6554	-0.0164204	0.0130284	0.0137693	0.0215763	0.196275	0.020786	-0.0508379	-0.0558055	0.0907108	0.0199959	0.201221	0.129339	0.189913	0.611664	0.205666	0.856516	0.135939	-0.0149784
cgd7_4160-m1	13.5632	0.815808	0.461199	0.803062	0.232667	0.591683	1.47047	0.405845	3.10224	0.885817	0.325333	0.0711142	0.389338	0.299917	0.821736	0.348349	2.75319	0.685179	0.825182	0.905271	0.359878	0.293856	0.32686	0.102583	1.56031	0.523859	2.45327	-0.129	0.417377	0.648055	0.88934	1.00922	0.484294	0.228452	1.05042	0.261169	0.338985	1.50939	0.114577	0.139829	0.410079	0.808817	0.59764	0.302155	1.17511	3.25745	1.61008	0.657817	0.326307
Chro.10174_US	13.3333	0.476831	0.874444	0.220945	0.083386	0.43143	1.67503	0.126113	2.13781	0.416264	0.415038	0.327895	0.114957	0.386671	0.656108	0.110317	0.262832	0.430709	0.521501	0.675477	0.771615	0.350276	0.195792	0.502083	0.210627	0.231276	0.189174	0.051724	0.129937	0.538482	0.644315	0.232979	0.0068498	0.22132	0.135919	1.39306	0.392738	0.178662	1.21914	0.215361	0.0789937	0.30682	-0.0597024	0.279419	0.52941	0.422606	0.595864	0.486252	-0.264845
cgd8_1720	13.3333	0.202334	0.25837	0.306238	0.0613511	1.07586	0.657561	0.179494	0.212796	0.186096	0.0255583	0.174173	0.398197	0.165768	0.757923	0.177741	0.429211	0.29361	0.120012	1.06379	4.63971	0.159726	-0.175905	0.577426	0.841281	0.0563543	0.300506	-0.0227756	0.241914	0.478944	4.7211	0.135583	0.645297	2.54456	0.0981371	2.82174	0.156263	0.19663	0.294426	0.551845	0.178883	0.476174	0.0229097	0.804824	0.759871	0.664278	0.761755	2.79209	0.300439
cgd1_540	13.3333	0.0558699	0.0645471	-0.263259	-0.0517085	0.347446	0.472521	-0.145906	0.289896	-0.0266938	0.0309868	-0.140337	-0.255495	0.144254	0.338882	-0.130724	0.129325	-0.0379881	-0.175756	0.566194	0.80873	-0.0589192	-0.117191	-0.0588533	0.436708	-0.0691766	-0.0241544	-0.0455115	-0.0116905	0.22234	1.52368	-0.202658	-0.138975	-0.205874	-0.0240689	0.249927	-0.068458	-0.0823528	0.0697254	-0.169444	-0.238878	0.0872771	-0.24933	0.0056185	0.527541	0.672571	0.41089	0.945534	-0.498753
CHUDEA6_2310	13.1034	0.665979	0.550124	0.73854	0.16248	1.24787	3.21199	0.136737	1.47573	0.881278	-0.0648057	0.179277	0.237691	0.0418775	0.88204	0.172462	0.444541	0.198516	0.00663787	0.644391	0.351213	0.0552796	4.90449	0.967747	2.84961	0.105535	0.233457	0.114056	0.153877	0.150594	3.4718	0.342186	1.40898	0.233848	0.138835	1.46653	0.347744	0.11673	1.378	0.408501	-0.00960229	0.208262	0.143476	0.684243	0.549804	1.02671	0.363917	0.608908	0.300202
cgd4_4350	12.8736	0.0382	-0.676265	-0.106626	-0.540217	0.179043	-0.226896	-0.281479	-0.346103	0.0782137	-0.312924	-0.0269959	-0.132514	-0.289918	-0.133616	-0.0823803	0.934659	-0.513745	-0.120926	-0.280771	-0.217828	-0.133828	-0.178154	-0.233063	0.0870662	-0.249425	-0.196913	-0.168648	-0.149664	-0.118522	-0.430477	-0.286086	0.995037	-0.198587	-0.152039	0.077296	0.00942183	-0.190151	-0.252068	-0.0995342	0.413553	-0.187763	-0.114254	-0.315941	0.345098	-0.420572	0.247041	-0.562997	0.128793
cgd7_2080	12.8736	0.570638	0.905484	0.613929	0.38214	0.959357	2.5969	-0.079538	0.675501	0.763739	0.241064	-0.0736961	-0.240568	0.0315913	0.310438	-0.114716	-0.0104125	0.437703	-0.0689755	0.118099	0.28834	-0.109968	1.39122	2.1765	1.64343	0.223366	-0.043514	-0.0493698	-0.258835	0.187809	1.98734	-0.19688	2.37844	0.364661	0.088116	1.88056	0.501144	-0.0212178	0.281915	0.0988548	0.0566357	-0.0342739	-0.382531	0.555075	0.938522	0.544806	-0.0280775	-0.17323	0.821688
cgd3_2470	12.4138	0.272863	0.746575	0.387487	0.580301	0.665593	0.64672	0.893466	0.33485	0.356898	0.208654	0.702899	1.5067	1.83579	0.305242	0.401212	0.605368	2.07116	0.301327	0.836949	0.476229	0.801131	0.344201	1.72057	1.03668	0.178586	0.821752	0.200729	0.606308	1.00308	0.567178	0.242225	0.366665	0.310313	0.473008	0.534896	0.396964	0.256805	0.385603	0.527207	0.276941	0.756103	0.344498	1.22147	0.672673	0.267686	0.710919	0.820275	1.64272
CHUDEA6_1170_e2of2	12.1839	0.280955	0.627338	0.178154	0.450248	1.69413	1.62663	0.342094	1.26902	0.615514	0.430038	0.341617	0.233737	0.0796079	3.45049	0.146668	0.512009	0.325963	0.162608	1.87196	0.744009	0.657843	0.763281	1.51634	0.838855	0.379748	0.656693	0.226486	0.580044	0.285252	2.07209	0.999605	0.354552	0.365955	0.325561	0.387944	1.13162	0.314086	0.452461	0.1263	0.654656	0.972035	0.585611	1.00886	0.765694	0.712844	0.876554	0.789347	2.39681
Chro.10078_US	12.1839	0.303866	1.85897	0.182623	0.0115381	0.292202	0.630411	-0.193018	0.314615	0.271995	0.452568	0.0510066	-0.0526057	-0.157431	1.4379	-0.116438	0.195136	0.316849	-0.0323733	1.42943	0.713376	0.0807318	0.373671	-0.170448	2.33356	-0.0997873	-0.118632	0.000786437	0.441605	0.524359	0.372687	0.048263	-0.302747	0.186297	0.0145388	0.220954	0.144916	0.0841696	0.798581	-0.0810169	0.0284346	0.457539	0.173638	-0.164012	0.942267	0.190347	0.0998502	1.25439	-0.232213
cgd1_3790_s2	12.1839	0.345702	0.370673	1.19341	0.211531	0.295362	0.293296	0.295209	1.03819	0.0888154	0.605359	0.371517	0.415753	0.152231	0.734623	0.467663	1.2456	0.275807	0.497258	0.18923	0.738424	0.18382	0.24474	0.293952	0.232559	0.0105844	2.26859	1.09827	0.29607	0.36032	1.32558	0.0996439	0.398164	0.0229857	0.274041	0.219033	0.159584	0.382168	0.00494549	0.502863	2.41998	0.477189	0.148157	0.303114	0.515652	0.497217	0.232273	0.450525	0.458929
cgd5_1270	12.1839	0.14448	-0.0635577	0.337598	-0.0828291	-0.0440344	1.18344	-0.158839	0.162581	0.0755026	-0.0801244	-0.166585	-0.195624	-0.0493126	0.373284	-0.109991	-0.105272	-0.0342612	0.00829233	0.505979	0.32397	-0.0601977	0.0854432	0.00963313	1.5151	-0.00190653	-0.126868	-0.0696422	-0.142786	0.0919491	0.482573	-0.185868	-0.184911	0.0965433	-0.0577919	0.225265	-0.0903768	-0.0322542	0.111176	-0.00204638	-0.0951559	-0.067903	-0.336024	-0.226335	0.773335	0.416335	0.241433	0.173119	-0.138846
cgd6_190	12.1839	0.211122	0.425137	-0.0705298	-0.236721	0.165289	0.16449	-0.00816824	0.597522	0.91817	0.0561466	-0.0259276	0.298384	-0.326641	0.355219	-0.417888	0.0603671	-0.270158	-0.269868	0.103442	1.74732	-0.219431	-0.216547	-0.370415	0.33442	0.683646	-0.259424	-0.175289	0.273109	0.152432	0.906143	-0.0159964	-0.195558	0.0808685	-0.118386	0.036442	-0.230249	-0.0433757	0.121095	0.00790945	-0.144649	0.130785	-0.306899	-0.170324	1.0581	0.171677	0.27476	2.59003	-0.549172
Chro.40265-2	12.1839	0.4841	0.281767	0.991724	1.39756	1.49837	4.24012	-0.173201	0.755579	0.971432	-0.0559949	-0.124815	-0.167118	-0.168606	-0.00591533	-0.223022	-0.106585	-0.0389836	-0.11957	-0.376712	0.0667038	-0.0536577	1.71259	1.15155	1.14995	0.148186	-0.232513	-0.268783	-0.262558	0.128355	2.05042	-0.151932	-0.336914	0.57934	-0.0896656	1.10251	0.425379	-0.0151228	0.50723	0.131213	-0.12436	-0.109549	-0.30157	0.52804	1.00985	0.150605	0.0653493	-0.126049	-0.278603
Chro.30478	11.954	0.983512	1.0274	0.146479	0.221246	0.785741	0.546437	0.357617	0.345401	0.909062	0.489148	0.423275	2.56545	0.404663	0.274894	0.263498	0.776184	0.23809	0.696405	0.315638	0.504679	0.526895	0.264195	0.666589	0.708509	0.449619	0.377574	0.308108	0.61901	1.55125	2.17427	1.0385	1.16503	0.534471	1.54181	1.54413	0.447823	3.65802	1.13224	1.27122	0.0413216	0.587196	0.266986	0.537244	0.393088	0.298537	0.482766	0.849278	-0.101998
cgd5_4150	11.954	0.176541	-0.258167	0.837476	1.48907	0.284588	0.159713	0.522639	-0.0323825	-0.0559081	0.658011	0.123082	-0.115771	-0.0183673	0.0948122	-0.101012	2.63548	-0.375927	0.0284071	-0.0667374	-0.031559	-0.072722	-0.285588	1.33335	0.0314998	0.720807	0.730986	1.10037	1.562	0.0288196	0.194173	1.84153	0.456454	-0.171676	-0.197077	1.07624	-0.163174	-0.0570861	0.0772534	-0.118015	-0.227627	-0.20759	0.410283	1.05088	0.278523	0.0274924	0.159054	-0.0514844	-0.0660685
Chro.20317	11.954	0.464143	0.383329	0.069925	-0.00565469	-0.0645498	0.495451	-0.0940593	0.0933234	0.0614787	0.13096	0.483403	0.196846	0.0195443	5.48205	-0.0165863	0.0339816	0.0015201	0.118864	1.20589	0.327926	0.0132033	0.182122	0.523086	0.605405	0.0505804	-0.00631691	-0.0910404	-0.150526	0.109558	0.570695	0.356338	-0.203416	-0.0206498	0.129745	0.0116953	0.335466	0.123376	0.168182	-0.124135	-0.0654949	0.133361	-0.312248	-0.0790471	0.174112	0.34109	0.144103	0.29712	-0.121894
cgd8_3750	11.954	-0.118493	0.0629747	-0.265963	-0.504804	-0.380817	-0.0546273	-0.185059	-0.489714	0.295151	-0.432872	-0.362344	-0.45674	-0.214193	0.0534552	2.2045	-0.36132	-0.619596	-0.464376	-0.143629	-0.536198	-0.660348	-0.812336	-0.674339	0.409358	-0.0936711	-0.489045	-0.630068	-0.46643	-0.389557	-0.0576557	-0.359494	-0.41108	-0.580469	-0.342198	-0.0078499	-0.426872	0.925591	-0.54135	0.923845	-0.459843	-0.243061	-0.603423	-0.092234	0.25726	-0.448094	-0.243151	-0.44641	-0.305798
cgd2_1200	11.7241	-0.0869119	0.00792169	0.596545	0.408786	0.219865	0.408018	0.0253776	0.745809	-0.00357715	0.104645	-0.0976257	0.150623	0.0509901	0.406138	0.288115	-0.0427408	0.17123	-0.0285516	0.350299	-0.039633	0.0293702	-0.263134	0.91456	1.3504	-0.0855563	0.811492	0.0821134	0.132774	0.00155048	0.399305	-0.186345	1.16253	0.0924842	0.385433	0.0320735	0.549024	0.0125875	0.182214	0.223709	0.531963	-0.128323	0.360051	0.545782	0.224189	-0.244188	0.310015	-0.334915	0.495455
cgd4_3700	11.7241	0.250871	0.332898	0.0896238	0.0536445	0.219865	0.321908	0.128511	0.559452	-0.101417	-0.0931189	0.0213437	0.114957	0.0440919	0.180257	0.0513316	0.022009	0.147909	0.00663787	1.88709	1.87155	0.00176233	0.012051	0.459373	0.503239	-0.0394817	0.0963108	0.0876715	0.201948	0.118047	0.462518	0.0763709	0.0068498	-0.0559103	0.218165	0.536438	-0.0595513	0.0113937	0.137134	0.0978991	-0.212632	0.342319	-0.00800639	0.558494	2.17928	-0.0239596	1.99168	0.0750389	-0.0587452
cgd6_1030	11.7241	0.280676	-0.16003	0.0410485	1.06377	-0.0861835	-0.13452	0.198127	-0.117505	-0.0612258	-0.226526	-0.0142286	0.134597	0.0986421	1.65139	0.0226704	0.141918	0.823052	-0.00959341	0.0674367	-0.101516	0.239692	-0.180782	0.833534	0.271854	0.0758663	0.435899	0.15275	0.712057	0.089553	-0.232567	0.246826	1.98658	0.220462	0.319864	0.593882	0.0944579	0.0467845	0.0342497	0.441462	0.175965	0.20398	0.026728	0.400026	1.51266	0.0204223	0.161283	0.303188	0.298064
cgd7_5390	11.4943	-0.0127318	0.0640232	-0.145723	-0.208989	-0.0328938	0.49308	-0.306087	0.398851	-0.104928	-0.0850609	-0.144389	0.023566	-0.330939	2.81444	-0.22604	-0.135347	-0.300575	-0.125001	0.168985	0.585644	-0.0827553	-0.215392	-0.116713	0.863197	-0.273585	-0.150929	-0.0562999	-0.240362	0.0177721	0.966577	-0.0612121	0.00932441	-0.108493	-0.218475	0.117025	-0.00463171	-0.0817157	-0.260177	-0.229657	-0.259275	-0.093273	-0.312248	-0.247254	0.109801	0.407028	0.611165	0.0602307	-0.201646
cgd5_3410	11.2644	0.368663	0.479192	0.127374	0.0590719	0.222524	0.237432	0.100293	0.225154	0.255151	0.28907	0.247128	0.152718	0.185713	0.626609	0.179672	0.100771	0.215311	0.154413	0.235856	0.205498	0.196454	-0.0442696	0.258571	0.22556	0.159935	0.155613	0.0716807	0.00388951	0.291937	0.434479	0.0220761	0.0362686	0.245987	0.0847601	0.20212	0.158256	0.227288	0.404107	0.154841	0.037146	-0.0502596	0.0860792	0.133849	0.569308	0.568697	0.398975	0.372313	0.243571
cgd7_5040_s2	11.2644	0.162413	-0.299034	0.0274951	0.122111	0.0540094	0.283997	0.0959439	1.25875	0.0143296	-0.0189164	-0.0759055	0.118392	0.126339	0.19373	0.0563084	0.0611474	0.208302	0.0482452	-0.113795	0.0725418	0.128084	0.443597	0.147195	0.336714	-0.0269401	0.696653	0.0998245	0.125671	0.224525	0.26101	0.37618	0.200114	-0.0796704	0.160356	0.129858	0.236434	0.176001	0.208894	0.179671	0.016737	0.749193	0.144257	0.226284	0.741451	0.364854	0.0332524	-0.0144374	0.00670787
cgd7_2150_e2of2	11.2644	-0.298454	-0.240585	-0.229223	-0.426469	-0.191075	-0.279856	1.41787	0.9523	-0.299834	-0.461472	-0.397834	-0.116275	-0.314178	0.0192013	-0.085961	-0.386631	-0.299381	-0.347091	0.269297	-0.175698	-0.289106	-0.0470071	-0.476242	0.286961	0.137331	-0.211924	-0.237635	-0.104695	-0.392233	-0.297348	-0.0206674	0.327539	-0.563618	-0.364961	-0.295608	-0.264548	-0.234073	-0.59205	-0.24807	-0.516317	-0.181348	-0.107728	2.26656	0.184426	-0.10282	0.169428	0.544949	-0.183612
Chro.30475_s2	11.0345	0.525554	0.973183	0.120317	0.0582163	0.790228	1.09488	0.131966	0.734738	0.386887	0.447449	0.261199	0.158152	0.458576	0.764928	0.25603	0.571267	0.392454	0.244204	0.310367	0.0857979	0.469247	0.36803	0.461714	0.159271	0.258398	2.67701	0.266404	0.248469	0.820077	0.868058	0.405914	0.266785	0.293003	0.116987	0.678072	0.290742	0.266344	0.527392	0.1041	0.126027	0.525786	0.0469236	0.294696	0.817841	1.2582	0.982887	0.334978	-0.0575282
cgd7_280	11.0345	0.631261	1.67332	0.209474	0.287967	0.43888	2.87252	0.410887	1.26574	0.460278	0.34198	0.506844	0.209785	0.17135	1.57838	0.231024	0.532971	0.519261	0.125359	0.677526	1.93922	0.766035	0.116663	0.5583	0.638016	0.247656	0.238453	0.135323	0.226061	0.82901	1.75563	0.421963	0.753688	0.830575	0.250273	0.534896	0.323082	0.310207	0.660964	0.185081	0.202596	0.304822	-0.0193354	0.368058	1.01763	1.03121	0.793719	0.674839	-0.202318
cgd7_4710	11.0345	-0.0662354	0.0966659	-0.0455373	-0.119791	0.180411	0.652257	0.00493799	0.699531	-0.063145	-0.156007	-0.16247	0.108926	-0.124105	0.193297	-0.0299129	-0.0809658	-0.0133218	-0.0611465	0.276524	0.108166	-0.046197	0.20301	-0.161052	0.276642	-0.0838233	-0.0785858	-0.0710864	0.0998049	-0.164683	0.418952	-0.0334838	1.656	-0.0438316	-0.13316	0.0489282	-0.112634	0.0836017	-0.102425	-0.055273	-0.199686	0.156654	-0.200403	-0.0594901	0.410089	0.217392	0.295205	0.0804851	0.14474
cgd5_380	11.0345	-0.303452	-0.388351	-0.132299	-0.516229	0.187572	0.377998	-0.372704	0.48506	-0.00153107	-0.302825	-0.0147583	-0.141216	-0.398497	0.807954	-0.343901	-0.0235879	-0.313465	-0.105188	1.73473	1.47129	-0.106992	-0.314982	-0.418693	0.237069	-0.219625	-0.386602	-0.272338	-0.204112	-0.0540546	0.125682	-0.181582	-0.386474	-0.00383895	-0.382969	-0.0651983	-0.207827	-0.194965	-0.18428	-0.114687	-0.415146	-0.369086	-0.45997	-0.429701	1.67577	-0.000199349	1.52896	-0.106115	-0.207033
CHUDEA6_new_03	11.0345	0.440174	0.149975	-0.00300386	0.316393	0.180411	0.925459	0.163479	3.79589	0.235682	0.319741	0.320775	0.261188	0.330175	0.312033	0.215878	0.22434	0.15293	0.180329	0.278775	0.200937	0.130608	-0.304299	0.0444138	0.0925069	0.459557	0.34519	0.260019	0.480545	0.138127	0.70905	0.493991	0.312589	0.262201	0.448673	0.0815299	-0.0323983	0.740215	0.225928	0.153922	-0.248648	0.398003	0.0852658	0.203853	0.552256	0.433884	0.660329	0.13803	-0.0176383
cgd5_3650	11.0345	-0.0826096	1.42972	0.222553	0.361481	0.408263	0.00151578	0.086385	0.0052987	0.479156	0.521781	0.521532	-0.123864	-0.0617599	0.0883114	-0.0392745	0.454671	0.279405	-0.0533599	0.35628	-0.360362	0.965472	-0.339104	1.42223	0.154511	-0.0878702	-0.0915128	-0.34012	-0.288892	0.437339	-0.131942	0.0767685	1.67229	0.0405957	0.034158	0.429227	-0.187436	-0.0583389	0.168182	0.189574	0.629488	-0.026347	0.0885169	0.180545	0.308573	-0.47116	-0.201499	3.28979	0.0845573
cgd8_1400	10.8046	0.131885	-0.00631375	0.127374	-0.0242626	0.329984	0.533339	0.249933	0.230418	0.154515	0.203096	0.0114923	0.245173	0.521515	0.32394	0.349909	0.0232107	0.0813306	0.132203	0.731114	0.294062	0.109017	0.0963385	0.253985	0.385547	-0.00737129	0.221973	0.145663	0.15178	0.137663	0.313737	0.0651934	1.35747	0.158489	0.145937	0.0820582	0.717091	0.0920965	0.245867	0.380283	0.897776	0.0217119	0.816851	0.299513	0.368249	0.590344	0.91008	0.29712	0.720865
cgd3_530_s3	10.8046	1.2588	1.19697	0.38806	0.759775	0.516762	1.58926	0.318958	0.752736	0.747407	0.560031	0.828108	0.980803	0.872783	1.29439	1.0161	0.654019	1.25844	0.612962	0.958477	1.63109	0.52583	0.608366	1.31974	1.93233	0.424675	0.899504	0.426585	0.498254	0.747764	1.25519	0.624821	1.07015	0.48626	0.72703	0.634071	0.741669	0.826915	0.611271	1.34084	0.674231	1.27888	0.416764	0.568305	2.83657	0.863774	1.40118	2.73176	0.381411
cgd8_700_s3-m1	10.8046	0.546769	0.0333038	0.583461	0.551812	1.56757	0.618709	0.878985	0.290456	0.297313	0.413288	0.454992	0.50112	0.321301	0.537383	0.341309	0.503423	1.32369	0.264421	1.50559	1.17313	2.28139	0.191153	0.255605	0.122956	0.19866	0.640609	0.796479	0.374273	0.509737	1.04706	0.356338	0.628895	0.350089	0.826824	0.799987	0.55811	0.322774	0.794346	0.857347	0.234648	1.35161	0.130917	0.631168	0.320851	0.109737	0.373563	0.660001	-0.0913742
cgd3_380	10.8046	0.307695	0.462193	0.69541	0.137855	0.030685	4.62803	1.28689	0.273272	0.33957	0.000145859	0.199513	0.0453841	-0.0440107	0.300831	0.110133	0.436445	0.31646	-0.0663611	0.413126	2.58899	1.03866	0.123983	0.0890162	0.295635	0.00923193	0.0633084	-0.00768323	0.277602	0.289017	0.401282	0.122547	0.956765	0.469504	0.289866	0.242384	0.0763018	0.152909	0.156554	0.160116	0.432019	0.138819	0.26591	0.26939	2.17769	0.61141	0.357451	0.635051	-0.27577
cgd8_80	10.8046	0.251723	0.300348	0.120489	0.163011	0.207169	0.67252	0.285455	0.550828	0.0980046	0.193956	0.121637	0.0345163	0.0844573	0.39527	0.0189494	0.241651	0.42999	-0.124094	0.750059	0.206004	0.0437225	0.0857556	-0.018808	0.245234	0.0861658	0.201653	0.165421	0.183596	0.445607	1.0348	0.0417607	-0.0301524	0.027899	0.189394	0.0983423	0.112046	0.195054	0.42533	0.117838	0.216298	0.114908	-0.198916	0.217658	0.602819	0.714305	0.547826	0.318479	-0.213795
cgd4_870_s2	10.8046	0.0778173	-0.233161	-0.0434096	0.160355	0.319157	0.142262	-0.252425	-0.223877	0.0700651	0.0169451	-0.148452	-0.300654	-0.108034	0.055361	-0.299209	-0.167434	0.315097	-0.084762	1.29666	0.271761	-0.182245	-0.780096	-0.0358815	0.27903	0.579233	-0.322138	-0.252774	-0.267226	-0.0856575	1.33112	-0.248742	0.257967	-0.116061	0.157483	-0.235123	0.57661	0.301931	-0.117078	0.0188073	0.108378	-0.00671819	-0.231991	-0.393494	0.118929	0.162072	-0.109942	0.180238	0.446974
Chro.20056_US	10.5747	0.138657	-0.142085	0.021964	0.119926	0.0850204	-0.0230542	0.0418625	0.094607	-0.0805335	0.0756315	0.0464435	0.14221	0.199686	-0.0441747	0.0726489	0.151475	0.182697	-0.0396198	0.828061	0.288579	0.166983	-0.0463222	0.183393	2.29387	0.078706	0.543324	0.135502	0.122819	0.192283	1.1494	0.101208	0.197404	0.0621505	0.129419	0.208425	0.108957	0.081328	0.149429	0.691599	0.00658752	-2	-0.0119179	0.269635	0.0459732	0.246971	1.22661	0.630603	0.455737
cgd2_3240	10.5747	-0.0278172	-0.0989097	0.164999	0.176215	0.488323	-0.166408	0.217522	0.259892	-0.0383925	-0.104978	-0.0870032	0.329467	0.0404917	0.179383	0.161667	0.406366	0.351638	-0.0473325	0.807004	0.0498922	0.0331216	-0.0218807	0.00835244	0.125612	-0.185464	2.23658	0.0291784	0.146175	-0.0577681	0.513971	0.0571561	-0.125339	-0.096681	0.138187	0.49736	-0.024841	-0.180569	-0.113401	0.114298	0.115707	0.0420732	0.068076	0.0347943	1.22072	0.150605	0.2857	0.815384	0.10236
CHUDEA5_1520	10.5747	0.0854845	-0.1585	-0.259438	0.0062243	0.246561	-0.263322	-0.106221	0.423063	-0.233257	-0.259629	0.974072	-0.223074	-0.161253	0.241803	-0.0677293	-0.262342	-0.292836	-0.110565	0.0731544	-0.108733	0.100174	-0.366198	-0.278843	-0.150395	-0.0694623	-0.101397	-0.114036	-0.225753	-0.147623	0.400624	0.680296	-0.193422	-0.41754	-0.0136001	-0.138398	-0.319886	0.0450355	-0.350713	-0.207631	-0.380789	0.0909257	-0.135907	-0.0277746	0.377268	-0.0349648	0.211627	0.626141	0.12129
cgd8_2580	10.3448	0.123841	0.486248	0.1813	-0.128207	0.489979	1.0864	0.163738	2.501	0.238974	0.0825271	0.246686	0.378994	0.0731165	0.729857	0.106078	1.65712	0.213118	0.167799	0.396638	0.477696	0.762786	0.78922	0.0832496	0.548149	0.363751	1.01858	-0.146728	0.517378	0.307279	2.56879	0.294439	0.0933653	0.286458	0.0907951	0.267222	-0.0331563	0.0870056	0.291193	0.356705	0.0528224	0.143937	0.134067	0.234858	0.515023	0.438017	0.55123	0.576126	0.0917048
Chro.10068	10.3448	0.172347	-0.119592	0.00710985	0.151023	0.111798	0.541166	-0.143654	0.247251	0.00071628	0.0269888	0.0161671	-0.142757	0.0133416	0.539427	1.7407	0.847795	0.144515	-0.0133652	0.32743	0.0291704	-0.117101	-0.0593908	-0.00257955	0.193008	0.0521574	-0.068415	-0.0967026	-0.112234	0.106243	0.570695	-0.194959	-0.0911387	0.000833215	0.00320679	0.0293365	0.0664299	-0.0322542	0.0764487	0.0383679	-0.0727664	0.0143948	-0.222895	-0.200946	0.175704	0.675574	0.156076	0.221247	-0.0694375
cgd1_1000	10.3448	-0.158307	-0.142992	-0.0441829	-0.0891346	0.159404	0.315479	0.123445	0.116254	-0.195111	0.168775	-0.147871	-0.224161	-0.0749162	0.342398	-0.0181951	0.109472	-0.000417706	-0.188019	0.225158	0.308033	0.30507	0.556108	-0.109048	0.299561	-0.123031	-0.0113909	-0.0856089	-0.177509	-0.162968	1.21941	-0.155197	-0.203416	-0.31943	-0.14493	-0.153246	1.15027	-0.0747262	-0.105161	0.0967035	-0.0534566	-0.199465	-0.14829	0.457609	0.632095	0.599335	0.499895	0.188332	0.0211784
cgd5_640_e3	10.3448	-0.276176	-0.594581	0.615644	-0.217253	0.216535	0.0832547	-0.307886	-0.611054	-0.268989	0.813482	-0.403372	-0.194558	-0.389504	0.00201158	-0.468675	-0.415647	-0.775949	-0.474161	-0.315666	-0.616671	-0.529757	-0.804788	-0.385487	-0.176877	0.506709	-0.0021022	-0.462578	-0.55954	-0.267819	-0.163736	-0.486493	-0.351128	-0.529533	-0.409699	-0.661614	-0.350259	-0.199105	-0.530685	-0.269185	-0.564316	-0.573365	0.18089	0.0188207	-0.28184	-0.391469	-0.531566	-0.508015	-0.358774
cgd4_3440	10.1149	1.35921	-0.0756305	0.690305	0.757317	1.52916	0.150111	1.9078	0.129464	0.445355	0.441883	0.770863	0.325386	0.419025	0.584337	0.147924	0.764734	0.444308	0.344535	0.309486	-0.184291	1.29823	0.0728897	0.177993	1.67097	1.98975	0.779043	0.00314122	0.302384	0.840171	1.58323	0.240097	0.47716	0.453281	1.26503	0.374204	0.412912	0.865085	0.608861	0.54204	0.294809	0.429782	0.59707	1.96133	0.0752588	0.140134	1.34476	1.41432	0.230678
cgd8_660_s1	10.1149	0.227961	0.408311	0.0497723	2.05914	0.280129	0.980506	0.0233752	0.229542	0.238627	0.328121	0.096842	0.0422228	0.386235	0.703363	0.5207	0.311843	1.06891	0.40513	0.34085	3.97242	0.334554	-0.193237	0.215102	0.983257	0.0360436	3.33014	0.252781	0.2406	0.344732	0.242753	0.18805	0.255364	0.0380003	0.377775	0.408733	0.447008	0.346636	0.269764	0.169017	0.138075	0.115885	1.29716	0.420951	0.890388	0.110477	0.747977	0.288674	0.00728949
cgd1_2080	10.1149	0.0591185	-0.189713	-0.0531065	-0.120436	-0.0528484	0.0945626	-0.119118	0.10738	0.123352	-0.164146	0.0125325	0.178863	-0.152668	0.354058	-0.0920898	-0.0723834	-0.173118	-0.106531	1.38205	1.11209	0.203796	0.131872	-0.0965929	0.30621	-0.143042	-0.0986949	0.074296	0.0830334	-0.115202	0.444738	0.465731	-0.0156148	0.180425	-0.121484	0.227177	-0.0422825	0.191369	0.1415	-0.0265892	-0.16745	-0.0202513	-0.244209	-0.0166572	1.34792	0.201157	1.02838	0.0396878	-0.113333
cgd1_570-m1	10.1149	0.4158	0.172023	0.578446	0.0788934	0.510249	0.180792	0.182574	0.649974	0.260617	0.27228	1.77317	0.304805	0.137789	0.531234	0.097375	2.56962	0.391161	0.827527	0.562134	0.032312	-0.092859	0.126415	-0.101078	0.35116	0.107305	-0.096896	-0.161377	0.434724	0.326127	0.731221	0.0937625	0.182679	0.00582237	0.269615	-0.00223847	0.544967	0.201349	0.39553	0.358501	0.0855408	0.0101968	-0.0114828	0.0350831	0.387949	0.868594	0.758322	0.133845	0.216916
cgd5_4380	10.1149	0.103847	-0.0360554	-0.280014	-0.415335	0.141253	0.126741	-0.336988	0.247828	0.172568	0.101933	1.06887	-0.252719	0.0262806	2.13637	-0.311238	0.109095	-0.393963	-0.369475	-0.115568	0.576086	-0.0920415	-0.769884	-0.396471	0.309718	-0.238459	-0.29817	-0.330698	-0.108878	0.119927	1.39303	-0.233874	-0.401187	0.0262631	-0.0644831	0.0596987	-0.411516	0.0125875	0.182214	-0.232659	-0.366677	-0.310156	-0.511339	0.0964235	0.103126	-0.289839	0.517984	-0.265562	-0.596991
cgd8_1640	9.88506	0.116999	-0.17851	-0.0656143	-0.0303167	-0.0313093	0.430006	-0.129264	0.184144	0.0593241	-0.084134	-0.0307411	0.0792685	-0.106805	0.535336	-0.0590096	-0.108778	0.00212513	-0.0430426	0.660708	0.233065	-0.0455638	0.395007	0.114535	0.551774	-0.186703	0.00335859	6.5571e-07	0.105593	-0.0743295	1.38406	0.0442025	-0.0257124	0.0956076	-0.0855009	0.179585	-0.0817261	-0.00481992	-0.0619942	0.00204638	-0.151965	0.110993	-0.0619535	-0.0613413	0.455344	0.27958	0.0740522	1.18555	-0.0857812
Chro.10310	9.65517	0.020311	0.433477	-0.0570035	0.0291107	-0.080847	0.485464	-0.0219853	0.619535	-0.0663493	0.0926725	0.0621005	0.193593	-0.0845603	0.636828	0.0824401	-0.157869	0.0862465	0.0140681	0.583051	0.784206	0.344491	0.234913	0.0531348	0.340149	-0.13674	0.116609	0.10495	0.0734669	0.00866989	2.45238	0.194293	0.626479	0.0454494	-0.0074984	0.0698567	0.07911	0.0915318	0.0507316	-0.0305028	-0.0919863	-0.0753186	-0.0206483	0.0356605	1.13906	0.468931	0.43197	1.32078	-0.0765073
cgd5_370	9.42529	0.143868	0.153427	0.319526	-0.201114	0.342566	0.060049	0.233447	-0.0826334	0.205356	0.0667568	0.119225	0.098528	0.425834	-0.199128	0.372953	0.133782	0.462711	0.0111831	0.0443363	-0.323387	-0.12946	-0.260748	0.282872	-0.0875224	-0.133749	0.240944	-0.133951	0.00388951	0.334246	0.131251	-0.12151	1.26963	0.0971668	-0.0118028	0.171664	0.99908	-0.0533339	0.195121	0.387927	1.17202	-0.0572177	0.940747	0.233852	-0.145429	-0.106255	0.046177	-0.255921	0.89659
Chro.70267_s1	8.73563	0.537016	0.0832837	0.128576	0.200458	0.388274	1.06165	0.206219	0.622207	0.167303	0.285249	0.236929	0.168545	0.0839192	1.26299	0.106631	0.297016	0.316849	0.0875127	0.938398	2.36843	0.455894	-0.238283	0.251822	0.599366	0.205998	0.286792	0.138897	0.26602	0.603071	0.761289	0.264037	0.106138	0.26359	0.208638	0.371613	0.139546	0.340945	0.637696	0.355905	0.181796	0.166118	-0.00237508	0.331608	0.653098	0.589548	0.700737	0.614925	-0.014388
cgd5_2130_s2	7.58621	1.1929	0.393165	0.308209	0.00917883	0.511336	0.060049	0.297104	0.0343495	0.13307	0.116519	0.198599	0.341642	0.250912	0.0966641	0.306708	0.0785925	0.115507	0.0820242	0.326995	0.0411289	0.0359661	-0.43849	0.279956	0.144942	0.0547819	0.188806	-0.04389	0.262786	0.330192	0.713299	-0.0638392	1.6297	0.127086	0.247275	0.121144	0.445105	0.134384	0.428697	0.564354	0.28265	0.0372677	0.390663	0.590286	0.026261	-0.104107	0.532982	-0.285039	0.449972
cgd3_2890_s1	7.58621	0.064301	-0.290633	-0.0162206	-0.090399	-0.00969697	0.213141	-0.172217	0.245519	0.014734	-0.239539	-0.132268	0.0597483	-0.183103	0.486026	-0.0929372	-0.168805	-0.173118	-0.175756	0.134598	0.549422	-0.0944952	0.0054603	-0.0142456	0.437065	-0.118293	0.0121364	-0.0386328	0.0299954	-0.0981673	0.880393	-0.107439	-0.0018449	-0.0112116	-0.0779594	0.0580882	-0.053772	0.036845	-0.157527	-0.0331178	-0.131935	-0.0148941	-0.2009	-0.0536436	0.266998	0.500891	0.0267465	0.5299	-0.0864015
cgd8_2470	7.12644	0.485791	0.407072	0.412644	0.119106	0.137383	0.369489	0.0762106	1.28863	0.113191	0.221206	-0.0036748	0.198875	0.14606	0.500088	0.165746	0.106073	0.31753	-0.00207935	0.616897	0.342726	0.266072	0.194054	0.332329	0.549138	0.0592326	0.142729	0.132099	0.233349	0.147833	0.492497	0.253172	0.0939484	0.413286	0.357616	0.157696	0.191076	0.169594	0.120575	0.0923912	-0.229947	0.274807	0.13328	0.607283	0.867676	0.672069	0.605719	3.44979	0.0938969
cgd6_3290_s3	6.89655	0.377017	-0.0692941	0.567097	0.213582	0.432578	0.184912	0.274914	0.132279	0.358014	0.135741	0.255499	0.0739709	0.656813	0.0453273	0.227125	0.350016	0.487293	0.0725664	-0.0090331	-0.175698	0.143853	-0.183039	0.191598	0.187934	0.133364	0.200922	0.0494473	0.138432	0.647404	0.0428451	0.031952	1.11421	0.349565	0.204624	0.215667	1.11684	0.266844	0.579438	0.603096	1.00938	-0.0498943	0.634252	0.24138	-0.00359663	-0.176278	0.198663	-0.266944	0.760561
Chro.70213	6.43678	0.32318	0.981808	0.0399543	0.0726931	0.0162007	0.51849	0.0528422	0.200032	0.0926514	0.0860998	0.0835406	0.0198973	0.0349354	0.473253	0.0566905	0.0123588	0.263142	0.0867299	0.928109	0.631751	0.0195708	0.0195932	0.094458	0.115404	0.131376	0.0982749	0.0913651	0.121392	0.2328	0.745815	0.128696	-0.0772888	0.0974784	0.0827428	0.177114	0.02916	-0.0126919	0.393808	0.139829	0.159806	0.380764	-0.0874081	0.222992	0.272958	0.522181	0.553494	0.286791	-0.0966765
cgd5_3980	6.43678	-0.0147796	-0.696542	-0.365628	-0.397227	0.0435224	-0.650037	-0.328196	-0.449874	-0.0105556	-0.408303	-0.338277	0.357353	0.117166	-0.300288	1.51862	-0.0878686	-0.44352	0.132583	-0.436019	-0.199957	-0.242466	-0.459763	-0.019461	-0.189477	-0.145149	1.86554	-0.540746	0.569612	-0.273977	-0.514939	-0.203141	-0.267872	0.00216534	-0.299913	0.490212	-0.565272	-0.162942	-0.239989	0.0303751	-0.407246	0.0396725	-0.446968	-0.547139	0.578361	-0.566707	-0.372618	-0.478084	-0.293927
cgd4_200_s1	6.2069	2.2881	0.143046	0.210123	0.243497	0.226172	0.305512	0.249199	0.0965302	0.094948	0.30708	0.0104514	0.246351	-0.0358019	0.323149	0.0503726	0.0490057	0.321898	0.182162	0.216729	0.199413	0.152846	0.617904	0.234949	0.314382	0.00923193	0.394937	0.0383921	0.247161	0.355542	0.613385	0.268917	0.342827	0.120354	0.0928012	0.314303	0.567639	0.222138	0.305457	0.209621	0.193678	0.232189	0.0178028	0.720787	0.506828	0.42022	0.378043	0.559452	0.040344
cgd5_2910	5.97701	0.100698	0.13708	-0.00375585	-0.0535569	-0.105227	0.144077	0.151742	0.154911	-0.0446989	0.162281	-0.0692876	0.0827894	0.0164462	0.310438	0.201435	-0.0991567	0.0719094	0.0538635	0.0256931	0.153462	-0.0554094	0.18679	0.12639	0.141447	-0.07032	0.167636	0.118407	0.0131574	0.00256969	0.733838	-0.10023	0.0314069	0.0451264	0.00462816	0.0983423	0.0385682	0.0572347	0.118491	0.0142554	0.037146	-0.1934	0.0165232	0.197932	0.337298	0.478135	0.273386	0.366082	0.0856592
cgd2_3620	5.74713	0.150889	-0.0581292	0.0108377	0.116094	0.103889	0.563718	0.0460953	0.937356	-0.0333672	0.0395167	-0.0425753	0.0713148	-0.0443048	0.258443	-0.0266709	-0.0298055	0.249448	-0.0927205	0.401604	0.0742055	0.282429	-0.193237	0.150101	0.176025	-0.0336154	0.162388	0.0653095	0.0939934	-0.0503506	0.303908	0.152656	0.161142	-0.0192977	0.0907951	0.0527071	0.0777066	0.101103	0.0523694	0.125127	0.101011	0.133683	-0.0237165	0.165323	0.476481	0.110477	0.240731	0.131748	-0.100744
cgd1_1520_s2-m1	5.51724	0.899741	1.38333	0.573665	0.78292	1.04559	1.39664	0.571225	1.1441	0.985014	0.68454	0.506475	0.412958	0.610123	0.428001	0.48537	0.790134	1.15462	0.40513	0.752652	1.24788	0.510196	0.368287	0.902546	0.598729	0.332729	0.523288	0.394356	0.615465	1.17498	1.58381	0.609514	0.845875	0.917155	0.719692	0.882378	0.721141	0.596356	0.898789	0.585305	0.430551	0.840688	0.238001	0.794456	0.698643	0.363923	0.50634	0.259202	0.250711
cgd4_3710_s1	5.51724	0.120113	-0.122869	0.0352032	-0.0529405	0.195375	0.320303	0.000291629	0.0830138	0.0630437	-0.110629	0.0244407	-0.0144874	0.0908979	0.736109	0.099231	0.0075094	-0.266072	0.684296	-0.152701	-0.0677944	-0.0417706	-0.283166	-0.0148965	0.22556	-0.0677486	0.0616987	-0.0173957	-0.123192	0.0991136	0.265358	-0.0779316	0.473132	-0.114977	0.0201715	0.0741124	0.280408	1.2909	-0.0750476	0.0440855	0.34816	-0.178949	0.309749	0.113207	0.310747	-0.053081	0.135058	0.508241	0.397917
cgd8_20230_e4	5.51724	0.101328	-0.039148	-0.159064	-0.0929312	0.129614	0.460917	0.0265205	0.151524	-0.13153	-0.0520626	-0.0216624	0.0408658	-0.0549302	-0.10035	-0.0853285	0.0724139	-0.164945	-0.305906	0.892098	0.395579	-0.0712713	-0.0528417	-0.197162	0.00529856	-0.000543565	-0.0950994	-0.0642905	0.19789	0.224962	0.122491	-0.0168445	-0.184911	-0.00919715	0.0088839	0.000559076	-0.0576223	-0.0570861	0.17346	-0.0185345	-0.145379	-0.127167	-0.187075	0.0805619	-0.728902	-0.326428	0.973615	-0.300529	-0.338679
cgd8_420_s2	5.51724	0.0810169	-0.21747	0.211095	0.308259	0.202126	0.33521	-0.133087	0.202415	0.154882	-0.0523647	0.0259867	-0.0111994	-0.0189451	0.280607	0.0624102	0.0331865	0.0522964	-0.0129456	-0.0921092	0.12699	-0.0617973	0.119717	0.347601	0.234611	-0.126595	0.339555	-0.168206	-0.0258578	0.293187	0.168095	-0.0551008	-0.0759766	-0.137904	0.134297	0.169676	0.170816	-0.00180362	0.316858	-0.0497022	-0.371793	0.0856156	0.0131055	0.139232	0.0381206	0.0858531	0.81086	0.0474952	0.329334
Chro.10076	5.28736	0.0810169	-0.355038	-0.0109194	-0.105339	0.00928869	0.241111	0.323615	0.0846296	0.0463286	0.0255583	0.0760976	0.130776	-0.163487	0.315615	0.0563084	-0.144314	-0.0600488	0.0279993	0.522031	0.162614	-0.0592387	-0.269913	-0.00257955	0.315158	-0.0694623	-0.0314375	-0.0183905	0.151081	-0.086741	0.0301265	0.16953	-0.165244	0.0678868	-0.0386343	0.164696	-0.133613	1.52955	0.0303767	0.0500276	0.0749258	0.0587677	-0.0619535	0.144059	0.20015	-0.0912865	0.252628	-0.228725	0.149227
cgd6_3880	4.82759	0.0209775	-0.0459185	0.175333	0.0729755	0.184166	0.104851	0.455062	-0.0271383	-0.0124085	0.0488418	-0.0842207	0.131201	0.853342	0.0610634	0.145232	-0.030221	0.130637	0.0336969	0.20636	-0.0525855	-0.0608373	-0.308809	0.480309	0.483358	-0.0904777	0.421851	0.226486	0.0307561	-0.0304076	0.116888	-0.147746	0.0769443	0.0405957	0.0617307	-0.0259545	0.184572	-0.0552088	0.180717	0.458316	-0.0425374	-0.177751	-0.0154037	0.29542	0.164526	0.224246	0.335245	-0.0103792	0.180506
cgd5_2740	4.36782	0.37389	-0.431289	0.580705	0.474608	0.29757	-0.481977	0.392166	0.167164	0.052841	-0.119465	0.591069	0.253398	0.844317	0.733433	0.263167	0.391863	0.846218	0.405758	0.705239	2.88792	0.18355	-0.281956	0.994189	-0.0406137	0.170138	0.634666	1.08202	2.25597	0.1896	-0.222386	0.0446091	1.07694	-0.00718549	0.559685	0.0353511	0.246773	0.544478	-0.0287132	1.14631	0.682275	0.254838	0.199428	1.34576	0.419523	-0.0735274	0.0645555	0.75944	0.39836
cgd1_3240_s3_US	4.13793	0.214622	-0.0467671	0.343523	0.0800178	-0.0400457	0.381336	-0.0934384	0.225447	0.0911182	0.0232665	-0.0184718	-0.0258175	-0.0656345	0.476457	-0.0760831	0.0458557	0.114612	-0.094495	0.499045	0.18947	0.0238002	0.0490535	0.141657	0.444175	0.00516686	0.0637106	0.0427862	0.0193031	0.186913	0.4663	0.0675959	0.0289699	0.0213442	0.113698	0.0868048	0.0364025	0.138218	0.326366	0.0978991	-0.0937463	0.150945	-0.102158	0.0100327	0.393772	0.659988	0.327987	0.204384	-0.137881
cgd3_2890_s3	3.90805	0.406393	0.0378469	0.0912093	0.139473	0.23278	0.541855	-0.086317	0.296882	0.285296	0.0474328	0.291508	0.153137	0.0276801	0.661123	0.0203214	0.122613	0.485736	0.0562646	0.318267	0.610698	0.141909	0.0303463	0.163971	0.612049	0.106041	0.122025	0.0900734	0.0496448	0.363894	0.66201	0.0551397	0.0822429	0.153103	0.124525	0.133431	0.222531	0.29851	0.481727	0.156678	-0.0811218	0.0846178	-0.171436	-0.0579493	0.459269	0.689013	0.0541965	0.483788	0.05617
cgd8_3220	3.90805	-0.0776065	0.00846641	0.112531	0.066466	0.255027	0.503722	0.0130333	0.33675	0.109599	0.0723099	0.0600897	-0.0937444	-0.0513797	0.548251	-0.0499308	0.337511	0.440206	0.0389674	0.0886342	-0.073309	-0.144806	-0.0259257	-0.0931522	0.400246	-0.00682388	-0.0139346	-0.171743	-0.229391	0.147833	0.210799	-0.0594634	0.000644655	-0.0666936	0.24427	-0.0489096	-0.102257	0.0137803	0.196603	0.206077	0.0692743	-0.207183	-0.107263	0.0414221	-0.0308696	-0.1949	0.106035	-0.227378	-0.0505506
cgd3_2150	3.67816	0.1606	-0.175104	-0.014704	-0.0339614	0.0192622	0.214294	-0.100283	0.219576	0.04791	-0.162514	-0.0496142	0.101568	-0.0686221	0.250979	-0.0536379	-0.0549475	0.134505	0.0709841	0.10039	0.231823	0.0951589	-0.0161697	-0.0315942	0.248487	-0.0302739	-0.00547298	0.0532398	0.247161	-0.0040681	0.341455	0.288273	0.0301889	-0.0424576	0.10908	0.0783556	0.0999988	0.188731	-0.0264063	0.0180497	-0.221071	0.215573	-0.0184607	0.151804	0.308573	0.208088	0.356154	0.272587	-0.0660685
cgd7_2760_s2	3.21839	0.0905734	-0.799569	0.0825561	0.068167	0.312933	-0.197484	0.216521	-0.391205	0.108273	0.0137741	0.0316413	0.162318	0.439567	-0.190069	0.401814	0.0607573	0.0956881	0.0554647	0.0369079	-0.248	-0.0500019	-0.414872	0.183677	-0.154685	-0.0711781	0.271207	0.154164	0.112796	0.132086	-0.419967	0.00713435	1.03262	0.111124	0.107428	0.262568	0.842415	0.117285	0.255142	0.295078	0.580887	0.0203211	0.654136	0.218422	0.198585	-0.157894	0.213777	-0.280843	0.664459
cgd7_5090	2.98851	0.279563	-0.0414013	0.392639	0.357313	0.836305	0.13437	0.342553	-0.213118	0.346334	0.297155	0.235148	0.521371	0.63016	0.12507	0.430551	0.445737	0.859968	0.239985	0.0187067	-0.135404	0.224155	-0.547169	0.365967	0.188781	0.123647	0.526501	0.0357108	0.346434	0.460519	-0.0360957	0.202697	0.528526	0.214154	0.328969	0.1602	0.389631	0.300466	0.623993	0.436745	0.172455	0.138819	0.422572	0.470906	0.241009	0.07452	0.430738	0.0739472	0.61055
cgd8_910_s1	2.52874	0.229116	-0.123764	0.276042	-0.233225	0.370404	0.322442	0.0970323	0.057242	0.172024	-0.0807405	0.121155	-0.131494	0.125555	0.485319	0.0029773	0.272971	-0.22641	0.0226886	0.0111448	-0.0955809	0.00573881	-0.34583	-0.178812	0.224735	-0.0422836	-0.00969757	0.0462157	-0.0757496	0.317553	0.212301	0.096118	0.433143	0.0666141	-0.14021	0.0730497	0.187502	-0.0433757	0.320034	0.161489	0.183541	-0.0484341	0.226242	0.0144334	0.346512	0.0180578	0.18704	0.0717613	0.309192
cgd8_4450	2.52874	-0.0388883	-0.351888	-0.013189	-0.0815713	0.0977475	0.136195	0.0634605	0.0370224	-0.0296096	-0.224822	-0.149615	-0.140189	0.222841	0.642227	-0.0971817	-0.00386966	-0.3373	-0.104294	-0.100277	-0.0256073	-0.0086898	-0.272314	0.167704	0.183692	-0.17006	0.170626	-0.0719123	-0.157441	0.083786	0.156438	-0.0868097	0.0453402	-0.205874	0.187518	0.014466	-0.0700126	-0.036569	-0.0921354	0.262609	-0.348912	-0.190176	-0.222895	0.0199884	0.16212	0.0231759	0.277503	-0.148809	0.0695983
cgd8_4420	2.29885	0.0584693	-0.107737	0.386196	0.0774865	0.357762	0.0315696	0.415475	-0.0899051	0.268608	0.0111744	0.0671151	0.0989628	1.00285	-0.0897809	0.0461452	0.0716397	0.654257	0.128785	-0.0542169	2.11505	-0.0139444	-0.512703	0.428825	-0.036154	-0.162115	0.323189	0.210781	-0.00856101	0.362704	0.00174474	-0.0151487	0.242274	0.169203	0.105442	0.239545	0.291347	0.130541	0.213294	0.532345	0.0206468	0.0147441	-0.00107867	0.234355	-0.0299521	-0.111422	0.115264	-0.23683	0.436216
cgd8_420_s1	2.06897	0.0539172	-0.00191863	0.532764	0.410128	0.279491	0.222334	0.10544	0.0562542	0.0062177	0.0904849	-0.0328855	0.158152	0.116903	-0.0193916	0.22933	0.0490057	0.127535	0.105787	0.0464517	-0.273164	-0.00283957	-0.583471	0.707806	0.0609388	-0.0723231	0.583982	-0.0293783	0.478874	0.0526335	0.259558	-0.108795	0.163921	-0.0607702	0.771541	0.0287884	0.113074	-0.0938688	0.284473	0.210947	-0.0162629	-0.0339127	0.346197	0.66925	0.0795158	-0.0563995	0.453352	-0.231421	0.264643
cgd6_2900	1.83908	0.342239	-0.128248	0.471318	0.169628	0.454513	0.5096	0.395708	0.138515	0.341506	0.1615	0.302181	0.368214	0.303619	0.331823	0.436436	0.175814	0.650094	0.543347	0.222821	-0.0411331	0.258914	-0.0198625	0.445718	0.206452	0.200794	0.458094	0.261823	0.398051	0.293187	0.247888	0.0494789	0.174985	0.0792916	0.275808	0.581603	0.350652	0.383091	0.459267	0.58394	0.288337	0.121085	0.304516	0.515054	0.292526	0.697411	0.498132	0.119631	0.574897
cgd6_1160	1.83908	0.0946949	-0.169856	0.196602	0.0328901	0.336135	0.0458796	0.248219	-0.194971	0.154882	0.0463046	0.0992918	-0.0296141	0.702741	0.160473	0.0386206	0.0716397	0.121199	0.172603	-0.276798	-0.516867	0.0119872	-0.409577	0.112153	-0.0870098	-0.0378032	0.145771	-0.086026	-0.0148268	0.32205	-0.207247	-0.0890378	0.772385	0.130135	-0.0125215	0.0868048	0.0522091	0.133836	0.163138	0.373783	0.508024	-0.0831461	-0.0846592	0.145398	-0.276934	-0.306535	-0.0710436	-0.521978	0.198698
cgd1_3240_s2	1.37931	-0.0623472	-0.269678	-0.0695454	-0.00446238	-0.10606	0.16061	-0.100595	0.0222598	-0.116395	0.0298456	-0.0714902	-0.139164	-0.150768	-0.00194643	-0.206879	-0.260391	-0.111216	-0.289044	-0.036197	-0.173722	-0.17288	-0.30922	0.0475345	0.0153589	-0.113276	-0.0037866	-0.0392384	-0.0521982	-0.171564	0.185022	-0.0472813	-0.0358812	-0.355657	0.0152441	-0.0899814	-0.0657414	-0.047102	-0.200443	0.00459847	-0.221071	-0.0411551	-0.134011	-0.022055	0.153261	-0.0090134	0.16054	-0.0190894	-0.23393
cgd8_1870	1.14943	-0.395616	-0.364175	-0.367078	-0.404285	-0.171746	0.0728107	-0.316555	-0.419325	-0.319834	-0.529236	-0.472998	-0.333128	0.0293576	0.0347405	-0.0151801	-0.362889	-0.873574	-0.370013	0.0643083	-0.406407	-0.589878	-0.494373	-0.341552	-0.00677023	-0.545602	-0.382214	-0.667655	-0.528952	-0.333179	0.762315	-0.499474	0.476713	-0.553797	-0.460275	-0.296982	1.69426	-0.455522	-0.659712	-0.337357	0.12633	-0.470054	0.172106	-0.535513	-0.0865356	-0.0768933	-0.117129	-0.0931819	0.425594
cgd7_4920	0.91954	0.238029	-0.0626992	0.108536	0.0522128	-0.0625256	0.237432	-0.037428	-0.214707	0.125226	-0.123585	0.157343	0.0584077	-0.156795	0.136368	-0.194775	0.0712525	-0.134834	0.097262	-0.0553506	-0.178997	-0.0357849	-0.152869	-0.286681	0.198484	0.174489	-0.264463	-0.363187	0.254994	-0.00662925	-0.0227825	0.290331	-0.094456	-0.128398	0.0732914	-0.0350928	-0.189969	0.42852	-0.0490578	-0.0399391	-0.0132618	0.00809328	-0.281495	-0.276343	0.397869	-0.233819	0.101399	-0.0431691	-0.0247554
cgd4_3510	0.91954	-0.161328	-0.376213	-0.165571	-0.378571	0.134916	-0.0915269	-0.193684	-0.0884478	-0.195111	-0.214981	-0.177812	0.146423	-0.12566	-0.0239118	-0.189554	-0.160595	-0.375927	-0.247979	-0.0250479	-0.276694	-0.192722	-0.417526	0.0956645	0.200585	-0.248454	-0.202222	-0.178399	-0.0773881	-0.186586	0.0950713	-0.110605	-0.378365	-0.23854	-0.174382	0.231947	-0.415463	-0.20395	-0.0324699	-0.167719	-0.363276	-0.207998	-0.349159	-0.113843	-0.0708824	-0.210989	0.0795632	-0.221335	-0.269064
Chro.70267_s2	0.689655	0.290937	-0.116025	0.107839	0.266397	0.242637	0.515221	0.0817192	0.0930024	0.0399853	0.3406	0.0254715	0.125664	0.0324281	0.32552	-0.0830116	0.0654313	0.148237	-0.0413302	0.305075	0.0694868	0.210967	0.0377937	-0.0917782	0.355692	0.145726	0.00629047	-0.113611	0.28591	0.220589	0.301088	0.0976861	-0.165244	0.161473	0.139158	0.457193	-0.0339146	0.2242	0.40795	0.151851	0.161577	0.103131	-0.202885	-0.0438502	0.345805	0.0752783	0.400863	0.043039	-0.250869
cgd6_4870	0.689655	0.203802	0.284243	0.584212	0.191902	0.68114	-0.0968761	0.0723421	-0.61682	0.116586	0.0053804	0.0595866	0.152718	0.185713	-0.247646	0.106631	0.143024	0.0773169	0.0674175	-0.330687	-0.671841	-0.0822682	-0.879062	0.367466	-0.25591	-0.0378032	0.29298	-0.13115	0.0608604	0.337077	-0.125287	2.20779	0.590573	0.0223294	0.132998	0.0931094	0.0741921	-0.0533339	0.282381	0.331922	-0.0303512	-0.130253	0.0594037	0.341683	-0.179613	-0.487305	-0.036569	-0.598239	0.347592
cgd6_4420	0.689655	-0.210551	-0.828463	-0.292135	-0.50354	0.723754	-0.344558	-0.209071	-0.604791	-0.200264	-0.371275	-0.275992	-0.290939	-0.213862	-0.472194	-0.0415222	-0.183517	-0.70057	-0.27489	-0.349338	-0.645132	-0.353083	-0.491573	-0.210521	-0.259949	-0.328273	-0.212898	-0.287368	-0.231214	-0.300129	-0.286701	-0.261753	0.420648	-0.429164	-0.411594	-0.157606	0.135842	-0.24473	-0.503559	-0.163415	-0.0514029	-0.314537	-0.00453837	-0.264921	-0.444684	-0.561394	-0.563115	-0.550316	0.117793
cgd1_500	0.689655	0.151498	-0.335205	0.063478	0.0692998	-0.0824869	-0.0812409	0.11863	-0.123462	-0.12372	-0.116619	-0.156613	-0.0897755	-0.0671275	0.00546596	-0.0343826	-0.153336	0.208616	-0.127724	-0.225488	-0.00701827	-0.0912246	-0.455665	-0.0558361	-0.0150351	-0.0586428	0.0138023	-0.00255609	-0.0290251	-0.0535249	0.171187	-0.0568443	0.0068498	-0.22056	-0.00499341	-0.0687128	-0.0959089	0.130541	-0.108513	0.107191	0.0173894	0.0434433	-0.0938426	0.16585	-0.035926	2.63191	0.00208442	-0.144356	-0.136917
cgd8_4690	0.229885	0.0861216	-0.509456	0.641965	0.147273	0.45055	-0.374995	0.0199362	-0.632131	0.236375	0.0272748	0.0641084	-0.0372373	0.228937	-0.531746	0.118943	0.181208	0.777695	0.097262	-0.274156	-0.727273	0.22468	-0.9952	0.825921	-0.434793	-0.121845	0.729973	-0.0845667	0.0712502	0.545492	-0.325404	0.0220761	0.925007	0.145588	0.230365	0.337058	0.613396	-0.0236631	0.278188	0.275135	0.129652	0.0376115	0.397888	0.538263	-0.427668	-0.65891	-0.352336	-0.492568	0.294971
[truncated: 56 more columns]

## Sheet: Fig2_Heatmap_IgAData
Antigen	Pct.Seropos.IgA	CRC9701	CRC9470	CRC9622	CRC7158	CRC7161	CRC7107	CRC8246	CRC8395	CRC8085	CRC7690	CRC9315	CRC6434	CRC7575	CRC7233	CRC9289	CRC8016	CRC6310	CRC7652	CRC9853	CRC7003	CRC6265	CRC6774	CRC6186	CRC8992	CRC9582	CRC6749	CRC5215	CRC9086	CRC7564	CRC5872	CRC9893	CRC7425	CRC5520	CRC7545	CRC6534	CRC7822	CRC9283	CRC7091	CRC8113	CRC5257	CRC8770	CRC6867	CRC5094	CRC7544	CRC5149	CRC9685	CRC7678	CRC7934
cgd2_490	3.90805	0.211706	-0.00658889	0.0964817	-0.00267576	0.286495	0.1899	-0.0172667	-0.0439875	0.131579	0.562006	-0.0970646	-0.152038	0.156331	0.141759	-0.0472593	1.92032	0.608105	-0.0200949	1.60295	-0.325579	0.809992	-0.251246	0.0109127	3.40754	0.0756079	0.00251981	-0.108941	2.29544	0.328567	1.06296	-0.0638392	1.08283	0.153103	0.0699008	0.130369	0.0770044	3.1387e-06	0.298803	1.36278	0.00757285	0.56065	-0.238087	0.0359492	-0.0171686	-0.264193	1.71472	-0.329849	0.667405
cgd8_1750_e1	18.3908	1.73626	1.5736	1.91228	0.188778	0.177673	1.06979	0.131966	2.3454	2.24278	0.0885681	0.110022	1.32836	-0.0854677	2.52282	0.224916	0.032391	0.308264	0.152918	2.16095	1.23294	0.104888	4.315	0.641406	3.80349	0.065753	1.89205	0.0318718	0.492744	0.128355	1.53843	0.805521	3.15137	0.620688	0.110071	0.108751	0.923361	0.59914	2.78325	0.277459	-0.0175988	0.255134	0.106669	0.291074	3.78087	0.893316	0.618756	3.09341	0.392362
Chro.60272	28.5057	0.08644	-0.00851634	-0.101788	0.0366596	0.0412653	0.515688	-0.0554544	0.362551	-0.085943	-0.0442301	-0.0152882	0.0624258	-0.0025686	0.935791	-0.0284936	-0.0749528	0.292127	-0.0838804	0.558062	0.384671	0.188941	0.133686	0.00450354	0.316708	-0.0297177	0.0998444	0.128149	0.178799	0.129289	0.430613	0.200509	-0.125339	0.019372	0.0145388	0.0254959	-0.00574705	-0.0925847	0.208894	0.142148	-0.00761008	0.30682	-0.0298724	0.118123	0.631516	0.44654	0.65401	0.451787	-0.243239
Chro.60014	5.74713	2.18035	3.42987	2.56431	0.0788934	2.41205	4.02325	0.238881	2.30896	3.30572	1.23092	1.18252	0.370377	0.305466	0.574735	0.496116	0.30889	-0.0547536	0.314091	2.25073	2.29567	0.187461	4.9058	0.535364	3.80625	1.0432	0.968777	0.0893348	0.23599	0.421423	2.57362	0.287586	0.790841	1.63836	0.175579	3.48053	0.62305	0.282764	3.06077	1.58999	0.228464	0.193528	0.134067	0.917511	0.847099	1.04579	0.272012	4.56883	0.510508
cgd3_2130	26.8966	0.0639777	0.309881	0.0582636	0.0162451	0.181094	0.617621	0.0992067	0.688735	-0.0346219	-0.0439296	-0.0748004	0.188291	0.00142542	0.651391	0.0631711	0.0183977	0.206728	0.0482452	0.611192	0.301656	0.0708383	0.31118	-0.0358815	0.710575	0.0105844	0.0475367	0.0471669	0.0623492	0.0338133	0.683287	0.113275	0.0840048	0.127696	0.0376336	0.0878575	-0.00388863	0.0630078	0.0956387	0.038866	0.111436	0.198149	0.0220598	0.0917111	0.665895	0.518004	0.516823	0.30598	0.0575746
cgd5_2290	24.5977	0.119491	0.707858	-0.0849796	-0.0116311	0.151753	0.716489	-0.11975	0.530581	0.182861	0.150254	-0.00894204	-0.0353277	0.0471312	0.432407	-0.0121713	0.228513	0.0174084	-0.216721	0.617253	0.300236	0.114976	0.142123	0.0664259	0.299953	-0.0660369	0.0532182	0.0243563	-0.0274406	0.261182	1.41309	0.159805	-0.107802	0.0324696	-0.0529786	0.206003	-0.027104	0.00300938	0.411783	-0.154847	0.0264916	0.317052	-0.146378	0.0653725	0.601931	0.523571	0.874743	1.81865	-0.298232
cgd3_3430_s1-m1	6.2069	1.45332	1.30079	0.569627	0.00207777	0.518386	1.5414	0.381262	1.9412	0.117716	2.61975	-0.291313	0.781808	-0.0662315	1.8906	0.0257965	-0.174764	-0.00466575	0.163351	3.42069	2.41917	0.537498	2.09051	0.71881	4.10795	1.40074	0.29195	-0.140001	1.22739	1.7464	4.86728	0.130229	3.35789	0.912912	4.91691	0.857595	0.615816	1.54324	0.625461	0.332532	0.896003	0.934314	3.89314	1.25818	0.441188	0.962168	0.258193	1.706	-0.196949
cgd8_4230	3.44828	0.386876	-0.177271	0.0151129	-0.0455641	0.191649	0.624138	0.288793	1.61663	0.574544	0.126696	0.717644	0.0792685	0.0105133	0.944044	0.323795	0.00912768	0.0232621	0.043412	-0.053084	0.298576	0.173524	-0.227762	0.0255465	0.700812	0.278298	0.12048	0.13586	0.0638366	0.890315	0.384726	0.139775	0.18487	0.0200297	-0.040099	0.13139	0.101381	2.71614	0.27632	1.67847	-0.115751	-0.0138251	0.0393833	0.350064	0.152453	0.350517	0.652955	0.9902	0.0842817
Chro.60138-m1	11.4943	0.362891	4.62925	3.79776	1.82519	2.67484	4.90727	0.055644	1.95637	4.20825	0.458942	-0.136873	-0.0545383	-0.0719156	0.055361	-0.183224	-0.0439988	0.309535	-0.0116876	0.977726	4.72001	0.0293702	3.14662	3.78936	1.46949	1.33035	-0.0635759	-0.0837335	0.00388951	-0.0743295	3.16383	0.080342	3.90712	3.29314	0.149796	4.61037	-0.0203255	0.057813	0.174463	0.297994	0.499645	-0.0898895	-0.170464	2.70299	3.63267	2.35005	0.130514	1.79034	3.00743
cgd6_5280_s1	3.67816	0.820409	2.05232	0.215302	0.616594	0.273093	0.36716	0.312179	0.229834	0.179979	0.372234	0.310662	0.447848	1.01193	0.872883	0.610369	0.277678	1.15228	0.233281	1.9041	0.67186	0.122038	0.192314	0.314305	0.403168	0.67855	0.20967	0.285393	0.424919	0.661023	0.210799	0.526373	0.467294	0.242046	0.319578	0.308896	1.06661	0.339043	0.290731	0.335778	0.407096	0.539687	0.845958	3.2841	0.349335	0.110107	2.03649	0.145324	0.254145
cgd8_3520_s1	1.6092	2.43456	2.60662	1.06724	0.92814	1.21069	3.00443	1.15893	1.43375	1.62918	1.80458	0.18805	0.92403	0.126078	0.843957	1.32157	0.37784	0.683671	0.264074	0.646136	3.36634	0.283563	4.33465	2.89948	2.54724	0.304998	0.718271	0.18249	0.568565	0.332626	3.56336	0.7784	3.92791	2.50459	0.429223	2.10199	0.539115	0.620046	2.00262	1.39573	0.792331	0.466504	0.135246	2.66678	1.41952	2.32492	0.468434	0.726818	0.417959
cgd6_2730	10.1149	0.346234	0.411198	-0.0105415	0.0562179	-0.15181	0.841257	-0.026423	0.722129	0.351145	0.0198219	0.0494872	0.19644	0.0237582	0.492371	0.434673	0.130069	0.0571956	0.0988158	1.58542	1.01798	0.00726531	0.0725745	0.242866	0.419855	0.0505804	4.31138	0.0376265	0.0764172	0.191389	1.49466	-0.155664	-0.0219175	0.0949834	0.0854319	0.278792	0.0614686	-0.00361264	0.116405	0.155301	0.618781	-0.294926	-0.197926	0.2278	1.37277	0.274636	1.18046	0.740988	-0.0599632
cgd4_2480	11.7241	0.0886671	0.359615	0.0069232	-0.115279	0.343787	0.445054	2.38561	3.20613	0.196828	0.308022	0.501298	3.9193	0.154539	0.112768	0.606328	0.154403	0.254027	0.0902492	2.89687	1.58156	0.104888	0.177146	0.0881072	0.332122	0.958277	0.129728	-0.0770852	0.373073	0.244048	0.386723	0.341525	0.220013	0.718951	-0.00893177	0.350717	0.269386	0.274329	0.282846	0.375361	0.193678	0.140741	-0.162713	-0.0979226	2.34067	-0.0419373	2.49696	-0.074299	-0.142389
Chro.80295	3.67816	0.806173	0.130339	0.19742	0.243497	1.56705	0.343659	0.211254	0.183541	0.223313	0.899559	0.667678	0.254569	0.345293	0.336533	0.263829	0.340085	1.14714	0.0255506	1.18923	0.400229	0.336741	1.44591	0.884335	1.00265	0.192714	0.631143	0.300469	0.735577	0.456433	1.6868	0.163927	0.152772	0.449624	0.270501	1.93451	0.307901	0.29802	1.79581	0.553937	0.266826	0.31875	0.230663	1.07524	0.376577	0.545353	0.466633	1.9039	1.56199
cgd6_1080-m2	8.04598	2.01781	2.90687	2.19308	2.79893	1.91956	4.91502	0.00406794	2.6394	3.22772	1.6728	-0.15311	-0.170257	-0.265717	0.00891209	-0.161505	-0.210572	1.15707	-0.0891779	-0.183978	2.15968	-0.199397	3.98142	3.51775	3.02914	2.29804	-0.228569	-0.206919	-0.060276	-0.208827	4.03342	-0.188733	3.19598	2.64882	0.641906	3.32064	0.787888	-0.101598	0.541455	0.320292	0.966781	-0.252277	-0.304232	1.55205	1.93829	0.419026	-0.162874	-0.112315	3.43875
cgd2_3090	7.81609	2.62228	0.377858	0.494801	0.647072	0.234757	0.481162	0.250177	-0.160112	0.613513	1.41984	0.569321	0.407353	-0.0080068	1.65375	0.265318	3.76509	1.46863	-0.181875	0.62187	1.23802	0.25172	3.12983	0.722525	0.431351	-0.0366852	1.20439	0.368258	0.16362	0.665213	1.34077	0.70185	0.122232	0.988452	0.473521	0.284312	0.0436088	0.256301	0.876464	1.67983	0.229871	-0.123318	0.448107	0.663658	0.584964	3.19607	0.046177	0.946131	0.0748794
cgd1_3780	8.04598	1.24003	0.471903	0.348834	0.565123	2.68843	0.262435	0.363056	0.470056	0.921948	0.256757	0.288077	0.692449	0.587527	0.488144	1.48089	0.452889	0.562563	0.263382	0.603669	0.523068	0.203529	0.588219	1.01729	0.722905	0.282782	0.530871	0.151512	1.39451	1.43659	2.05587	0.396708	0.360864	0.497639	0.546572	0.662612	0.28376	0.447623	0.48274	2.82685	0.249439	0.953571	0.360387	1.00591	0.626287	0.664782	0.418365	0.389088	0.331426
cgd5_1490_s1	1.37931	0.431928	2.86936	0.813665	1.3543	0.754392	2.25013	0.144391	0.350245	0.554797	1.35525	-0.118539	-0.0632673	-0.0422477	0.190699	-0.11364	-0.246808	0.307872	-0.13638	0.338694	2.37188	-0.102046	2.11559	2.46726	1.72466	0.350141	-0.0404854	-0.0791595	-0.300327	0.00206017	3.78735	-0.286086	0.675604	2.59134	-0.005351	1.96046	0.369127	-0.113269	0.486581	-0.0203494	0.0579045	0.305964	-0.173868	0.909027	1.18126	1.13687	-0.0297718	0.71005	0.0326511
cgd5_1540	5.51724	0.426907	-0.0326892	0.224802	0.0741046	0.329676	0.525702	0.216521	0.774522	0.25361	0.293831	0.704187	0.329096	0.214509	0.668924	0.213823	0.23924	0.132849	0.339943	0.576478	0.311094	0.275731	0.7984	0.251552	0.726409	0.00869058	0.247685	0.0863766	0.322404	0.287345	1.03013	0.201968	0.117652	0.29545	0.610978	0.433788	0.0522091	0.246695	0.494836	0.315366	0.0864737	0.322141	0.0510956	0.334896	0.707197	0.814895	0.861094	1.18075	0.155799
cgd7_1280	12.6437	0.0149677	0.572031	0.316667	0.939645	0.842152	0.206498	0.0497538	2.93521	0.259082	-0.123903	0.351516	0.194407	0.498284	1.4039	0.216733	0.140073	0.256869	0.301665	0.268391	0.865237	-0.0552501	0.443597	0.71489	0.489901	0.287253	0.781246	0.0928398	1.27311	0.083786	0.588154	1.15736	0.142664	0.0592737	0.611445	0.333956	-0.025595	0.130541	0.119273	0.3511	0.444928	0.80175	5.28106	0.394184	1.76675	0.314039	0.204439	0.095088	0.553353
cgd1_650-m2	9.1954	0.343838	0.492881	1.93311	0.757492	0.30229	4.45325	0.434113	3.3074	0.77034	0.476429	0.556184	0.495187	0.880239	1.77653	0.362327	0.553078	1.70508	0.593255	1.13211	0.891424	0.63847	0.441157	2.74658	0.391445	0.362481	0.695356	0.279901	0.962628	0.564941	0.208543	1.13711	0.455547	0.261645	0.34617	0.935387	0.986047	0.422694	0.935937	0.679831	0.592973	1.13754	0.672938	1.65015	0.83984	0.427365	0.314028	1.40502	1.39281
cgd8_2530_s1	5.74713	0.731582	-0.161254	0.061682	0.214094	1.73241	0.174589	0.338877	-0.202045	0.194688	-0.0535738	1.58601	0.0358792	0.0399371	0.125977	-0.0781791	2.20981	1.5081	0.0214602	0.701216	0.0268813	0.07623	1.49225	0.876284	0.569765	0.0532078	0.684415	0.000786437	0.983602	2.97797	1.48133	0.224392	0.209829	0.365179	0.295684	1.956	0.137863	0.0268364	1.41815	0.646393	0.0095415	-0.176555	0.0925706	1.08712	0.116445	0.177692	-0.157308	1.96877	2.10691
cgd2_390	3.44828	1.61833	0.209461	0.555403	0.286019	1.10353	0.777203	0.754317	1.69043	0.460575	2.29145	0.324967	0.517148	2.2545	1.46861	0.375712	0.300985	0.770894	0.529876	0.493629	1.1647	0.556077	1.03424	1.6276	0.460397	0.490128	1.96491	0.0683112	1.52225	3.03082	0.329048	0.49934	0.800875	0.407517	0.424983	2.23088	0.352975	2.95251	0.884455	0.941401	0.581549	0.563757	0.726353	0.862918	-0.0535314	0.0707224	0.480387	1.13907	0.469731
cgd8_3520	3.67816	1.26515	1.89116	0.930356	0.419042	1.09194	2.34478	0.611769	1.01499	0.894743	1.69484	0.141741	0.319802	-0.126594	0.665185	0.921821	0.270949	0.537406	0.160378	0.0305101	1.91235	-0.0864952	3.45549	2.96065	2.00986	-0.009563	0.375632	-0.110426	0.228052	0.214444	3.06774	-0.0189671	2.72264	1.87887	0.199669	1.33839	0.257349	0.347582	1.64006	1.14909	0.121787	-0.0846419	-0.0210862	2.54081	0.652527	2.16546	0.188498	0.219767	0.420581
cgd8_2530	4.82759	0.842824	0.13932	-0.00262801	0.631626	1.84453	0.500891	0.346677	-0.221879	0.0696759	0.0465867	1.46927	0.245958	0.166531	-0.017888	0.0958884	2.18997	1.4538	-0.145549	0.806068	0.00145874	0.117664	2.02693	0.711943	0.86717	0.041082	1.0619	0.0429769	1.33539	2.85978	1.89075	0.514681	0.201197	0.185418	0.369249	2.2586	0.251138	0.156693	1.89674	0.701857	0.144957	0.181756	0.172489	1.56261	0.0593978	-0.0555692	0.184119	1.84992	1.54767
cgd7_1290	5.05747	3.18586	2.41834	1.37756	0.0138935	0.792467	3.81506	0.0609527	0.952831	1.65613	0.768865	0.0711142	0.217012	-0.0325897	0.137268	-0.0228305	0.137116	0.06706	0.0482452	1.32939	1.42695	0.284822	4.48128	0.93543	2.9029	0.185068	0.101804	-0.0536462	0.249777	0.231932	2.10521	0.285523	1.28375	1.38536	0.0180618	3.12807	0.6386	0.270841	2.68677	1.03338	0.0673856	-0.0267064	-0.190519	0.982145	2.10386	0.798916	-0.161016	0.210358	0.618375
cgd5_1530	2.29885	0.0109472	0.506057	0.0337381	-0.123669	0.985224	0.0138111	-0.0694289	0.0667561	0.403041	0.0662003	-0.113991	0.413657	-0.0487225	-0.0360353	0.0758572	1.00224	0.00755902	0.0353206	0.534142	-0.285912	-0.245916	0.0901227	-0.0498207	-0.305138	-0.14214	1.01005	-0.0831089	0.626075	0.10387	-0.112069	0.170275	1.37004	0.157294	0.156205	0.0794145	-0.221584	1.19505	1.10553	0.57727	-0.149766	0.137857	4.97284	0.429764	0.0529176	0.161358	0.0283757	0.0205492	-0.202655
cgd1_650_s2-m1	5.51724	0.618986	1.53886	2.07077	0.930947	0.584208	0.640089	-0.0530379	-0.177436	0.383446	1.19523	0.346163	0.228184	0.70921	1.37003	0.261179	0.628714	1.58656	-0.00249577	1.41025	0.698352	0.33941	0.254778	0.365217	2.64111	0.252008	0.284034	0.204485	2.52873	1.3397	0.038618	0.743766	0.197946	0.484117	0.224888	0.310701	0.940449	0.560075	1.64983	0.455521	0.463717	1.49807	1.16712	0.532751	0.805558	-0.207757	-0.041688	1.82223	0.00379628
Chro.70345	25.2874	-0.0178568	0.105095	0.136617	0.0990009	0.0681208	0.146192	0.143601	0.19645	-0.0985715	0.0617406	-0.176626	0.0295077	0.0523658	0.490259	0.0633613	-0.0511482	0.292028	0.00663787	0.173831	0.115725	0.0304216	0.171564	0.0750152	0.337478	-0.167611	0.148048	0.105863	0.00543829	0.10482	0.96212	0.0229017	0.0362686	-0.0736935	0.0847601	-0.0231107	0.0174959	-0.0310238	0.134559	0.00714605	0.15596	0.0577512	-0.00800639	0.131149	0.429563	0.367952	0.349652	0.358033	0.131196
cgd4_3470	1.6092	2.08755	0.659602	0.390924	0.286506	0.730775	0.598553	0.155142	0.331316	0.271487	1.31612	0.143167	0.223407	0.18471	0.217754	0.202299	0.240274	0.317141	0.0235069	0.598993	0.21709	0.231357	0.499308	1.13727	2.09013	0.202689	0.138917	0.134607	0.360421	0.378885	1.15253	0.945552	0.260566	0.719154	0.130396	2.09206	0.459724	0.233445	1.11562	0.518126	0.248606	0.364961	0.0279986	0.382202	0.518163	0.652386	0.208038	0.453467	0.232918
Chro.30470	0.91954	0.560129	0.402728	0.219013	0.619884	0.719761	0.495451	0.543149	0.286249	1.17311	0.716809	0.421318	0.179685	0.548673	0.494831	0.541462	0.826613	0.242398	0.452385	-0.110846	-0.161271	0.746975	0.0371476	0.158785	2.17965	0.300583	0.0604903	0.19456	0.31368	0.817763	0.619058	0.373593	1.30883	0.356873	0.389519	0.743994	0.154933	3.26484	0.840578	0.419827	0.534471	0.780751	0.0598179	0.0777611	0.387605	0.772507	1.94414	2.85485	0.108878
cgd7_4810-m2	9.1954	-0.0168304	-0.381198	0.521832	1.69198	-0.0973305	-0.183379	0.294735	-0.430359	-0.337533	-0.044831	0.193563	-0.445285	-0.610714	-0.469451	-0.517045	1.4189	-0.743334	-0.621807	-0.274816	-0.680232	-0.895968	-0.441188	0.379156	-0.234181	1.09231	-0.0482861	-0.347101	1.93201	-0.266591	-0.314549	0.62618	0.422506	-0.587966	-0.458805	-0.0316592	-0.566369	-0.563453	-0.454662	-0.412991	-0.330534	-0.753167	0.296104	0.392607	-0.406081	-0.486185	-0.298241	-0.467714	-0.41923
cgd3_720_nt1-17544_s8_US	4.82759	-0.0761802	-0.242528	-0.236718	-0.524751	0.114663	1.25041	-0.114701	-0.126076	-0.223923	-0.151469	-0.148452	-0.272265	-0.314887	-0.210533	-0.10464	-0.245842	-0.330885	-0.251934	0.459903	-0.0681002	-0.175995	-0.26632	-0.414823	-0.379766	-0.14545	-0.219733	-0.554822	-0.0659576	0.215324	-0.0352043	-0.383359	0.307571	-0.267943	-0.347628	0.190897	-0.422894	-0.32012	-0.111566	-0.369382	-0.458028	1.41398	-0.515652	0.0249406	-0.137502	1.16386	0.0982997	-0.449546	-0.750272
cgd6_2310-m1	2.75862	1.01697	0.569634	0.807569	0.185387	1.60919	2.68119	0.0429924	0.972513	1.15571	-0.0739774	0.0398268	-0.212247	-0.154254	0.761722	-0.161505	0.320016	0.391623	0.346825	0.544656	0.11087	0.0847859	4.71284	1.49924	2.44807	0.217053	0.140061	-0.00669582	0.0428733	0.0560738	3.3689	0.34549	0.542689	0.0104634	0.103453	1.92158	0.671302	0.0920965	1.40944	0.671022	0.23829	0.559693	-0.0791772	0.549425	0.5684	0.564923	0.443006	0.0340851	-0.0636233
Chro.80604	14.4828	0.784551	1.19254	0.516991	0.479517	0.677996	0.852217	0.76822	0.812849	0.366119	0.303071	0.432241	0.554715	0.69219	1.55028	0.617509	0.39527	0.771178	0.28094	0.941243	0.638139	0.244878	0.523728	0.500718	0.723782	0.496899	0.452884	0.634916	0.603754	0.772772	2.27796	0.287586	1.16531	0.504235	0.736898	0.654819	0.841795	0.46255	0.829795	0.656165	0.835512	0.299385	0.849076	0.691773	0.592728	1.0749	1.51508	0.492802	1.08097
Chro.60607_s1	1.83908	0.298378	2.52469	0.115477	0.243497	0.196728	0.773886	0.168665	0.0595443	0.236202	0.29288	0.151217	0.127796	0.458991	1.25264	0.392005	0.0568507	0.441277	0.0910301	2.32504	2.11862	0.404109	0.806573	0.123435	0.489214	0.214239	0.07173	0.172761	0.227388	0.371804	0.471327	0.330564	0.0417184	0.36207	0.0961384	0.2367	0.0550645	0.235491	0.287953	0.116423	0.273668	0.416097	0.218472	0.484081	0.502396	0.276615	2.12729	0.408705	-0.001752
cgd2_2100_e1	4.82759	1.47343	0.239237	0.225925	0.156096	0.367404	0.689813	1.80898	0.832214	0.451193	-0.142436	0.114388	0.351527	0.214017	0.210931	0.132238	0.0908708	0.410706	0.300315	0.334372	1.27067	-0.0260719	-0.185676	0.529573	0.262231	0.151623	2.01266	-0.139784	0.14266	0.486613	2.31251	0.0450155	0.14941	-0.133143	0.258637	0.740986	0.311189	0.151284	0.150704	0.601917	0.0626528	0.195378	0.16827	0.527834	0.429896	0.848774	0.8278	0.252462	0.25488
cgd6_3920	7.35632	0.297828	1.52484	1.99502	0.628363	0.747255	0.699309	0.0850143	0.280903	0.427394	0.382775	0.564719	0.738936	-0.0410736	-0.0992897	0.388215	0.518272	0.815775	1.17057	0.260212	0.1846	-0.0754661	2.04263	0.00450354	0.855217	0.185308	3.12111	-0.11659	0.348266	0.197187	0.809224	-0.0377814	0.643306	0.438843	0.174001	0.368151	0.382829	0.00180764	1.62619	0.435611	0.055048	-0.00105778	0.373773	0.216895	3.60467	0.054278	0.00456969	0.949111	0.142889
cgd6_1170_e2	5.51724	0.390233	0.636177	0.0982349	0.445458	1.75737	1.68795	0.647123	0.853978	0.440698	0.334374	0.792521	0.439977	0.30038	2.67063	0.141274	0.810695	0.405136	0.217991	0.62612	0.614895	0.585908	0.997013	1.6988	0.749266	0.617016	0.615593	0.473051	0.473289	0.308103	2.00521	0.963294	0.819326	0.365179	1.19858	1.64859	1.10414	1.66078	0.449356	0.266655	0.872399	1.20444	0.204681	0.68737	0.755354	1.02592	0.536421	0.690951	1.57735
Chro.60448	4.36782	0.47172	3.35652	0.351777	0.36863	0.331833	1.21947	0.0872069	0.565019	0.228552	0.0575471	0.445396	0.41645	-0.123173	-0.0730295	0.0201255	0.592472	0.399544	0.36534	1.05751	0.822324	-0.0223295	1.6436	-0.0859533	1.21063	0.213299	0.690417	-0.0130269	0.588335	0.327754	1.36021	0.126009	0.924679	0.155499	0.200289	0.241438	0.140218	0.094917	1.09193	0.0863805	-0.0527717	0.0369238	0.102253	0.201024	3.49954	0.968509	0.11373	0.653073	-0.329837
cgd8_2680	16.7816	0.0229753	0.96619	0.215948	-0.0152288	0.819061	0.582133	0.184879	1.59978	0.193259	0.254316	0.135071	0.13035	0.228693	2.76362	0.187196	0.079363	0.141882	0.0296295	2.23005	1.1079	-0.0192182	0.00810018	0.0624205	0.671423	-0.035289	0.0848654	0.00627496	0.0822998	0.0775124	2.54708	0.0866731	0.595111	0.104317	0.221225	0.301656	2.05373	0.137671	2.39585	0.378513	0.891384	0.0382988	0.540623	0.115121	0.25312	0.106031	0.488695	0.355339	0.413139
cgd3_4190_s1	1.6092	0.509732	-0.0866413	0.279446	0.178579	0.38709	0.184618	1.01908	0.0222598	1.16101	0.505249	0.169052	0.0285952	0.531414	0.420257	0.579455	0.343616	0.463854	0.191294	0.124621	-0.177017	0.329315	-0.440738	0.318703	1.68169	0.0610613	0.482362	0.417345	0.179485	0.605085	-0.00609365	0.511155	1.72763	0.130135	0.349529	0.260236	0.498787	3.43499	0.712114	0.671664	0.625215	0.510759	0.210661	0.449182	0.543038	0.0585026	1.42054	1.69202	0.0491263
cgd5_3210_s2	2.98851	0.4795	0.127333	0.481295	0.706163	0.578771	0.76487	0.45803	0.85814	0.596458	0.227441	0.341617	0.528166	0.515942	0.542827	0.643816	1.26131	0.990098	0.483347	0.791953	0.311799	0.360584	0.38387	0.978905	0.368456	0.524238	0.509775	0.205508	1.04814	0.632667	0.729124	0.252116	0.350654	0.350089	0.646921	1.08364	0.475263	0.377542	0.581708	0.578469	0.987737	0.817852	0.508215	0.524547	0.784852	0.484714	0.395823	0.410436	0.537133
cgd7_4880	6.66667	0.306602	0.044502	0.783255	0.141629	3.31803	0.109813	0.136472	-0.120853	1.0117	0.402748	0.251099	-0.0720493	0.0189815	-0.191198	0.083003	0.175454	0.7905	0.349764	-0.075912	-0.197613	0.118229	3.55317	1.67529	1.37219	0.376815	0.0797051	-0.11723	-0.262558	0.386323	1.51823	0.101599	1.28936	0.474791	0.507755	1.34962	0.375423	0.0607013	1.14994	0.443909	0.0186932	1.23818	0.302768	0.248122	-0.0704107	0.0531237	-0.223628	0.0374494	0.227188
Chro.30470_s1	1.37931	0.539344	-0.195661	0.530039	0.37001	0.433152	-0.00416873	1.17872	0.141312	0.988003	0.424838	0.220819	0.226593	0.637145	0.0148006	0.891188	0.399904	0.588498	0.314091	-0.156954	-0.208359	0.332607	-0.28842	0.351142	2.00494	0.416332	0.452577	0.4898	0.222736	0.541991	0.305317	0.48593	1.70681	0.248796	0.49188	0.578986	0.408174	3.49131	0.800694	0.822189	1.15314	0.998766	0.260155	0.619853	0.012523	0.190347	1.77734	2.13332	0.249237
Chro.30111	3.67816	1.29563	0.659255	1.06778	-0.178752	0.355038	3.23832	-0.0602998	0.563861	1.38352	0.188341	0.261636	0.148524	-0.168927	0.544524	-0.0409088	-0.0112325	-0.271912	0.486318	0.283267	1.71693	-0.0984299	3.96091	3.92656	4.15261	-0.0942525	0.0629062	-0.00235926	0.123533	-0.0195036	3.20081	-0.113323	1.17195	0.361551	-0.106446	2.08865	0.726525	-0.115875	2.87083	0.0258596	-0.321844	-0.0364434	-0.169978	1.87313	0.759075	0.664782	0.0669356	0.0761298	0.194874
Chro.70472_s2	0.91954	0.207613	0.031697	-0.0566133	-0.0406674	0.133151	0.36301	0.138852	0.0641378	0.131952	0.343358	-0.0248601	-0.105717	0.275387	0.129147	0.0497968	-0.126881	-0.127271	-0.174348	0.180588	0.470134	0.0765208	-0.0858886	-0.082879	-0.0292441	-0.120068	0.0167131	0.0656851	0.110639	0.282738	0.27904	0.124087	-0.196271	-0.0789659	-0.060762	0.0150195	-0.130365	-0.0175577	0.0309306	0.0745263	0.0534586	0.137537	-0.0984562	0.150471	0.452721	0.488419	0.42642	0.437852	-0.284286
cgd3_820	4.36782	0.589633	0.310985	1.14572	0.469683	0.66486	1.95867	0.312413	0.466838	1.07995	0.842694	0.35644	0.605778	0.515343	0.577059	0.390187	0.417681	0.733709	1.83034	0.74681	1.87123	0.284948	3.65322	3.54163	2.92549	0.367767	1.08169	0.566108	0.464307	0.817473	1.12089	0.299218	1.15613	0.642208	0.681767	1.21831	0.878528	0.579136	3.06709	1.22316	0.294002	0.699654	0.411257	1.01355	0.304941	0.108626	0.888713	0.127545	0.652238
cgd4_3530	9.42529	0.86601	1.64049	0.449096	0.764329	1.09303	0.676915	0.610626	0.655637	0.320233	0.789408	0.618313	0.932836	0.968868	1.84533	1.62848	0.683455	0.802359	0.313422	1.07678	0.944234	0.455894	1.22997	0.949679	0.729031	0.557745	0.748102	0.296635	1.59401	1.35873	1.21117	0.62808	1.35698	0.916449	0.880646	0.578237	0.767577	1.87759	2.08821	0.515444	0.712803	0.611647	0.875901	0.843263	2.52988	1.14321	0.327325	1.41108	1
Chro.70497	3.67816	0.566078	0.952101	-0.0937596	0.352901	0.451967	0.700132	0.0662419	0.78211	0.871711	0.641296	0.25242	0.778555	0.196206	5.00385	0.0261868	0.513149	0.0535811	0.265113	0.707246	1.03345	0.382158	0.365459	0.0679635	0.877712	0.327095	0.115833	0.12743	0.187012	1.21752	1.15839	0.471791	0.0627187	1.0928	0.212641	0.650551	0.124673	0.732991	0.880772	0.150469	-0.0149284	0.522105	-0.044933	0.449182	0.691708	0.811941	0.613338	1.22223	0.767616
cgd5_1490_s3	2.75862	0.285122	1.17275	0.998217	0.848723	0.433726	1.67973	0.473618	1.04882	0.178536	0.236125	0.0285597	0.275874	0.252827	0.231726	0.340524	0.0403266	0.809981	0.0863384	0.297102	0.743312	0.132847	2.25241	1.77317	2.20572	0.128389	0.434034	0.184567	0.282082	0.178369	3.44689	0.36938	1.40382	0.140455	0.317292	0.817544	0.272456	0.0161629	0.20104	0.293201	0.202883	0.376965	0.282683	0.973733	1.0065	0.366713	0.34443	0.412165	0.258549
cgd3_4180_s2-m2	1.14943	1.47001	0.283343	0.395208	1.43758	1.58705	0.307403	0.018788	1.00393	0.4132	1.06174	0.358077	0.192778	3.26391	0.155595	-0.00776982	0.032391	0.403854	0.0839868	0.207306	-0.091845	1.20659	-0.0566297	0.437177	0.35116	0.24191	0.0104686	-0.0341993	0.0896194	0.512244	1.26101	0.597926	0.193601	0.22275	0.233703	0.246632	0.097231	0.0209165	0.310941	0.057421	-0.075894	0.755894	-0.179723	0.523107	0.297286	0.358015	0.745998	0.152582	-0.182617
cgd6_820-m1	4.5977	0.394611	0.204715	0.258746	0.349641	0.00928869	-0.0425342	0.238635	0.427909	0.258399	-0.0218715	0.309816	0.0976582	0.183204	0.416926	0.267135	0.417072	0.782563	0.658978	1.83251	-0.18595	-0.0730445	0.0107352	0.499351	0.552761	0.222433	0.0328235	0.146195	0.0925369	0.276431	0.866151	0.119849	0.390591	0.809425	0.181561	0.0899606	0.496425	0.31457	0.04114	0.270477	0.23829	0.151581	0.129339	0.210516	0.337298	0.389453	0.515081	0.30505	0.356749
cgd8_3610_e3	11.4943	0.218695	1.12533	0.63268	0.0995555	1.3719	0.480684	0.221021	0.439824	0.0813059	0.148415	-0.0654411	0.381855	-0.0596779	0.194163	0.149716	-0.0647027	0.288461	0.0808454	0.156308	1.49332	0.269766	0.543198	2.61251	0.758422	0.120143	0.0162976	0.127969	0.0571315	0.271366	1.77279	0.554051	0.177188	0.189516	0.170839	0.0221957	0.0777066	0.0356711	0.0225994	0.681746	0.0985465	0.825438	0.0606458	0.162153	0.0581041	0.535192	3.24117	0.174138	0.0952653
cgd1_660-m1	5.51724	0.0219768	0.113474	0.411658	0.2445	1.00775	0.115375	0.261871	0.578613	0.0818849	0.0921259	0.0316413	0.27318	0.337415	0.232568	0.321252	0.0212073	0.317821	0.255393	0.231679	0.0411289	0.100604	-0.0144943	0.171142	0.2206	0.10224	0.303233	0.0615486	0.299862	-0.037723	0.116086	0.0921901	2.17333	-0.105262	0.20586	0.229564	0.217442	0.189786	0.1857	0.340028	0.183832	-0.0418814	0.18089	0.275514	0.404671	0.111217	0.492241	0.430193	0.192574
CmeUKMEL1_05715	3.44828	0.943817	1.09256	0.493736	0.683963	1.20044	0.780513	1.28474	0.766089	1.26411	1.01161	0.175103	-0.180245	0.221618	0.0157797	0.957455	0.207523	1.09931	0.202177	-0.114386	0.30473	0.241898	1.73069	0.994513	0.547489	0.429739	0.470279	0.118045	0.350096	0.775159	0.300382	0.408127	1.44141	1.81398	0.215712	1.29347	0.555088	0.288196	0.979919	0.943264	0.134772	0.278011	0.916256	0.932161	0.312195	-0.293261	0.0889619	-0.512928	0.366755
Chro.20398	12.4138	0.391522	0.294553	0.0915614	0.190081	0.494935	0.554876	0.112723	0.278082	0.187711	0.454909	0.250217	0.0281387	0.2768	0.444092	0.19468	0.339763	0.543737	0.087904	0.349443	0.16131	0.160001	0.449436	0.244498	0.315158	0.104775	0.341214	0.19936	0.203298	0.480774	0.49435	0.0619838	0.218945	0.0977899	0.324993	0.390506	0.4959	0.143676	0.499246	0.110275	-0.0276571	0.465993	0.0660159	0.345647	0.63528	0.733407	0.62953	0.475957	-0.0895074
cgd4_3550	0.229885	0.513526	0.0587732	0.727935	0.197871	0.43143	0.954366	0.0893961	0.617751	1.24966	1.05699	0.205437	0.192778	0.0310332	0.0855164	0.191552	0.247147	0.517569	0.0514583	-0.0897841	0.0885444	-0.0925319	2.39046	0.045975	1.51206	0.162615	0.102587	-0.0839418	0.035312	0.366667	2.22668	-0.00627837	2.15808	0.697526	0.26072	1.98948	0.183593	0.158851	1.11118	0.375559	0.100395	-0.112598	0.115063	0.674636	0.49795	-0.111422	-0.0154333	0.0734011	0.223438
cgd7_3670	1.37931	0.579036	0.396706	0.636666	0.838959	0.762636	0.679838	0.447615	0.705213	2.14757	0.394792	0.57426	0.539421	0.429438	0.617608	0.487781	0.94463	0.902849	0.508992	0.807316	0.360787	0.281546	0.91587	0.496157	0.606039	0.46371	0.612298	0.195075	0.657937	0.796471	1.20666	0.894366	0.424362	0.497166	0.97303	0.635151	0.365681	0.524533	0.882461	0.836871	0.404106	0.220124	0.384063	0.34145	0.902934	0.634489	0.588152	3.6485	0.511943
cgd6_3630-m1	3.44828	0.426656	0.243639	0.160643	0.941348	0.247214	0.181087	0.314988	0.215748	0.0522502	0.125628	2.40972	0.148944	0.16246	1.11208	0.241146	0.200458	0.787976	0.291849	0.347728	0.228092	0.101175	0.37827	0.514992	1.53522	0.611679	0.194326	0.257884	0.276961	0.482601	0.376711	1.31312	1.99629	0.333516	0.43556	0.318345	0.55534	0.191896	0.777115	0.740646	1.76908	0.903336	0.264832	0.396883	0.619287	0.388233	0.562518	0.494435	0.202259
cgd6_4000	2.06897	0.0173078	0.655782	0.292215	0.140282	0.113948	-0.0947341	0.253598	0.202118	0.210131	-0.0900144	-0.106632	0.136293	0.304081	0.790611	0.176159	-0.0809658	0.721196	-0.0568154	0.38874	-0.0850208	0.164933	-0.029982	0.129633	-0.0727307	-0.0803636	0.168384	-0.0528307	0.0443808	0.032816	-0.0360957	0.199779	0.135885	-0.139004	0.210795	0.0993866	0.146925	0.150199	-0.170842	0.296537	0.1783	0.403882	0.0933799	1.73472	0.193095	-0.0407044	0.502242	-0.04554	0.0542012
cgd8_3040	2.75862	-0.171953	-0.477069	0.286076	-0.471886	0.304802	-0.447856	-0.280772	0.313788	-0.137134	0.0811506	-0.119678	0.156064	-0.475706	-0.608874	-0.235833	-0.0770974	-0.223154	-0.296173	-0.433069	-0.784919	-0.355436	-0.615622	-0.492921	-0.560087	-0.289475	-0.397632	-0.663292	0.612927	-0.110236	0.322109	-0.333903	-0.089152	-0.345032	-0.142568	-0.157606	-0.35499	-0.214387	1.08541	0.408501	-0.437321	0.0699031	-0.211855	-0.368832	-0.0624153	-0.799191	-0.302331	-0.0568553	-0.188932
Chro.60607	1.37931	0.53655	2.60099	0.0503158	0.103431	0.575136	0.843493	0.0336436	0.317091	0.412279	0.548523	0.285067	0.0928644	0.579916	1.18853	0.455543	0.486677	0.66881	0.169279	2.18227	1.02974	0.332607	0.703662	0.173429	0.610154	0.379748	0.0629062	0.205338	0.221403	0.846429	0.492497	0.33123	0.108448	0.311925	0.135919	0.571479	0.230131	0.353719	0.625644	0.0248543	0.2003	0.479721	0.204681	0.510492	0.613721	1.5837	1.98142	0.361169	-0.130505
cgd4_4270	2.52874	0.123841	0.432462	0.535743	0.253996	0.44259	2.27402	0.334269	0.495786	0.021189	0.0448931	-0.0458197	0.106333	0.937198	0.885257	0.140913	0.16678	-0.168889	-0.00875658	0.654134	0.560345	-0.124604	0.808278	0.357191	0.348889	-0.0238909	0.330894	0.0454543	0.324267	0.10197	1.04285	-0.1873	0.0386933	0.232998	0.0548868	0.661198	0.0211511	0.0149721	0.496441	0.229829	-0.0888236	-0.111454	0.407682	0.432836	0.373806	0.281881	0.151598	0.0988499	0.118062
cgd1_650_s1-m2	4.13793	0.0883492	-0.0515851	1.34397	-0.0415843	-0.0763469	3.29064	-0.159489	1.60069	0.239839	0.631737	0.116325	-0.0196693	0.00540841	1.36869	-0.169081	0.0731877	0.693294	0.0894678	0.102425	0.131791	0.00726531	-0.227762	2.35278	2.10848	0.0920549	-0.0417825	-0.263584	-0.127429	-0.063623	0.319323	0.517613	0.117078	-0.133143	-0.11916	0.483028	0.451621	0.000604888	0.0903337	0.101003	0.00428578	-0.0749469	-0.332758	0.508829	0.262511	0.195239	-0.206281	0.693796	1.11132
cgd1_800	1.83908	-0.201193	-0.514143	-0.379712	-0.44981	-0.215608	-0.424353	-0.342511	-0.203622	-0.212992	-0.437205	-0.420817	1.00327	-0.484856	0.595185	-0.499804	-0.309973	-0.617922	-0.56966	-0.217217	-0.362236	-0.506044	-0.417526	-0.55121	-0.446581	-0.308238	-0.554194	-0.617352	-0.0765687	-0.172714	-0.29308	0.27378	-0.309671	-0.213971	-0.192998	-0.302488	-0.539199	1.39206	-0.398765	0.0458211	-0.499422	-0.206368	-0.361306	-0.530375	0.0231703	-0.288375	0.326001	0.534669	-0.55174
cgd5_3420_s4	6.2069	0.210537	0.160306	0.183945	-0.0425017	0.55787	2.92651	0.114336	0.538148	0.246052	0.140771	0.25462	0.247528	0.0251601	0.843681	0.318068	0.231289	0.0449163	0.142033	0.744206	0.235545	0.151466	0.614226	0.143991	0.404627	0.0463666	0.212574	-0.0841501	0.111358	1.68265	2.14665	0.0393148	0.189788	0.138034	0.174316	0.199688	0.0653682	0.472561	0.398967	0.967144	0.328318	0.0066892	0.301017	0.223752	0.786415	0.236501	0.348349	0.281599	0.171971
cgd7_5450	1.83908	0.259934	0.230158	-0.0251632	0.540011	-0.208876	0.0263306	0.559428	-0.282238	0.0362057	-0.246089	-0.168352	-0.0700931	-0.120691	0.105889	-0.192957	-0.0779561	0.312563	-0.263366	0.952003	-0.034843	-0.218003	-0.455665	0.0679635	-0.0712091	0.473747	-0.04135	0.00274902	-0.140215	0.0943412	0.347619	1.56288	0.123374	-0.251975	0.19345	0.106676	-0.0739066	0.00660862	0.130429	0.0718517	0.0413216	-0.134119	-0.309036	-0.0229565	1.31111	1.12886	0.0533965	-0.168054	-0.243931
cgd8_5300	7.81609	1.70321	0.538478	0.624187	0.340052	0.870823	0.827204	1.6272	0.53626	0.69576	0.918489	0.57602	0.237691	0.742658	1.57374	0.406468	0.519125	1.66995	0.317098	0.419261	0.351213	0.344008	0.168322	1.5429	0.512063	1.44422	0.838299	0.178676	0.824685	1.08041	1.30567	0.599864	0.561781	1.79768	0.709269	0.931874	0.459993	0.395041	0.718318	0.999362	0.0920583	0.318184	0.63814	0.636127	0.584964	0.838537	0.0218477	0.473889	1.12973
cgd2_940_s1	1.6092	0.792185	-0.290633	0.635822	-0.322522	0.70058	0.1899	-0.0609066	-0.553626	0.448801	-0.00189493	0.10076	0.0322418	0.175649	-0.21857	-0.047054	0.359879	-0.0708252	0.471702	-0.25319	-0.653369	0.228349	-1.13165	0.0147445	-0.272133	0.353555	-0.0456811	-0.134813	-0.111394	0.649357	-0.23666	-0.0713086	-0.28976	0.108034	-0.0240689	0.500525	-0.00909826	0.281774	0.329972	0.0964643	-0.241217	0.845997	-0.391561	-0.132534	0.149217	-0.448094	-0.244134	1.07258	-0.399823
cgd4_2490	25.0575	0.0905734	-0.071595	-0.0786276	0.113076	0.0461513	0.267995	-0.00145462	0.343783	0.0377983	0.0794971	-0.064344	0.107198	-0.0454815	0.280607	-0.0540504	-0.140721	0.0919416	-0.0654907	0.127122	0.244192	0.0942973	-0.11827	0.0917397	0.353428	0.000273595	0.0673249	0.10951	0.0998049	-0.0992602	0.485682	0.0914033	0.0945312	-0.0165973	0.104448	0.106156	0.0364025	0.152367	-0.140276	0.0398616	-0.157845	-0.15361	-0.155003	0.0310347	0.329455	0.271993	0.365207	1.24229	-0.133707
Chro.70146	10.1149	0.824424	-0.182235	-0.161789	-0.201456	0.0886682	0.579006	-0.219534	0.363084	0.21489	-0.0168514	0.176959	0.0770635	-0.165085	0.732242	0.971608	0.0716397	-0.273083	-0.0628826	0.394148	0.500561	-0.118266	0.689342	-0.0938397	1.6265	0.0124758	-0.062259	0.0187423	-0.0226975	0.108611	1.00174	-0.149605	-0.0596748	0.027899	-0.11916	0.132921	-0.148318	0.2097	0.0035351	-0.0174985	-0.310339	-0.250177	-0.405215	-0.195514	0.164526	0.452098	0.645543	0.225186	-0.0179341
cgd1_990	23.4483	0.185487	0.183164	-0.175704	0.0527857	-0.0448334	0.410534	-0.100595	0.170819	0.115832	0.0448931	0.0357399	-0.038193	-0.100677	0.207078	-0.125946	-0.101338	0.116737	0.166689	0.18923	-0.0238266	-0.00591568	-0.0528417	0.0756268	0.0938639	0.000818111	-0.0456811	-0.151522	-0.0179699	0.191389	0.276888	-0.102479	-0.145841	-0.0132289	0.0376336	-0.0191386	-0.103451	-0.121103	0.119533	-0.113026	-0.0479866	0.195378	-0.222895	0.0791622	0.407383	0.31949	0.381871	0.204384	-0.411436
cgd1_430_e3	10.3448	-0.0409736	-0.30207	-0.114321	-0.0597355	-0.0432358	0.341815	-0.0509267	0.137581	-0.236381	-0.0974766	-0.336289	-0.148421	-0.0407803	0.299625	-0.157511	-0.276072	0.00574999	-0.0568154	0.0736731	-0.169778	0.0359661	-0.390329	-0.0411758	0.244419	-0.165776	0.0245843	0.0226163	-0.109716	-0.077557	0.313737	0.168784	-0.15759	-0.191336	0.00285122	-0.00841224	-0.14013	-0.0990167	-0.0954564	-0.0745378	-0.102224	0.366603	-0.311177	0.0316137	0.137831	0.100454	0.161283	0.00344868	-0.328736
Chro.80209	14.2529	0.88444	0.0346415	0.177159	-0.0467909	0.130322	0.3885	0.00522789	0.105471	0.090351	-0.0897043	0.0234091	0.0686539	0.167293	0.370225	0.125696	0.127464	0.0472633	0.328069	0.312565	0.264979	0.116533	3.72904	0.159939	0.377398	-0.028606	0.116609	0.0675614	0.167084	0.016259	0.601971	0.101208	0.125657	0.864845	-0.0481813	0.699235	0.0471985	0.0926611	0.621237	0.0198169	-0.013595	0.238782	0.414175	0.113754	0.498586	1.24428	0.225898	0.402631	0.0949917
cgd1_670_s1-m2	99.0805	0.605051	0.192782	0.241715	0.317347	0.645178	0.726417	0.393052	0.626207	0.103338	0.728638	0.292793	0.423063	0.489983	0.655166	0.129334	0.378779	0.495051	0.260261	0.810431	0.30874	0.363805	0.0551294	0.389031	0.443465	0.203398	0.684938	0.171366	0.412131	0.639563	0.462518	0.561173	0.266785	0.228452	0.351486	0.283393	0.566889	0.582757	0.624911	0.374572	0.280206	0.725063	0.256185	0.706716	0.648234	0.538221	0.708888	0.806538	0.17534
Chro.20348	17.4713	0.206441	0.743634	0.59518	-0.0709241	1.00543	0.327776	0.508802	1.92622	0.391876	0.249422	0.791612	0.0695414	0.788781	0.167538	0.184576	0.298671	0.604444	0.269603	0.467027	-0.0495629	0.36452	-0.101099	0.457967	0.115404	0.0437267	0.4642	0.222112	0.234009	0.439599	1.31723	0.0442025	0.173882	0.225889	0.0759981	0.332181	0.485089	0.161544	0.442086	0.676474	0.136875	-0.00388521	0.068076	0.388318	0.250857	0.431813	0.320692	0.237914	0.344373
cgd5_2020	27.8161	0.897202	-0.0151443	0.63739	0.492665	0.248193	0.244781	0.699836	0.228081	0.26164	0.492051	0.223067	0.0597483	0.390374	0.633961	0.385936	0.320016	0.663695	0.273736	0.498659	0.0431124	0.267474	0.00281558	0.805789	0.445238	0.345432	1.52942	0.457537	0.119963	0.445982	0.575371	0.706226	0.494928	0.135001	0.609111	0.259302	0.568639	0.784216	0.626377	0.427455	0.473497	0.305679	0.477544	0.919233	0.376923	0.137232	0.378043	0.141682	1.75901
cgd7_2620_s1	14.7126	0.520614	-0.387276	0.151384	0.302491	0.311997	-0.149264	0.112992	-0.0667636	0.344566	1.19345	0.273833	0.56608	0.0229164	-0.0709492	0.263332	0.232329	0.547803	0.276828	0.128121	-0.0955809	0.247334	-0.13966	0.0587134	-0.100914	0.128638	0.19506	-0.00748569	0.288457	0.244048	-0.0298676	0.694356	0.102666	0.651152	0.263394	0.249927	0.196905	0.654103	0.427014	0.206964	0.153885	0.520876	-0.0145315	0.0906	0.0563773	0.00816412	0.213777	0.111674	0.143153
cgd4_3540	11.7241	0.0519619	0.166909	-0.0261178	-0.141906	-0.255286	0.0555556	-0.128628	-0.245233	-0.030861	-0.192166	-0.119108	0.0552748	-0.273624	0.0789736	-0.28123	-0.122887	-0.200283	-0.297706	0.239097	-0.0641296	-0.13366	-0.510812	-0.139599	0.172604	0.142769	-0.0439471	-0.214423	-0.16875	0.038293	0.224261	-0.144035	0.327539	-0.15154	-0.0900448	-0.161979	-0.252141	-0.0690326	-0.0741539	-0.0761548	-0.0804236	-0.458857	-0.247279	-0.167995	0.101452	0.419026	-0.0485416	0.0262046	-0.151449
Chro.10232	17.0115	0.347031	-0.154531	0.0791868	0.129733	0.372799	0.179612	0.00725558	0.378973	0.120537	0.00885957	0.221719	0.24792	0.133376	0.434971	0.178619	0.162424	0.346406	0.332038	0.211082	0.134982	0.194714	0.231246	0.0543763	0.365463	0.0688724	0.145011	0.0372436	0.143364	0.195851	0.437051	0.365154	0.00188782	0.0881001	0.213563	0.353345	0.0309741	0.105025	0.414758	0.172425	-0.0846175	0.480733	0.0406428	0.196125	0.447131	0.56195	0.548393	0.354441	0.142094
cgd4_3400	26.8966	0.215787	0.0130883	-0.00827604	0.125927	0.0584805	0.477808	-0.036831	0.311306	-0.0132328	-0.014495	0.0958609	-0.00791899	-0.106805	0.233831	-0.0327557	0.099252	0.147252	-0.193714	0.528856	0.244931	0.0368632	0.131266	-0.0491539	0.202264	0.0352465	0.0749254	0.0675614	0.290364	0.204735	0.281188	-0.039504	-0.135554	0.0887272	0.0803858	0.0050239	-0.0120837	0.137124	0.336484	0.0127349	0.0095415	0.02553	-0.0929216	0.167432	0.512507	0.59114	0.40964	0.380725	-0.158607
cgd7_4340_s1	11.0345	0.873964	0.304789	0.0472333	0.525846	0.653083	0.388244	0.32733	-0.0208702	0.422068	0.63924	0.706439	0.451598	0.418598	-0.00392952	0.365878	0.863759	0.902719	0.202177	0.120109	-0.0544022	0.445459	-0.163227	0.253715	-0.128077	0.607752	0.429672	0.311595	0.742559	0.948592	0.227236	0.442163	0.296469	0.469745	0.526429	0.532964	0.661499	0.680255	0.920625	0.47129	0.191656	0.483764	0.33939	0.44223	0.136197	-0.0402937	0.422088	0.0188482	0.112667
cgd8_2110	26.4368	-0.524871	-0.338665	-0.661512	-0.71252	-0.376284	-0.106915	-0.575827	-0.29143	-0.544779	-0.466295	-0.671687	-0.381431	-0.455231	-0.26895	-0.541707	-0.515648	-1.12041	-0.790613	0.0315784	-0.236955	-0.728582	-0.0971929	-0.841503	-0.260527	-0.541236	-0.734026	-0.68177	-0.449357	-0.296991	0.29543	-0.517367	-0.431072	-0.693456	-0.700258	-0.354445	-0.590152	-0.505912	-0.513217	-0.782878	-0.75724	-0.464688	-0.403501	-0.719119	-0.161415	-0.188514	-0.111735	2.20812	-0.495453
Chro.70238_s1	11.954	0.350747	-0.589627	0.0912093	0.0115381	0.0054343	-0.323085	0.0418625	-0.604791	0.0127109	0.10627	0.0367627	0.0226497	0.0172918	-0.334815	0.195027	0.0375541	0.26798	-0.0238943	-0.0655947	-0.360737	0.0281677	-0.784658	0.0817283	-0.259371	0.155541	0.166138	0.112603	0.167084	0.316324	-0.321052	0.110559	0.20444	0.0840171	-0.0132405	-0.120659	0.122632	0.322292	0.297883	0.0353758	0.0128166	0.158552	0.0860792	0.159772	-0.170991	-0.122683	-0.183471	-0.293468	0.169375
Chro.60420	10.3448	0.338501	0.0247131	0.221106	0.262935	0.296624	0.123984	0.381709	0.354002	0.132325	0.113291	0.255499	0.454998	0.169577	0.273666	0.213309	0.27969	0.282596	0.181796	0.467422	0.170153	0.290475	0.140319	0.0134684	0.248487	0.224765	0.152592	-0.122996	0.473289	0.230192	0.307426	-0.0477147	0.272977	0.2412	0.379693	0.137504	0.0741921	0.189786	0.196603	0.270477	0.185864	0.208873	0.135246	0.149672	0.401954	0.179809	0.347696	0.256317	0.193597
cgd7_1160_s1	18.3908	2.40461	0.236217	3.22528	4.75045	0.404755	1.63138	2.51207	0.41538	0.247945	2.78362	3.73011	0.706781	0.886423	0.548927	0.811804	5.20203	0.0431535	0.605603	0.80794	0.142403	0.410238	0.0107352	3.37906	0.516117	4.31387	2.01868	2.01918	6.13647	0.439599	0.780655	4.09671	2.41693	0.349042	0.0928012	2.48293	0.6386	0.699285	1.16818	0.400384	1.63439	0.0272621	3.15224	2.69931	0.523172	0.717709	0.453352	1.40459	0.378042
cgd8_4320	15.6322	1.90499	0.456216	2.53933	4.33004	-0.0234128	0.095501	1.59	-0.417494	0.217176	2.20006	2.70193	-0.146359	0.286886	-0.152739	0.166278	4.6038	-0.00856065	0.360815	-0.207102	-0.45477	0.0802967	-0.486455	2.66684	-0.283834	3.95255	1.60927	1.4877	5.47497	0.354345	-0.0325335	3.20847	1.73848	-0.0165973	-0.0946031	1.64198	0.200778	0.177066	1.88338	-0.0823704	0.973352	0.347042	2.02758	1.87604	-0.135034	-0.333959	-0.35871	-0.409297	-0.387538
cgd4_690_s2	8.27586	0.606162	0.0997366	0.0410485	2.47813	1.60995	2.31535	0.127712	0.480158	2.33759	2.75521	2.45154	0.120535	0.0440919	5.482	0.128971	0.68548	0.335789	0.13372	1.18899	0.339501	0.172844	2.59504	0.00321829	3.57488	0.179067	0.125111	0.378119	0.550643	0.181523	0.945057	0.0953332	2.50406	0.485546	0.569083	0.301656	0.769099	0.231908	0.239411	0.190471	0.169523	0.698132	0.12776	0.143792	0.225726	0.313075	0.270636	2.83073	-0.079592
cgd7_4020_s3-m2	25.5172	3.55257	4.62912	4.08183	4.74928	2.87774	4.91285	2.5784	3.04036	3.90721	3.65656	1.36461	1.87029	0.93063	1.10681	0.851327	1.38876	2.83475	1.41499	2.09376	4.72006	0.974474	4.90754	4.86313	4.73236	4.62076	0.811252	0.605126	1.58316	1.22146	6.14625	1.19941	3.50406	4.91462	0.48222	4.3129	1.98455	0.67988	2.22326	2.12958	2.971	0.965907	1.18716	3.33337	5.2129	3.50184	0.783143	2.46746	2.9606
cgd3_3900	1.37931	0.107617	0.427583	-0.058956	0.00444868	-0.0500381	0.504428	-0.0786161	1.26446	0.309561	0.0289892	-0.0523306	-0.163985	0.0671404	1.65139	0.349129	-0.0974143	0.00272991	-0.131362	0.915434	0.447421	-0.0992509	1.07949	0.222853	0.472967	0.071985	-0.0648941	-0.105978	-0.253268	0.0885934	0.697299	0.214308	-0.241891	-0.139004	0.357616	0.0757051	0.0850592	-0.0721929	0.0895363	0.055207	-0.172649	0.0164892	-0.227941	-0.114484	0.431895	0.853644	0.689969	1.07121	-0.11365
cgd5_2590	25.7471	0.211122	0.140315	0.0249165	0.120472	0.0480262	0.684003	0.162959	0.875792	0.0991491	0.21067	0.0265017	-0.0051131	0.167547	0.724478	0.0760457	0.000204602	0.183444	0.000832244	0.737675	0.384447	0.0725892	0.233786	0.10558	0.516117	0.0542574	0.0900073	0.144063	0.0844995	0.262885	0.791246	0.0162838	0.180485	0.193312	0.50374	0.128324	0.145251	0.0635838	0.561531	0.160116	0.127237	0.347319	-0.0391559	0.0662206	0.599562	3.61174	0.548393	1.17516	-0.0211924
cgd7_4020_s2-m2	25.2874	4.00895	3.89517	3.53218	4.28033	2.34486	4.91263	2.137	3.28027	3.94608	1.89338	1.04187	1.64083	0.66942	0.596167	0.343659	0.79084	2.03623	0.639093	1.0703	3.97146	1.2474	4.90451	4.19684	5.3151	3.65414	0.833119	0.262314	2.34674	0.62309	6.06398	3.04359	3.711	3.93307	0.641906	3.46704	1.11376	0.712935	2.39456	2.28991	3.00116	0.677544	1.18716	2.90421	2.28977	1.08341	0.635422	1.32698	1.16782
cgd5_4130	8.96552	0.434432	1.94394	0.79951	0.256982	0.232121	1.62349	0.193809	0.709827	0.347939	0.239584	0.395636	0.733627	0.14812	0.791183	1.42819	0.0147774	0.394299	0.0634442	3.53734	2.51707	1.07957	0.734876	0.213992	1.4611	0.0799949	0.35705	0.135681	0.443891	0.547239	0.992596	2.03062	0.748884	0.685553	0.433187	3.29364	0.499049	0.170664	0.321167	1.12653	0.092987	0.321576	0.162497	0.951261	1.98397	0.53271	2.12634	0.470575	0.637098
cgd3_950	2.06897	0.309333	0.431041	0.212229	1.16553	0.4697	0.926865	0.304426	1.12445	0.0936088	0.193446	0.296214	0.261965	0.492823	0.889003	0.0756686	0.216656	0.111027	0.491355	0.863588	2.63302	0.0389543	0.403554	0.42403	0.704961	0.484105	1.05565	0.10951	0.693441	0.837603	3.42512	1.02455	0.257967	0.0265904	0.0327655	0.231947	0.395275	0.29851	0.105928	-2	0.0923679	0.688313	0.0803753	0.38764	0.815801	0.798686	2.11718	2.86451	0.332818
cgd8_660_s2	5.28736	0.273982	0.295892	0.267186	2.5964	0.256649	1.32151	0.387725	0.724411	0.37197	0.446167	0.517874	0.646199	0.531611	0.697883	0.649021	0.146337	1.20073	0.756704	1.89767	0.748705	0.279526	0.355388	0.366217	1.3302	0.199134	4.09427	0.119312	0.673608	0.210921	0.507256	0.769328	0.3315	0.368282	0.18783	0.444922	0.273682	0.876277	0.228344	0.398057	4.04638	1.64858	2.55046	0.608254	0.53655	0.742029	0.706855	0.258241	0.138117
cgd6_3290_s2	13.5632	0.699466	-0.708577	1.25812	3.05243	0.143359	0.117224	0.782328	-0.507131	-0.0183953	0.933059	1.19677	0.0208154	-0.0131778	-0.34987	0.0029773	3.19216	-0.579575	0.0773031	-0.34171	-0.523561	-0.0312336	-0.520291	1.45032	-0.158989	2.36608	0.742084	0.643873	3.65769	-0.0153713	1.05336	1.9193	1.06361	-0.221337	-0.306067	0.790643	-0.188279	-0.073459	-0.0143551	-0.107229	0.0438853	-0.283286	1.22698	1.02901	-0.23457	-0.0017979	-0.243151	-0.373115	-0.0771237
CHUDEA2_3780	4.36782	1.83621	0.294553	1.12755	0.157162	0.860618	1.7687	0.0113024	-0.0236527	1.69828	0.271797	-0.0441966	-0.101216	0.0627785	-0.000955908	0.00178712	0.750776	0.0419772	0.206868	0.0590793	0.714088	0.18517	3.12269	0.406151	2.4812	-0.048467	0.0564548	-0.102809	0.186329	0.343526	3.83468	0.165797	0.9941	1.24303	0.307536	1.24616	0.0464813	-0.0322542	0.999437	0.18418	0.682481	0.436576	1.01482	0.272577	0.834561	0.603809	0.0858358	-0.0343128	-0.146589
cgd7_4270	26.6667	0.0668854	0.159816	-0.0907604	-0.0134288	-0.135547	0.293296	-0.102156	0.224275	-0.0909376	-0.0454323	-0.228523	-0.0808852	-0.193827	0.31641	-0.0861719	-0.211514	0.0130926	-0.246005	0.351583	0.218846	-0.0827553	-0.0340497	-0.0391882	0.361337	-0.0872914	0.0641126	0.0596644	-0.0659576	-0.0684311	0.918618	-0.162686	0.0495543	-0.0534864	-0.0734533	-0.0710605	-0.0880123	-0.0785345	0.0018408	-0.0766942	-0.12616	-0.220276	-0.0920012	-0.017855	0.418179	0.461409	0.192863	0.334978	-0.147883
Chro.40392	0.91954	0.681029	0.451616	-0.0806096	0.175163	0.536661	0.818706	0.420265	0.637919	0.18394	0.149991	0.122119	0.105035	0.0368826	0.792898	-0.112781	0.282369	-0.0701891	-0.196569	0.676161	0.344795	0.102319	0.110841	-0.125472	2.41841	1.98412	0.114669	-0.0756349	0.0998049	0.622758	1.40358	0.096118	-0.0681288	0.00814475	0.358172	0.117025	0.0255251	0.149657	0.206935	0.0403592	0.0160844	0.138178	0.0364403	1.21702	0.57535	0.83943	1.17053	1.07885	-0.382196
cgd2_3070	8.96552	0.637576	3.20584	-0.23716	-0.406646	0.408555	-0.0132434	0.222518	0.0182073	-0.0252381	-0.143723	-0.346922	0.385423	-0.297259	0.974578	0.146309	0.289045	0.296277	-0.303851	2.18971	1.00452	0.225729	1.71663	-0.291799	0.0943159	-0.241032	1.47497	-0.187097	0.228715	0.8336	0.281188	-0.0642775	1.27195	-0.222504	0.126484	1.88495	-0.147497	-0.269909	-0.421319	-0.223671	-0.451695	0.0557159	0.621403	-0.396606	0.901973	0.380891	0.212344	0.859134	-0.097927
cgd4_1970	13.5632	2.81153	2.52726	3.94034	3.54983	4.12585	3.44146	2.41089	3.20531	4.01711	2.84253	-0.242725	0.0976582	-0.206604	-0.637836	-0.179844	-0.246808	1.15745	-0.172941	0.081431	2.28822	-0.161516	4.90283	4.63346	4.08454	2.68551	0.0154664	-0.144989	0.0601154	-0.0802521	3.59371	0.0466402	4.14154	4.82796	-0.105295	4.67203	4.45989	-0.0938688	3.78329	2.26495	2.88335	-0.230588	-0.23402	4.29129	2.44853	1.61089	-0.055428	1.12254	0.843512
cgd5_2690	7.81609	0.652493	0.778064	0.252304	0.210761	0.798271	1.0214	0.325009	2.5513	1.005	1.03184	0.157343	0.574857	0.16144	0.481072	0.166278	3.00477	1.9503	0.3406	0.183955	0.61832	0.133686	2.83147	0.260993	1.8253	2.16	2.52146	0.0961526	1.36766	0.29152	1.72624	0.323545	1.55248	0.356873	0.0907951	1.21591	0.243335	0.139311	1.07053	0.738654	0.328318	0.756103	2.92168	3.05341	1.39719	2.31115	3.21485	0.156713	1.06807
cgd6_950	15.8621	0.116999	0.657867	0.742245	0.631626	0.327208	4.10819	0.0695725	1.02159	0.264023	1.23191	0.176495	0.0552748	0.237912	3.09081	0.788642	0.472084	0.497198	-0.0209384	0.789113	0.0124917	0.257632	0.948533	0.793202	0.715578	0.155052	0.716226	-0.100068	0.519005	0.891141	5.26965	0.0257875	0.549081	0.149501	0.306096	0.139535	0.644537	0.0339085	0.658098	0.723087	0.920972	-0.0712353	0.267704	0.661415	1.67197	2.13159	5.84677	0.757061	0.436864
cgd7_4950	17.7011	0.295627	0.171537	-0.0453437	-0.0547905	0.137383	0.800407	-0.0990363	0.407913	0.119973	0.124025	-0.0099978	-0.108726	-0.100065	0.83871	-0.146033	0.0244115	0.13307	0.0148913	0.65101	0.417152	0.126961	-0.0371081	-0.013595	0.848266	0.0516319	-0.0861496	-0.0102536	-0.173999	0.288599	0.831385	0.0563499	-0.200554	0.00382878	-0.0708312	0.0451395	0.0727839	0.0801898	0.235331	0.00153542	-0.0425374	0.282079	-0.337659	-0.243046	0.721432	1.23141	0.47203	0.869238	-0.0820645
cgd5_950	0.229885	0.213164	0.548064	0.211419	-0.0597355	0.470539	0.494029	0.135678	0.579759	0.248461	0.182705	0.267312	0.121819	0.128427	0.550955	0.165038	0.244058	0.156304	0.149924	0.399123	0.431717	0.189613	0.251718	0.0971713	0.489901	0.0961375	0.200922	-0.15677	0.166392	0.315504	0.495585	0.0356381	0.148849	0.282352	0.180303	0.338386	-0.0809422	0.151284	0.393808	0.28902	-0.00694662	0.0958863	0.160954	0.261266	0.546117	0.329059	0.417744	0.236939	0.158944
Chro.40414	5.51724	2.42904	2.87568	2.7357	0.978453	1.49329	4.9136	0.0573226	3.98451	3.18203	0.550315	0.336227	-0.0642404	0.564186	0.182002	-0.235833	0.113615	0.470077	0.0409894	0.495178	4.52026	-0.0465137	4.19579	2.2285	3.82524	0.969031	0.294351	-0.249266	0.0322763	1.09434	4.7453	-0.280473	2.59737	2.22489	-0.0313332	3.74203	0.763218	-0.123723	1.70545	0.421165	0.854986	0.346765	-0.377475	2.63603	3.57791	0.906372	0.271324	1.06188	0.455524
cgd7_1160_s2	4.5977	0.607272	0.773905	0.978268	0.883433	0.596303	2.57694	0.274433	1.1104	0.205887	0.290976	0.0963515	0.32241	0.184208	0.785454	0.312319	0.344578	0.256869	0.224411	0.623997	0.650087	0.119076	0.904225	0.511832	0.941911	0.137579	0.257913	0.0051006	0.234009	0.50183	1.33768	0.152279	0.198488	0.335367	0.408703	0.771443	0.152269	0.154532	0.802155	0.638856	0.154774	0.107067	0.244574	1.00193	0.800409	0.73004	0.687393	0.253909	0.406981
cgd5_2660_s1	1.14943	0.0829333	0.211118	-0.0309003	0.268371	0.181094	0.306052	0.0767625	0.620426	0.0052005	-0.0739774	-0.103811	0.185019	0.0728454	1.59453	0.115095	0.0977317	0.270192	0.0222792	0.628946	0.492288	0.0931477	0.373927	0.030602	0.461449	-0.0977457	0.135095	-0.0358099	0.191101	0.1561	0.985147	0.26194	-0.0143575	0.0088076	0.227934	0	-0.0576223	0.0161629	0.0419647	0.212494	-0.0296772	0.0523173	0.639249	0.107726	0.711043	1.13505	0.310015	1.29922	0.020026
cgd7_5050_s1	11.7241	0.125082	0.547127	0.187243	0.0447451	0.488323	0.720955	0.124513	1.01346	0.123727	0.0997592	0.125007	0.268163	0.047959	0.602373	0.177565	0.267572	0.17295	0.261302	0.219544	0.386681	0.0714222	0.155282	0.0826413	0.626498	0.000818111	0.135095	-0.123638	0.0406091	0.275588	0.578869	0.0827194	0.311586	0.019372	0.216939	0.220954	0.0108932	0.121717	0.291887	0.326833	0.107152	0.0628269	0.164809	0.219692	0.565975	0.419922	0.572603	0.330871	0.106437
cgd2_2840	1.6092	0.344637	0.634414	0.150033	0.0766418	0.178358	1.11136	0.258956	0.968843	0.669547	0.152615	0.380407	0.202116	0.0374384	0.593547	0.381672	0.105695	0.295191	0.385213	0.692462	0.440773	0.14177	0.24474	1.4575	0.358706	0.135349	0.216196	-0.0213789	0.109919	0.366271	0.589888	0.268917	0.373405	0.293547	0.197495	0.185498	0.111017	0.242122	0.36905	0.151851	0.416523	0.575169	0.172106	1.25235	0.704443	0.463438	0.638092	0.446313	-0.106081
cgd2_3770	6.2069	0.257956	0.669624	0.656316	0.00563267	0.193682	1.07915	0.514108	0.793615	-0.00685694	0.00885957	0.222618	0.0489886	0.099707	1.69849	-0.0594236	0.098112	0.0765128	-0.0499126	2.09504	0.426082	0.161509	0.0813753	0.125799	1.13838	0.0389627	0.157498	0.0140797	0.329841	0.343124	0.93281	0.153033	0.0265288	0.0956076	0.19345	0.0451395	-0.0339146	0.0830336	0.292811	0.292574	-0.0755461	0.232489	-0.123158	0.198448	0.812992	0.453265	0.878361	0.249564	-0.23187
cgd4_3620-m1	1.14943	1.25456	0.534323	1.41694	0.47097	0.611343	3.66219	-0.0500228	1.18776	2.21207	0.0431974	-0.216286	-0.196157	-0.0924439	0.336533	-0.163284	-0.171094	0.199149	-0.24305	0.43751	0.625335	-0.28686	2.16677	0.503902	1.51172	-0.0333366	-0.0570033	-0.0552787	-0.233039	0.0550917	1.73436	-0.26578	1.52529	0.35531	-0.118	2.35804	0.946997	-0.0627326	1.00283	0.198741	0.145852	0.287871	-0.248304	1.04415	1.56931	0.161715	0.297233	0.066282	0.452324
cgd5_2660	4.5977	0.510919	0.266135	0.146479	0.176741	0.243292	0.706492	0.0795183	0.63329	0.174379	0.276135	0.117292	0.158152	0.198196	1.7373	0.292664	0.205054	0.174884	0.149924	0.922073	0.485636	0.214936	0.227003	0.264752	0.466695	0.161641	0.254042	0.116233	0.320539	0.41493	1.03183	0.299899	0.209829	0.317822	0.210795	0.230994	0.227602	0.24568	0.514774	0.332938	0.0936058	0.460363	0.560075	0.232341	0.620748	1.34392	0.547826	1.46038	0.0623402
cgd8_2030	2.06897	0.647322	-0.348745	-0.0644371	-0.460397	-0.292761	-0.182621	1.66117	-0.519842	-0.408413	-0.574945	-0.564653	-0.300654	-0.179223	0.486379	0.458293	0.655569	-0.897525	-0.159877	0.536777	-0.571748	-0.64684	-0.39599	0.430977	-0.167634	-0.479175	0.303233	-0.415692	0.567517	0.176564	-0.22645	-0.609676	-0.389731	-0.488731	-0.475056	0.695787	-0.30929	-0.472959	-0.428155	-0.477772	-0.375213	0.369883	-0.423623	-0.488262	-0.421038	-0.572041	-0.0511202	-0.526939	0.684962
cgd5_3140	1.37931	-0.0697793	0.272272	-0.0816017	-0.344983	0.262797	0.342869	-0.0749342	0.999829	0.37827	-0.0798164	-0.116263	-0.162942	-0.0716158	0.214346	0.210049	-0.100901	-0.312261	-0.0460442	-0.0730386	-0.157036	-0.144128	-0.447052	-0.183195	1.19047	-0.313644	-0.116352	-0.339622	-0.279432	0.0673201	0.195692	0.0125478	-0.113175	-0.222115	-0.0511316	0.0418841	-0.121472	0.740936	-0.0255421	0.0737974	-0.305844	-0.141106	-0.0565568	-0.0771731	0.375885	-0.169525	0.0364945	1.1562	-0.175999
cgd4_770_s1_US	3.90805	0.279841	1.02901	0.632196	0.45589	0.0352289	0.677751	0.30725	0.573789	-0.0974785	0.213939	1.98073	0.114527	0.214509	1.35367	0.0616489	0.730809	-0.221599	0.0984275	0.436301	2.39425	-0.00468445	2.01632	0.988842	0.144942	-0.0244448	0.520361	0.411891	0.0473911	0.177016	0.732269	0.183627	0.672094	0.0206871	0.248475	0.207941	-0.0836876	2.43298	0.325012	0.0635533	-0.0679146	-0.0411551	0.218843	0.307663	0.364765	0.431517	1.79683	0.236939	0.102088
cgd5_3140_s1	1.6092	0.217823	0.371097	-0.0259268	-0.00267576	0.216868	0.352844	0.100835	1.15368	0.806641	0.162021	0.0372738	0.0471875	-0.0123146	0.262574	0.264822	0.0490057	-0.075286	-0.0768471	0.164609	0.0962066	0.0908459	-0.0677061	-0.149928	0.994441	-0.102124	0.0245843	-0.0350044	0.125671	0.399924	0.45429	0.276552	-0.00309129	0.148599	0.0424853	0.222872	0.124673	1.05376	0.30683	0.0618389	0.0733582	0.156654	-0.226931	0.173217	0.259888	-0.0382418	0.474423	0.943145	-0.356527
cgd2_1520	21.1494	0.165129	0.270229	0.109057	0.0127163	1.77129	0.946587	0.00899132	0.466342	-0.0354589	-0.0397305	-0.136873	0.0285952	0.0498886	0.813032	1.54956	-0.0826884	0.0621943	0.0686073	1.6517	1.87099	-0.0979374	0.253944	0.0515813	0.437777	0.0889853	0.204573	0.0946812	-0.0905635	0.137199	0.670231	-0.120142	-0.0474075	0.845494	1.11172	0.96548	-0.0856518	0.0397755	0.417726	0.013242	1.31843	0.191984	-0.257047	0.0246498	0.82825	1.53312	0.303302	0.687386	-0.190932
cgd3_750	3.67816	1.1095	0.394416	0.424012	-0.163701	2.19284	0.76487	-0.00641385	0.88398	0.115455	-0.116935	0.0997812	0.00327197	0.0181369	0.265869	-0.131595	-0.095674	-0.141367	-0.094495	0.821282	-0.0366374	0.609818	0.0772959	1.1608	1.68634	0.338987	1.61395	-0.158962	0.0015632	0.0663456	0.299676	1.10745	-0.225068	0.0147596	-0.106829	0.174639	-0.192506	0.191369	0.148919	0.866215	-0.130128	0.0915881	-0.324087	0.560903	1.89655	-0.00820989	0.343121	-0.0931819	1.25439
Chro.70447_US	6.66667	1.77727	2.58428	0.907241	0.998663	0.275335	3.90205	0.10571	1.31365	1.35171	0.169035	0.0336921	0.023566	-0.0198122	0.355219	-0.0725268	0.145602	0.318016	0.0466359	0.477256	2.51482	0.0422341	4.34904	1.1501	3.78225	0.691088	0.157498	-0.0634689	0.000786936	0.412632	4.4637	-0.00459495	0.836847	0.889349	-0.0474447	0.799987	0.0650142	0.152367	0.718834	0.107191	0.338796	0.0580901	-0.236052	0.425364	1.58107	2.07499	0.1426	0.982657	-0.0152737
CHUDEA7_1280	11.4943	0.422373	0.890786	-0.101184	0.572133	0.22948	1.19253	0.00551774	0.864362	0.506443	0.19013	2.56365	1.81447	0.619434	1.48125	3.19216	0.186223	0.305325	0.542491	1.84305	0.717286	0.310397	1.62265	0.169997	0.603183	1.5175	1.11467	1.77408	0.239284	0.772473	2.69623	3.08825	1.54248	0.148298	0.389519	0.519374	0.489845	0.147485	1.08621	0.344266	0.0692743	0.0171867	0.0465057	0.19535	0.674644	0.889009	1.81417	0.96392	0.145269
CHUDEA3_new_02	1.37931	0.131885	0.0487453	-0.146346	-0.0373105	-0.410375	-0.222992	-0.108415	-0.0271383	-0.38582	-0.219724	-0.343591	-0.358568	-0.159978	0.14847	-0.0997344	0.104939	-0.188637	-0.0812389	0.326995	2.73545	-0.209645	-0.623262	0.618505	0.132231	-0.0864236	-0.0500253	-0.0560956	-0.104695	-0.231416	-0.0832231	-0.201211	-0.16664	-0.24169	-0.183255	-0.343051	-0.111433	-0.181251	-0.289268	-0.194399	-0.26561	-0.124856	-0.168522	-0.0462923	0.331599	0.167772	0.918451	0.442934	-0.147236
cgd8_530	28.046	0.107617	0.11752	-0.0901613	-0.0759247	-0.141517	0.444072	-0.0606032	0.41692	-0.107786	0.0609029	-0.125387	-0.0267657	-0.0848627	0.505674	-0.0548758	-0.203058	0.0327684	-0.0568154	0.474117	0.401776	-0.112949	0.0841927	-0.0148965	0.59554	-0.0283282	-0.0292916	0.123467	0.000786936	-0.0743295	1.3483	-0.165975	0.0757641	-0.0902785	-0.0999394	-0.0396837	-0.0361919	-0.0334857	-0.0238154	-0.0436255	-0.114321	-0.191384	-0.134011	-0.051189	0.458616	0.616368	0.270636	0.523916	-0.162526
cgd8_3140	21.3793	0.238889	0.14255	-0.0356987	0.152092	0.0897607	0.355196	0.176408	0.456393	-0.0818299	0.196501	-0.0870032	0.0775048	-0.0915321	0.40875	0.0494129	-0.00427772	0.198305	-0.0158852	0.260212	0.273452	0.206589	0.272453	-0.0335714	0.333271	-0.0316652	0.0450949	0.0722415	0.107036	0.206947	0.605405	0.104332	-0.0429141	0.133786	0.414863	0.187463	-0.027104	-0.0236631	0.100661	0.0878254	0.0212973	0.292488	0.00753446	0.115667	0.607838	0.77461	0.648724	0.436578	-0.113333
cgd1_3790	7.58621	1.41833	0.477225	1.00262	1.12702	0.75531	0.887317	0.20899	0.844091	0.364216	1.66905	0.193563	0.285837	0.382521	1.87558	0.960623	0.166055	0.458309	0.425086	1.27201	0.60553	0.573802	0.647413	0.952845	3.48835	0.71385	0.766499	0.396149	1.02771	0.515461	0.947314	0.301941	1.40523	0.13864	0.353718	0.403669	0.90686	2.3603	0.764514	0.378119	1.08352	1.84462	0.150492	0.384697	0.782243	0.5305	1.34574	2.75774	0.216916
cgd3_1130	7.58621	0.270062	0.636882	0.457043	0.175689	2.83201	1.04004	0.11863	0.81752	0.430277	1.10573	0.0661135	0.306688	0.0531906	0.467539	0.144513	0.0115517	0.238295	-0.00624899	1.74339	1.30071	0.212424	1.252	2.48688	1.03244	0.0761247	0.158628	0.172064	0.306159	-0.00560424	1.74114	0.182519	1.84414	1.2405	0.100133	2.04378	0.800492	0.0870056	1.15896	0.169244	-0.0537991	0.0682214	-0.0281109	1.46449	0.231094	0.637316	-1.0029	0.417339	0.0581361
cgd8_830	24.3678	-0.0641133	1.29344	-0.0422503	0.116642	0.0864806	0.647999	-0.0596932	0.291576	0.343278	-0.036141	0.0244407	-0.0253436	-0.00456976	0.277345	-0.0590096	-0.0165735	0.0642816	-0.205651	0.593578	2.84852	0.0882519	0.0630851	-0.0531595	0.307381	-0.148164	-0.054819	-0.0560956	0.0238952	0.404558	0.521866	0.139394	0.235421	0.0154194	-0.0247936	0.287981	-0.0739066	-0.104183	0.406884	-0.0247665	0.0323128	0.0849505	-0.21586	0.109372	0.343683	0.609055	0.548961	0.3794	-0.192267
cgd1_620	5.28736	0.651202	2.12048	0.942118	0.132987	1.08484	0.909541	0.287363	1.38685	0.721629	0.42809	0.591069	0.28163	1.04091	0.347462	0.0298893	0.183359	-0.176537	0.571318	0.587416	0.448704	2.0524	0.451377	0.121067	0.260621	0.2756	0.168384	0.238195	0.842559	0.374955	0.70905	0.27378	0.780737	0.250758	0.0250823	1.21036	1.02898	0.384014	0.478076	0.491627	0.074299	0.837532	0.0954014	0.727772	0.791874	0.645254	0.39456	0.539422	-0.053277
cgd4_690_s1	2.29885	0.150584	-0.0601268	0.123247	0.438022	0.323498	1.14377	0.2609	0.435272	0.555631	0.599025	0.436898	0.240058	0.205386	5.48229	0.223896	0.154403	0.306893	0.166318	0.610477	0.336039	0.185844	1.78191	0.194698	2.06163	0.0293873	0.316455	0.201754	0.194499	0.162498	0.625836	0.203789	0.558828	0.141967	0.266063	0.331736	0.203354	0.0161629	0.145854	0.185756	0.0613882	0.269841	0.223657	0.266687	0.464487	0.208433	0.315364	2.32423	0.148436
cgd4_1910	3.90805	0.128178	-0.0621272	-0.0821972	0.00829311	-0.0480341	1.31158	0.00145462	1.36588	0.192545	0.235383	0.634281	-0.0277145	-0.0608672	0.386591	0.0256013	0.206466	0.174884	-0.0374847	0.296214	0.481881	0.0855087	0.14062	0.0109127	0.182417	0.0421405	0.0249973	-0.00669582	-0.0905635	0.298177	0.198726	-0.156131	-0.123982	0.0104634	-0.0208118	-0.0089748	0.157592	2.00406	0.283543	0.697447	0.0572702	0.214357	-0.222895	0.126007	0.361972	0.218079	0.255413	0.401761	-0.397126
cgd4_480_s2	2.98851	1.22695	1.21372	0.495333	0.390095	0.425673	0.866213	0.432389	0.468324	0.29831	0.0888421	0.585488	1.1113	0.359589	0.557693	0.142714	0.159877	0.647621	0.733387	0.623643	0.138697	0.201531	0.942335	0.184244	0.917851	0.289037	0.267022	0.346941	0.370071	0.455317	0.394021	0.765633	0.896549	0.192145	0.779036	0.235751	0.0930694	0.541173	0.0796648	0.707821	0.272029	1.10198	0.318775	0.315055	0.537478	0.840099	0.174587	1.51911	0.287568
Chro.20278_s4	2.52874	0.56585	0.400239	0.0223334	-0.0309236	0.346227	0.923699	0.0825437	0.364681	0.457157	0.319741	0.310239	-0.0310404	0.150691	0.739076	0.0397807	0.304943	0.155652	0.441099	0.592854	1.08964	0.721162	0.594381	0.15445	0.949426	0.230348	0.0777155	0.188021	0.0116169	0.536372	1.85056	0.425089	0.336928	0.173347	0.076674	0.437921	0.161572	0.483365	0.612196	0.065999	-0.0155955	0.523087	-0.134011	-0.128	0.653384	1.30437	0.335245	1.20588	0.0274997
cgd1_3790_s1	12.4138	1.36879	0.0788817	1.15535	1.1202	0.640712	1.2004	0.0494727	0.699531	0.435119	1.68527	0.274267	0.128648	0.345069	1.85385	1.00476	0.168592	0.44502	0.34388	0.877022	0.185627	0.333094	0.250882	1.00803	3.45469	0.814846	0.800676	0.341679	0.824247	0.492066	0.816649	0.0603764	1.62325	0.0454494	0.360672	0.666845	0.895355	2.43521	0.631865	0.386362	1.09422	2.11205	0.0901397	0.365993	0.251612	0.20705	0.680674	2.74793	0.381411
Chro.70500_s2	1.14943	0.0414886	0.523312	0.0320882	-0.132759	0.197404	0.458488	-0.0645528	0.960067	0.140501	-0.0233513	0.0073242	0.00790938	-0.205617	0.379002	-0.133337	-0.0402282	0.0953479	-0.148311	0.29799	0.313678	0.346663	0.149315	-0.0842445	1.69814	-0.121845	0.512429	-0.0501834	0.00775836	0.145066	0.312337	0.0462342	-0.177856	0.0924842	-0.0915627	0.249927	-0.128744	0.173335	0.639876	-0.100082	-0.0313628	0.247427	-0.306365	0.05857	0.347218	0.734128	0.520301	0.378074	-0.465689
cgd8_4400	3.67816	0.109812	0.291423	0.245042	-0.175058	-0.0878295	0.143472	0.0353479	0.805813	0.040184	-0.133459	-0.180781	0.0462861	-0.119761	0.646026	0.0490288	-0.223816	-0.0963739	-0.0589794	0.431048	0.424127	-0.00529994	1.22615	0.318445	1.72291	-0.21298	0.837829	0.0664359	0.0556373	-0.139168	0.551836	0.42384	2.25484	-0.0576441	-0.11684	-0.000559293	0.879132	0.000604888	0.634054	0.0500276	-0.154167	0.112626	-0.122688	-0.0109814	1.46514	0.218765	0.159797	1.62707	0.0485613
cgd8_1510_s1	4.82759	0.199392	1.89845	0.037398	-0.0306201	0.317603	0.187848	0.154358	0.461874	0.0356081	0.198025	0.0244407	0.221012	0.298063	1.21818	0.0353283	0.266558	0.0351353	0.62676	1.45414	0.190748	0.147872	0.595259	0.0802053	0.156244	0.100209	0.199458	0.565178	2.12478	0.349547	2.14252	0.233336	0.414594	0.0849603	0.0837518	1.70576	0.0650142	0.185559	0.245628	0.141453	-0.161901	0.44593	-0.0800894	0.0557262	1.16172	0.627785	0.18558	0.281126	0.125046
cgd4_2350-1	3.44828	0.101328	0.173481	0.696105	1.64213	2.06867	4.29993	-0.0925076	1.96139	0.604943	-0.27365	-0.185545	-0.0877951	-0.172137	0.187226	-0.138577	-0.0740958	-0.033021	0.084379	-0.0446158	0.682079	-0.0829177	2.91156	1.41427	1.59186	-0.011209	-0.158414	0.000197141	-0.102192	-0.112441	2.49497	-0.0326258	-0.183497	0.401977	-0.0168409	1.20382	0.756656	-0.358189	0.397035	0.284616	-0.223382	0.0628269	-0.0628549	1.04916	0.801183	0.517725	-0.00456395	0.234498	-0.25749
Chro.60133	1.83908	0.142031	0.358333	0.142406	0.448508	0.511336	1.84777	0.0825437	0.172035	0.208188	0.0734179	0.266004	-0.0343739	-0.0224166	3.60412	0.0269671	0.249202	0.151731	0.0769089	0.424557	0.727894	0.131168	-0.0473497	0.413426	1.88452	0.0192104	-0.0539463	-0.185085	0.24454	0.310574	0.605976	0.151147	0.711	0.225604	-0.167163	0.720431	-0.0935354	0.00720762	0.486379	0.224585	-0.16227	0.110013	-0.00237508	0.291557	3.71097	0.468931	0.703289	0.621291	0.646463
cgd3_1100	9.1954	0.572003	0.995748	0.492937	0.461509	1.18075	3.43323	0.677454	1.90772	0.263342	0.590923	1.40695	0.0836683	0.286185	0.674514	0.133868	0.558891	0.633788	0.401043	1.33459	0.682988	0.27218	1.15245	0.384595	0.784988	0.599687	1.0967	0.137111	0.445033	0.562179	3.24615	0.485032	0.541835	0.398187	0.405478	0.169179	0.318634	0.335231	1.30294	0.332125	0.142866	0.558017	0.118248	0.545984	0.696705	2.07015	0.665573	0.950896	0.703025
Chro.80353	0.229885	0.181618	0.140066	0.053211	0.0995555	0.128197	0.900621	-0.00495348	0.441843	0.11168	0.185269	0.0130523	0.065988	0.608253	0.816127	0.139471	0.0950675	0.143199	-0.0620143	0.675477	0.833172	0.0389543	0.510057	0.142533	0.367708	0.172073	0.105715	0.580634	0.188376	0.26033	0.666948	-0.0520549	0.113057	0.24683	0.143681	0.169179	0.130099	0.119503	0.705016	0.369829	0.0730444	0.156021	-0.143992	0.178978	0.391035	0.427959	0.570368	0.471819	-0.0913742
cgd4_2820	0.229885	-0.0683607	0.387313	-0.0403203	0.183295	0.219532	0.0942497	0.184879	0.489214	-0.0539985	-0.0956074	-0.106067	0.240846	0.0635973	0.663936	0.113627	0.0307986	0.00972685	-0.00875658	0.354574	0.615847	-0.0240435	0.275743	0.150682	0.275048	-0.0654667	0.247331	0.0887806	0.0998049	-0.0824118	0.6554	-0.0164204	0.0130284	0.0137693	0.0215763	0.196275	0.020786	-0.0508379	-0.0558055	0.0907108	0.0199959	0.201221	0.129339	0.189913	0.611664	0.205666	0.856516	0.135939	-0.0149784
cgd7_4160-m1	5.74713	0.815808	0.461199	0.803062	0.232667	0.591683	1.47047	0.405845	3.10224	0.885817	0.325333	0.0711142	0.389338	0.299917	0.821736	0.348349	2.75319	0.685179	0.825182	0.905271	0.359878	0.293856	0.32686	0.102583	1.56031	0.523859	2.45327	-0.129	0.417377	0.648055	0.88934	1.00922	0.484294	0.228452	1.05042	0.261169	0.338985	1.50939	0.114577	0.139829	0.410079	0.808817	0.59764	0.302155	1.17511	3.25745	1.61008	0.657817	0.326307
Chro.10174_US	4.13793	0.476831	0.874444	0.220945	0.083386	0.43143	1.67503	0.126113	2.13781	0.416264	0.415038	0.327895	0.114957	0.386671	0.656108	0.110317	0.262832	0.430709	0.521501	0.675477	0.771615	0.350276	0.195792	0.502083	0.210627	0.231276	0.189174	0.051724	0.129937	0.538482	0.644315	0.232979	0.0068498	0.22132	0.135919	1.39306	0.392738	0.178662	1.21914	0.215361	0.0789937	0.30682	-0.0597024	0.279419	0.52941	0.422606	0.595864	0.486252	-0.264845
cgd8_1720	9.88506	0.202334	0.25837	0.306238	0.0613511	1.07586	0.657561	0.179494	0.212796	0.186096	0.0255583	0.174173	0.398197	0.165768	0.757923	0.177741	0.429211	0.29361	0.120012	1.06379	4.63971	0.159726	-0.175905	0.577426	0.841281	0.0563543	0.300506	-0.0227756	0.241914	0.478944	4.7211	0.135583	0.645297	2.54456	0.0981371	2.82174	0.156263	0.19663	0.294426	0.551845	0.178883	0.476174	0.0229097	0.804824	0.759871	0.664278	0.761755	2.79209	0.300439
cgd1_540	0.689655	0.0558699	0.0645471	-0.263259	-0.0517085	0.347446	0.472521	-0.145906	0.289896	-0.0266938	0.0309868	-0.140337	-0.255495	0.144254	0.338882	-0.130724	0.129325	-0.0379881	-0.175756	0.566194	0.80873	-0.0589192	-0.117191	-0.0588533	0.436708	-0.0691766	-0.0241544	-0.0455115	-0.0116905	0.22234	1.52368	-0.202658	-0.138975	-0.205874	-0.0240689	0.249927	-0.068458	-0.0823528	0.0697254	-0.169444	-0.238878	0.0872771	-0.24933	0.0056185	0.527541	0.672571	0.41089	0.945534	-0.498753
CHUDEA6_2310	0.45977	0.665979	0.550124	0.73854	0.16248	1.24787	3.21199	0.136737	1.47573	0.881278	-0.0648057	0.179277	0.237691	0.0418775	0.88204	0.172462	0.444541	0.198516	0.00663787	0.644391	0.351213	0.0552796	4.90449	0.967747	2.84961	0.105535	0.233457	0.114056	0.153877	0.150594	3.4718	0.342186	1.40898	0.233848	0.138835	1.46653	0.347744	0.11673	1.378	0.408501	-0.00960229	0.208262	0.143476	0.684243	0.549804	1.02671	0.363917	0.608908	0.300202
cgd4_4350	12.6437	0.0382	-0.676265	-0.106626	-0.540217	0.179043	-0.226896	-0.281479	-0.346103	0.0782137	-0.312924	-0.0269959	-0.132514	-0.289918	-0.133616	-0.0823803	0.934659	-0.513745	-0.120926	-0.280771	-0.217828	-0.133828	-0.178154	-0.233063	0.0870662	-0.249425	-0.196913	-0.168648	-0.149664	-0.118522	-0.430477	-0.286086	0.995037	-0.198587	-0.152039	0.077296	0.00942183	-0.190151	-0.252068	-0.0995342	0.413553	-0.187763	-0.114254	-0.315941	0.345098	-0.420572	0.247041	-0.562997	0.128793
cgd7_2080	3.44828	0.570638	0.905484	0.613929	0.38214	0.959357	2.5969	-0.079538	0.675501	0.763739	0.241064	-0.0736961	-0.240568	0.0315913	0.310438	-0.114716	-0.0104125	0.437703	-0.0689755	0.118099	0.28834	-0.109968	1.39122	2.1765	1.64343	0.223366	-0.043514	-0.0493698	-0.258835	0.187809	1.98734	-0.19688	2.37844	0.364661	0.088116	1.88056	0.501144	-0.0212178	0.281915	0.0988548	0.0566357	-0.0342739	-0.382531	0.555075	0.938522	0.544806	-0.0280775	-0.17323	0.821688
cgd3_2470	5.28736	0.272863	0.746575	0.387487	0.580301	0.665593	0.64672	0.893466	0.33485	0.356898	0.208654	0.702899	1.5067	1.83579	0.305242	0.401212	0.605368	2.07116	0.301327	0.836949	0.476229	0.801131	0.344201	1.72057	1.03668	0.178586	0.821752	0.200729	0.606308	1.00308	0.567178	0.242225	0.366665	0.310313	0.473008	0.534896	0.396964	0.256805	0.385603	0.527207	0.276941	0.756103	0.344498	1.22147	0.672673	0.267686	0.710919	0.820275	1.64272
CHUDEA6_1170_e2of2	27.1264	0.280955	0.627338	0.178154	0.450248	1.69413	1.62663	0.342094	1.26902	0.615514	0.430038	0.341617	0.233737	0.0796079	3.45049	0.146668	0.512009	0.325963	0.162608	1.87196	0.744009	0.657843	0.763281	1.51634	0.838855	0.379748	0.656693	0.226486	0.580044	0.285252	2.07209	0.999605	0.354552	0.365955	0.325561	0.387944	1.13162	0.314086	0.452461	0.1263	0.654656	0.972035	0.585611	1.00886	0.765694	0.712844	0.876554	0.789347	2.39681
Chro.10078_US	1.37931	0.303866	1.85897	0.182623	0.0115381	0.292202	0.630411	-0.193018	0.314615	0.271995	0.452568	0.0510066	-0.0526057	-0.157431	1.4379	-0.116438	0.195136	0.316849	-0.0323733	1.42943	0.713376	0.0807318	0.373671	-0.170448	2.33356	-0.0997873	-0.118632	0.000786437	0.441605	0.524359	0.372687	0.048263	-0.302747	0.186297	0.0145388	0.220954	0.144916	0.0841696	0.798581	-0.0810169	0.0284346	0.457539	0.173638	-0.164012	0.942267	0.190347	0.0998502	1.25439	-0.232213
cgd1_3790_s2	5.05747	0.345702	0.370673	1.19341	0.211531	0.295362	0.293296	0.295209	1.03819	0.0888154	0.605359	0.371517	0.415753	0.152231	0.734623	0.467663	1.2456	0.275807	0.497258	0.18923	0.738424	0.18382	0.24474	0.293952	0.232559	0.0105844	2.26859	1.09827	0.29607	0.36032	1.32558	0.0996439	0.398164	0.0229857	0.274041	0.219033	0.159584	0.382168	0.00494549	0.502863	2.41998	0.477189	0.148157	0.303114	0.515652	0.497217	0.232273	0.450525	0.458929
cgd5_1270	0.45977	0.14448	-0.0635577	0.337598	-0.0828291	-0.0440344	1.18344	-0.158839	0.162581	0.0755026	-0.0801244	-0.166585	-0.195624	-0.0493126	0.373284	-0.109991	-0.105272	-0.0342612	0.00829233	0.505979	0.32397	-0.0601977	0.0854432	0.00963313	1.5151	-0.00190653	-0.126868	-0.0696422	-0.142786	0.0919491	0.482573	-0.185868	-0.184911	0.0965433	-0.0577919	0.225265	-0.0903768	-0.0322542	0.111176	-0.00204638	-0.0951559	-0.067903	-0.336024	-0.226335	0.773335	0.416335	0.241433	0.173119	-0.138846
cgd6_190	4.82759	0.211122	0.425137	-0.0705298	-0.236721	0.165289	0.16449	-0.00816824	0.597522	0.91817	0.0561466	-0.0259276	0.298384	-0.326641	0.355219	-0.417888	0.0603671	-0.270158	-0.269868	0.103442	1.74732	-0.219431	-0.216547	-0.370415	0.33442	0.683646	-0.259424	-0.175289	0.273109	0.152432	0.906143	-0.0159964	-0.195558	0.0808685	-0.118386	0.036442	-0.230249	-0.0433757	0.121095	0.00790945	-0.144649	0.130785	-0.306899	-0.170324	1.0581	0.171677	0.27476	2.59003	-0.549172
Chro.40265-2	3.67816	0.4841	0.281767	0.991724	1.39756	1.49837	4.24012	-0.173201	0.755579	0.971432	-0.0559949	-0.124815	-0.167118	-0.168606	-0.00591533	-0.223022	-0.106585	-0.0389836	-0.11957	-0.376712	0.0667038	-0.0536577	1.71259	1.15155	1.14995	0.148186	-0.232513	-0.268783	-0.262558	0.128355	2.05042	-0.151932	-0.336914	0.57934	-0.0896656	1.10251	0.425379	-0.0151228	0.50723	0.131213	-0.12436	-0.109549	-0.30157	0.52804	1.00985	0.150605	0.0653493	-0.126049	-0.278603
Chro.30478	1.6092	0.983512	1.0274	0.146479	0.221246	0.785741	0.546437	0.357617	0.345401	0.909062	0.489148	0.423275	2.56545	0.404663	0.274894	0.263498	0.776184	0.23809	0.696405	0.315638	0.504679	0.526895	0.264195	0.666589	0.708509	0.449619	0.377574	0.308108	0.61901	1.55125	2.17427	1.0385	1.16503	0.534471	1.54181	1.54413	0.447823	3.65802	1.13224	1.27122	0.0413216	0.587196	0.266986	0.537244	0.393088	0.298537	0.482766	0.849278	-0.101998
cgd5_4150	8.50575	0.176541	-0.258167	0.837476	1.48907	0.284588	0.159713	0.522639	-0.0323825	-0.0559081	0.658011	0.123082	-0.115771	-0.0183673	0.0948122	-0.101012	2.63548	-0.375927	0.0284071	-0.0667374	-0.031559	-0.072722	-0.285588	1.33335	0.0314998	0.720807	0.730986	1.10037	1.562	0.0288196	0.194173	1.84153	0.456454	-0.171676	-0.197077	1.07624	-0.163174	-0.0570861	0.0772534	-0.118015	-0.227627	-0.20759	0.410283	1.05088	0.278523	0.0274924	0.159054	-0.0514844	-0.0660685
Chro.20317	4.82759	0.464143	0.383329	0.069925	-0.00565469	-0.0645498	0.495451	-0.0940593	0.0933234	0.0614787	0.13096	0.483403	0.196846	0.0195443	5.48205	-0.0165863	0.0339816	0.0015201	0.118864	1.20589	0.327926	0.0132033	0.182122	0.523086	0.605405	0.0505804	-0.00631691	-0.0910404	-0.150526	0.109558	0.570695	0.356338	-0.203416	-0.0206498	0.129745	0.0116953	0.335466	0.123376	0.168182	-0.124135	-0.0654949	0.133361	-0.312248	-0.0790471	0.174112	0.34109	0.144103	0.29712	-0.121894
cgd8_3750	2.75862	-0.118493	0.0629747	-0.265963	-0.504804	-0.380817	-0.0546273	-0.185059	-0.489714	0.295151	-0.432872	-0.362344	-0.45674	-0.214193	0.0534552	2.2045	-0.36132	-0.619596	-0.464376	-0.143629	-0.536198	-0.660348	-0.812336	-0.674339	0.409358	-0.0936711	-0.489045	-0.630068	-0.46643	-0.389557	-0.0576557	-0.359494	-0.41108	-0.580469	-0.342198	-0.0078499	-0.426872	0.925591	-0.54135	0.923845	-0.459843	-0.243061	-0.603423	-0.092234	0.25726	-0.448094	-0.243151	-0.44641	-0.305798
cgd2_1200	23.6782	-0.0869119	0.00792169	0.596545	0.408786	0.219865	0.408018	0.0253776	0.745809	-0.00357715	0.104645	-0.0976257	0.150623	0.0509901	0.406138	0.288115	-0.0427408	0.17123	-0.0285516	0.350299	-0.039633	0.0293702	-0.263134	0.91456	1.3504	-0.0855563	0.811492	0.0821134	0.132774	0.00155048	0.399305	-0.186345	1.16253	0.0924842	0.385433	0.0320735	0.549024	0.0125875	0.182214	0.223709	0.531963	-0.128323	0.360051	0.545782	0.224189	-0.244188	0.310015	-0.334915	0.495455
cgd4_3700	12.8736	0.250871	0.332898	0.0896238	0.0536445	0.219865	0.321908	0.128511	0.559452	-0.101417	-0.0931189	0.0213437	0.114957	0.0440919	0.180257	0.0513316	0.022009	0.147909	0.00663787	1.88709	1.87155	0.00176233	0.012051	0.459373	0.503239	-0.0394817	0.0963108	0.0876715	0.201948	0.118047	0.462518	0.0763709	0.0068498	-0.0559103	0.218165	0.536438	-0.0595513	0.0113937	0.137134	0.0978991	-0.212632	0.342319	-0.00800639	0.558494	2.17928	-0.0239596	1.99168	0.0750389	-0.0587452
cgd6_1030	2.52874	0.280676	-0.16003	0.0410485	1.06377	-0.0861835	-0.13452	0.198127	-0.117505	-0.0612258	-0.226526	-0.0142286	0.134597	0.0986421	1.65139	0.0226704	0.141918	0.823052	-0.00959341	0.0674367	-0.101516	0.239692	-0.180782	0.833534	0.271854	0.0758663	0.435899	0.15275	0.712057	0.089553	-0.232567	0.246826	1.98658	0.220462	0.319864	0.593882	0.0944579	0.0467845	0.0342497	0.441462	0.175965	0.20398	0.026728	0.400026	1.51266	0.0204223	0.161283	0.303188	0.298064
cgd7_5390	8.04598	-0.0127318	0.0640232	-0.145723	-0.208989	-0.0328938	0.49308	-0.306087	0.398851	-0.104928	-0.0850609	-0.144389	0.023566	-0.330939	2.81444	-0.22604	-0.135347	-0.300575	-0.125001	0.168985	0.585644	-0.0827553	-0.215392	-0.116713	0.863197	-0.273585	-0.150929	-0.0562999	-0.240362	0.0177721	0.966577	-0.0612121	0.00932441	-0.108493	-0.218475	0.117025	-0.00463171	-0.0817157	-0.260177	-0.229657	-0.259275	-0.093273	-0.312248	-0.247254	0.109801	0.407028	0.611165	0.0602307	-0.201646
cgd5_3410	0.45977	0.368663	0.479192	0.127374	0.0590719	0.222524	0.237432	0.100293	0.225154	0.255151	0.28907	0.247128	0.152718	0.185713	0.626609	0.179672	0.100771	0.215311	0.154413	0.235856	0.205498	0.196454	-0.0442696	0.258571	0.22556	0.159935	0.155613	0.0716807	0.00388951	0.291937	0.434479	0.0220761	0.0362686	0.245987	0.0847601	0.20212	0.158256	0.227288	0.404107	0.154841	0.037146	-0.0502596	0.0860792	0.133849	0.569308	0.568697	0.398975	0.372313	0.243571
cgd7_5040_s2	1.83908	0.162413	-0.299034	0.0274951	0.122111	0.0540094	0.283997	0.0959439	1.25875	0.0143296	-0.0189164	-0.0759055	0.118392	0.126339	0.19373	0.0563084	0.0611474	0.208302	0.0482452	-0.113795	0.0725418	0.128084	0.443597	0.147195	0.336714	-0.0269401	0.696653	0.0998245	0.125671	0.224525	0.26101	0.37618	0.200114	-0.0796704	0.160356	0.129858	0.236434	0.176001	0.208894	0.179671	0.016737	0.749193	0.144257	0.226284	0.741451	0.364854	0.0332524	-0.0144374	0.00670787
[truncated: 66 more rows]
[truncated: 56 more columns]

## Sheet: Fig2_Heatmap_ColumnData
dbGapID	Breadth.IgA	Breadth.IgG
CRC9701	26	72
CRC9470	122	80
CRC9622	32	63
CRC7158	22	43
CRC7161	69	115
CRC7107	241	245
CRC8246	19	27
CRC8395	146	153
CRC8085	19	60
CRC7690	26	54
CRC9315	11	40
CRC6434	4	29
CRC7575	20	27
CRC7233	123	190
CRC9289	39	14
CRC8016	18	60
CRC6310	15	84
CRC7652	18	22
CRC9853	79	139
CRC7003	69	158
CRC6265	16	22
CRC6774	68	129
CRC6186	82	87
CRC8992	126	190
CRC9582	25	38
[truncated: 79 more rows]

## Sheet: Fig3A_tSNE_Data
X	Y	Color	Shape
[truncated: 435 more rows]

[truncated: 31 more sheets: Fig3B_Violin_Data, Fig3C_Violin_Data, Fig3D_Scatter_Data, Fig3E_PLSDA_Data, Fig3F_PLSDA_Data, Fig4A_Violin_Data, Fig4B_Violin_Data, Fig4C_Violin_Data, Fig5A_KM_Data, Fig5B_KM_Data, Fig5C_KM_Data, Fig5D_KM_Data, Fig5F_KM_Data, Figure 6B, Figure 6C, Fig7A_RF_Data, Fig7B_VIMP_Data, Fig7D_KM_Data, Fig7E_KM_Data, Fig7F_KM_Data …]
